# Supplementary material for: Genomic representativeness and chimerism in large collections of SAGs and MAGs of marine prokaryoplankton
Source: Microbiome. 2024 Jul 15;12:126. doi: 10.1186/s40168-024-01848-3 (PMC11247762; doi:10.1186/s40168-024-01848-3)
Supplement: Supplementary file 5 — Additional file 4: Supplementary Table S1. Metadata of the analyzed SAG, MAG, and metagenomic samples. [file 40168_2024_1848_MOESM4_ESM.xlsx]

## Sheet: Sheet1
Supplementary Table 1. Metadata of the analyzed SAG, MAG, and metagenomic samples.
Run (public metagenomic datasets)	Library type (public metagenomic datasets)	Sample	Dataset	Depth (m)	Size_fraction (μm)	Latitude	Longitude	Cruise
NA	NA	AG-313	GORG-Tropics	20	<40	-20.08	-70.8	BiG-RAPA
NA	NA	AG-319	GORG-Tropics	55	<40	-20.08	-70.8	BiG-RAPA
NA	NA	AG-325	GORG-Tropics	14	<40	-23.46	-88.77	BiG-RAPA
NA	NA	AG-333	GORG-Tropics	112	<40	-23.46	-88.77	BiG-RAPA
NA	NA	AG-337	GORG-Tropics	14	<40	-26.25	-103.96	BiG-RAPA
NA	NA	AG-343	GORG-Tropics	180	<40	-26.25	-103.96	BiG-RAPA
NA	NA	AG-349	GORG-Tropics	5	<40	23.75	-158	Hawaiian Ocean Time-Series
NA	NA	AG-359	GORG-Tropics	10	<40	31.07	-64.17	Bermuda-Atlantic Time-Series
NA	NA	AG-360	GORG-Tropics	10	<40	31.07	-64.17	Bermuda-Atlantic Time-Series
NA	NA	AG-361	GORG-Tropics	10	<40	31.07	-64.17	Bermuda-Atlantic Time-Series
NA	NA	AG-365	GORG-Tropics	100	<40	31.07	-64.17	Bermuda-Atlantic Time-Series
NA	NA	AG-390	GORG-Tropics	10	<40	36.2	-53.31	Biogeotraces
NA	NA	AG-404	GORG-Tropics	100	<40	23.75	-158	Hawaiian Ocean Time-Series
NA	NA	AG-410	GORG-Tropics	100	<40	9.55	-50.47	Biogeotraces
NA	NA	AG-414	GORG-Tropics	100	<40	24.71	-67.07	Biogeotraces
NA	NA	AG-422	GORG-Tropics	60	<40	24	-22	Biogeotraces
NA	NA	AG-426	GORG-Tropics	90	<40	38.32	-68.87	Biogeotraces
NA	NA	AG-430	GORG-Tropics	90	<40	26.14	-44.83	Biogeotraces
NA	NA	AG-435	GORG-Tropics	100	<40	22.33	-35.87	Biogeotraces
NA	NA	AG-439	GORG-Tropics	72	<40	17.4	-24.5	Biogeotraces
NA	NA	AG-447	GORG-Tropics	20	<40	-34.98	16.02	Biogeotraces
NA	NA	AG-453	GORG-Tropics	50	<40	-30	156	Biogeotraces
NA	NA	AG-457	GORG-Tropics	50	<40	-30	174	Biogeotraces
NA	NA	AG-461	GORG-Tropics	75	<40	-32.5	-170	Biogeotraces
NA	NA	AG-464	GORG-Tropics	200	<40	-32.5	-170	Biogeotraces
NA	NA	AG-470	GORG-Tropics	100	<40	-32.5	-154	Biogeotraces
NA	NA	AG-891	GORG-Tropics	10	<40	31.07	-64.17	Bermuda-Atlantic Time-Series
NA	NA	AG-892	GORG-Tropics	10	<40	31.07	-64.17	Bermuda-Atlantic Time-Series
NA	NA	AG-893	GORG-Tropics	10	<40	31.07	-64.17	Bermuda-Atlantic Time-Series
NA	NA	AG-894	GORG-Tropics	10	<40	31.07	-64.17	Bermuda-Atlantic Time-Series
NA	NA	AG-895	GORG-Tropics	10	<40	31.07	-64.17	Bermuda-Atlantic Time-Series
NA	NA	AG-896	GORG-Tropics	10	<40	31.07	-64.17	Bermuda-Atlantic Time-Series
NA	NA	AG-897	GORG-Tropics	10	<40	31.07	-64.17	Bermuda-Atlantic Time-Series
NA	NA	AG-898	GORG-Tropics	10	<40	31.07	-64.17	Bermuda-Atlantic Time-Series
NA	NA	AG-899	GORG-Tropics	10	<40	31.07	-64.17	Bermuda-Atlantic Time-Series
NA	NA	AG-900	GORG-Tropics	10	<40	31.07	-64.17	Bermuda-Atlantic Time-Series
NA	NA	AG-901	GORG-Tropics	10	<40	31.07	-64.17	Bermuda-Atlantic Time-Series
NA	NA	AG-903	GORG-Tropics	10	<40	31.07	-64.17	Bermuda-Atlantic Time-Series
NA	NA	AG-904	GORG-Tropics	10	<40	31.07	-64.17	Bermuda-Atlantic Time-Series
NA	NA	AG-905	GORG-Tropics	10	<40	31.07	-64.17	Bermuda-Atlantic Time-Series
NA	NA	AG-907	GORG-Tropics	10	<40	31.07	-64.17	Bermuda-Atlantic Time-Series
NA	NA	AG-908	GORG-Tropics	10	<40	31.07	-64.17	Bermuda-Atlantic Time-Series
NA	NA	AG-909	GORG-Tropics	10	<40	31.07	-64.17	Bermuda-Atlantic Time-Series
NA	NA	AG-910	GORG-Tropics	10	<40	31.07	-64.17	Bermuda-Atlantic Time-Series
NA	NA	AG-911	GORG-Tropics	10	<40	31.07	-64.17	Bermuda-Atlantic Time-Series
NA	NA	AG-912	GORG-Tropics	10	<40	31.07	-64.17	Bermuda-Atlantic Time-Series
NA	NA	AG-913	GORG-Tropics	10	<40	31.07	-64.17	Bermuda-Atlantic Time-Series
NA	NA	AG-914	GORG-Tropics	10	<40	31.07	-64.17	Bermuda-Atlantic Time-Series
NA	NA	AG-915	GORG-Tropics	10	<40	31.07	-64.17	Bermuda-Atlantic Time-Series
NA	NA	AG-916	GORG-Tropics	10	<40	31.07	-64.17	Bermuda-Atlantic Time-Series
NA	NA	AG-917	GORG-Tropics	10	<40	31.07	-64.17	Bermuda-Atlantic Time-Series
NA	NA	AG-918	GORG-Tropics	10	<40	31.07	-64.17	Bermuda-Atlantic Time-Series
NA	NA	AG-919	GORG-Tropics	10	<40	31.07	-64.17	Bermuda-Atlantic Time-Series
NA	NA	AG-920	GORG-Tropics	10	<40	31.07	-64.17	Bermuda-Atlantic Time-Series
NA	NA	AH-287	GORG-Tropics	15	<40	-3	-166	BULA
NA	NA	AH-321	GORG-Tropics	15	<40	5	-162	BULA
NA	NA	AH-324	GORG-Tropics	100	<40	-3	-166	BULA
NA	NA	AH-326	GORG-Tropics	100	<40	5	-162	BULA
NA	NA	BATS_SAMN07137064	OMD-M	10	0.2<-	31.66	-64.16	Bermuda-Atlantic Time-Series
NA	NA	BATS_SAMN07137065	OMD-M	80	0.2<-	31.66	-64.16	Bermuda-Atlantic Time-Series
NA	NA	BATS_SAMN07137066	OMD-M	180	0.2<-	31.66	-64.16	Bermuda-Atlantic Time-Series
NA	NA	BATS_SAMN07137067	OMD-M	1	0.2<-	31.66	-64.16	Bermuda-Atlantic Time-Series
NA	NA	BATS_SAMN07137068	OMD-M	80	0.2<-	31.66	-64.16	Bermuda-Atlantic Time-Series
NA	NA	BATS_SAMN07137069	OMD-M	180	0.2<-	31.66	-64.16	Bermuda-Atlantic Time-Series
NA	NA	BATS_SAMN07137070	OMD-M	1	0.2<-	31.66	-64.16	Bermuda-Atlantic Time-Series
NA	NA	BATS_SAMN07137071	OMD-M	40	0.2<-	31.66	-64.16	Bermuda-Atlantic Time-Series
NA	NA	BATS_SAMN07137072	OMD-M	180	0.2<-	31.66	-64.16	Bermuda-Atlantic Time-Series
NA	NA	BATS_SAMN07137073	OMD-M	1	0.2<-	31.66	-64.16	Bermuda-Atlantic Time-Series
NA	NA	BATS_SAMN07137074	OMD-M	60	0.2<-	31.66	-64.16	Bermuda-Atlantic Time-Series
NA	NA	BATS_SAMN07137075	OMD-M	180	0.2<-	31.66	-64.16	Bermuda-Atlantic Time-Series
NA	NA	BATS_SAMN07137076	OMD-M	1	0.2<-	31.66	-64.16	Bermuda-Atlantic Time-Series
NA	NA	BATS_SAMN07137077	OMD-M	100	0.2<-	31.66	-64.16	Bermuda-Atlantic Time-Series
NA	NA	BATS_SAMN07137078	OMD-M	180	0.2<-	31.66	-64.16	Bermuda-Atlantic Time-Series
NA	NA	BATS_SAMN07137079	OMD-M	1	0.2<-	31.66	-64.16	Bermuda-Atlantic Time-Series
NA	NA	BATS_SAMN07137080	OMD-M	40	0.2<-	31.66	-64.16	Bermuda-Atlantic Time-Series
NA	NA	BATS_SAMN07137081	OMD-M	180	0.2<-	31.66	-64.16	Bermuda-Atlantic Time-Series
NA	NA	BATS_SAMN07137082	OMD-M	1	0.2<-	31.66	-64.16	Bermuda-Atlantic Time-Series
NA	NA	BATS_SAMN07137083	OMD-M	80	0.2<-	31.66	-64.16	Bermuda-Atlantic Time-Series
NA	NA	BATS_SAMN07137084	OMD-M	180	0.2<-	31.66	-64.16	Bermuda-Atlantic Time-Series
NA	NA	BATS_SAMN07137085	OMD-M	10	0.2<-	31.66	-64.16	Bermuda-Atlantic Time-Series
NA	NA	BATS_SAMN07137086	OMD-M	120	0.2<-	31.66	-64.16	Bermuda-Atlantic Time-Series
NA	NA	BATS_SAMN07137087	OMD-M	180	0.2<-	31.66	-64.16	Bermuda-Atlantic Time-Series
NA	NA	BATS_SAMN07137088	OMD-M	10	0.2<-	31.66	-64.16	Bermuda-Atlantic Time-Series
NA	NA	BATS_SAMN07137089	OMD-M	100	0.2<-	31.66	-64.16	Bermuda-Atlantic Time-Series
NA	NA	BATS_SAMN07137090	OMD-M	160	0.2<-	31.66	-64.16	Bermuda-Atlantic Time-Series
NA	NA	BATS_SAMN07137091	OMD-M	1	0.2<-	31.66	-64.16	Bermuda-Atlantic Time-Series
NA	NA	BATS_SAMN07137092	OMD-M	40	0.2<-	31.66	-64.16	Bermuda-Atlantic Time-Series
NA	NA	BATS_SAMN07137093	OMD-M	180	0.2<-	31.66	-64.16	Bermuda-Atlantic Time-Series
NA	NA	BATS_SAMN07137094	OMD-M	1	0.2<-	31.66	-64.16	Bermuda-Atlantic Time-Series
NA	NA	BATS_SAMN07137095	OMD-M	100	0.2<-	31.66	-64.16	Bermuda-Atlantic Time-Series
NA	NA	BATS_SAMN07137096	OMD-M	180	0.2<-	31.66	-64.16	Bermuda-Atlantic Time-Series
NA	NA	BATS_SAMN07137097	OMD-M	1	0.2<-	31.66	-64.16	Bermuda-Atlantic Time-Series
NA	NA	BATS_SAMN07137098	OMD-M	100	0.2<-	31.66	-64.16	Bermuda-Atlantic Time-Series
NA	NA	BATS_SAMN07137099	OMD-M	180	0.2<-	31.66	-64.16	Bermuda-Atlantic Time-Series
NA	NA	BATS_SAMN07137100	OMD-M	1	0.2<-	31.66	-64.16	Bermuda-Atlantic Time-Series
NA	NA	BATS_SAMN07137101	OMD-M	80	0.2<-	31.66	-64.16	Bermuda-Atlantic Time-Series
NA	NA	BATS_SAMN07137102	OMD-M	180	0.2<-	31.66	-64.16	Bermuda-Atlantic Time-Series
NA	NA	BATS_SAMN07137103	OMD-M	1	0.2<-	31.66	-64.16	Bermuda-Atlantic Time-Series
NA	NA	BATS_SAMN07137104	OMD-M	100	0.2<-	31.66	-64.16	Bermuda-Atlantic Time-Series
NA	NA	BATS_SAMN07137105	OMD-M	180	0.2<-	31.66	-64.16	Bermuda-Atlantic Time-Series
NA	NA	BATS_SAMN07137106	OMD-M	1	0.2<-	31.66	-64.16	Bermuda-Atlantic Time-Series
NA	NA	BATS_SAMN07137107	OMD-M	80	0.2<-	31.66	-64.16	Bermuda-Atlantic Time-Series
NA	NA	BATS_SAMN07137108	OMD-M	180	0.2<-	31.66	-64.16	Bermuda-Atlantic Time-Series
NA	NA	BATS_SAMN07137109	OMD-M	1	0.2<-	31.66	-64.16	Bermuda-Atlantic Time-Series
NA	NA	BATS_SAMN07137110	OMD-M	100	0.2<-	31.66	-64.16	Bermuda-Atlantic Time-Series
NA	NA	BATS_SAMN07137112	OMD-M	10	0.2<-	31.66	-64.16	Bermuda-Atlantic Time-Series
NA	NA	BATS_SAMN07137113	OMD-M	80	0.2<-	31.66	-64.16	Bermuda-Atlantic Time-Series
NA	NA	BATS_SAMN07137114	OMD-M	180	0.2<-	31.66	-64.16	Bermuda-Atlantic Time-Series
NA	NA	BATS_SAMN07137115	OMD-M	10	0.2<-	31.66	-64.16	Bermuda-Atlantic Time-Series
NA	NA	BATS_SAMN07137116	OMD-M	100	0.2<-	31.66	-64.16	Bermuda-Atlantic Time-Series
NA	NA	BATS_SAMN07137117	OMD-M	180	0.2<-	31.66	-64.16	Bermuda-Atlantic Time-Series
NA	NA	BATS_SAMN07137118	OMD-M	1	0.2<-	31.66	-64.16	Bermuda-Atlantic Time-Series
NA	NA	BATS_SAMN07137119	OMD-M	120	0.2<-	31.66	-64.16	Bermuda-Atlantic Time-Series
NA	NA	BATS_SAMN07137120	OMD-M	180	0.2<-	31.66	-64.16	Bermuda-Atlantic Time-Series
NA	NA	BATS_SAMN07137121	OMD-M	1	0.2<-	31.66	-64.16	Bermuda-Atlantic Time-Series
NA	NA	BATS_SAMN07137122	OMD-M	40	0.2<-	31.66	-64.16	Bermuda-Atlantic Time-Series
NA	NA	BATS_SAMN07137123	OMD-M	180	0.2<-	31.66	-64.16	Bermuda-Atlantic Time-Series
NA	NA	BATS_SAMN08390924	OMD-M	10	0.2<-	31.66	-64.16	Bermuda-Atlantic Time-Series
NA	NA	BATS_SAMN08390925	OMD-M	100	0.2<-	31.66	-64.16	Bermuda-Atlantic Time-Series
NA	NA	BGEO_SAMN07136506	OMD-M	201	0.2<-	37.5673	-50.6855	Biogeotraces
NA	NA	BGEO_SAMN07136512	OMD-M	199	0.2<-	34.3277	-55.4316	Biogeotraces
NA	NA	BGEO_SAMN07136517	OMD-M	200	0.2<-	13.1623	-53.4215	Biogeotraces
NA	NA	BGEO_SAMN07136527	OMD-M	201	0.2<-	16.8312	-56.2685	Biogeotraces
NA	NA	BGEO_SAMN07136532	OMD-M	186.3	0.2<-	35.4162	-66.5408	Biogeotraces
NA	NA	BGEO_SAMN07136539	OMD-M	184	0.2<-	24.1497	-40.2179	Biogeotraces
NA	NA	BGEO_SAMN07136547	OMD-M	186.5	0.2<-	38.655	-69.1313	Biogeotraces
NA	NA	BGEO_SAMN07136588	OMD-M	183.8	0.2<-	27.5831	-49.633	Biogeotraces
NA	NA	BGEO_SAMN07136596	OMD-M	185.8	0.2<-	39.6923	-69.8629	Biogeotraces
NA	NA	BGEO_SAMN07136611	OMD-M	160	0.2<-	37.6073	-68.3895	Biogeotraces
NA	NA	BGEO_SAMN07136618	OMD-M	183.9	0.2<-	19.4334	-29.3832	Biogeotraces
NA	NA	BGEO_SAMN07136647	OMD-M	200	0.2<-	28.0905	-67.5015	Biogeotraces
NA	NA	BGEO_SAMN07136651	OMD-M	149	0.2<-	-32.092	-37.4563	Biogeotraces
NA	NA	BGEO_SAMN07136657	OMD-M	151	0.2<-	-26.0867	-34.2585	Biogeotraces
NA	NA	BGEO_SAMN07136660	OMD-M	150	0.2<-	-22.4732	-32.7487	Biogeotraces
NA	NA	BGEO_SAMN07136664	OMD-M	149	0.2<-	-12.8957	-29.2335	Biogeotraces
NA	NA	BGEO_SAMN07136665	OMD-M	143	0.2<-	-17.0173	-30.6052	Biogeotraces
NA	NA	BGEO_SAMN07136674	OMD-M	149	0.2<-	-2.6505	-28.9172	Biogeotraces
NA	NA	BGEO_SAMN07136694	OMD-M	149	0.2<-	-39.9648	-42.4232	Biogeotraces
NA	NA	BGEO_SAMN07136698	OMD-M	11	0.2<-	-35.0093	-39.431	Biogeotraces
NA	NA	BGEO_SAMN07136711	OMD-M	2	0.2<-	17.3487	-20.7835	Biogeotraces
NA	NA	BGEO_SAMN07136725	OMD-M	202	0.2<-	-32.495	-157.994	Biogeotraces
NA	NA	BGEO_SAMN07136734	OMD-M	101	0.2<-	-29.9999	159	Biogeotraces
NA	NA	BGEO_SAMN07136739	OMD-M	100.8	0.2<-	-30.0006	162.998	Biogeotraces
NA	NA	BGEO_SAMN07136744	OMD-M	101.7	0.2<-	-30	166.987	Biogeotraces
NA	NA	BGEO_SAMN07136749	OMD-M	100.5	0.2<-	-29.9997	171	Biogeotraces
NA	NA	BGEO_SAMN07136754	OMD-M	100.3	0.2<-	-32.4995	-176.03	Biogeotraces
NA	NA	BGEO_SAMN07136765	OMD-M	201	0.2<-	33.4334	-58.0503	Biogeotraces
NA	NA	BGEO_SAMN07136767	OMD-M	49.8	0.2<-	-29.9982	153.501	Biogeotraces
NA	NA	BGEO_SAMN07136772	OMD-M	99	0.2<-	-30.0019	154.004	Biogeotraces
NA	NA	BGEO_SAMN07136782	OMD-M	99.7	0.2<-	-30.0002	175.98	Biogeotraces
NA	NA	BGEO_SAMN07136793	OMD-M	100.3	0.2<-	-32.4998	-171.999	Biogeotraces
NA	NA	BGEO_SAMN07136807	OMD-M	102	0.2<-	-32.494	-157.009	Biogeotraces
NA	NA	BGEO_SAMN07136812	OMD-M	102	0.2<-	-32.5038	-156.011	Biogeotraces
NA	NA	BGEO_SAMN07136817	OMD-M	101	0.2<-	-32.4995	-154.999	Biogeotraces
NA	NA	BGEO_SAMN07136833	OMD-M	102	0.2<-	-32.4972	-167.002	Biogeotraces
NA	NA	BGEO_SAMN07136838	OMD-M	102	0.2<-	-32.4985	-165.999	Biogeotraces
NA	NA	BGEO_SAMN07136840	OMD-M	28	0.2<-	-32.4957	-164.992	Biogeotraces
NA	NA	BGEO_SAMN07136845	OMD-M	102	0.2<-	-32.5063	-162.994	Biogeotraces
NA	NA	BGEO_SAMN07136850	OMD-M	101	0.2<-	-32.509	-162.009	Biogeotraces
NA	NA	BGEO_SAMN07136855	OMD-M	100	0.2<-	-32.4978	-160.993	Biogeotraces
NA	NA	BGEO_SAMN07136860	OMD-M	102	0.2<-	-32.5103	-160.008	Biogeotraces
NA	NA	BGEO_SAMN07136864	OMD-M	76	0.2<-	-32.4637	-159.019	Biogeotraces
NA	NA	BGEO_SAMN07136867	OMD-M	101	0.2<-	-32.494	-153.006	Biogeotraces
NA	NA	BGEO_SAMN07136872	OMD-M	102	0.2<-	-32.4885	-152	Biogeotraces
NA	NA	BGEO_SAMN07136876	OMD-M	76	0.2<-	-32.4957	-151.001	Biogeotraces
NA	NA	BGEO_SAMN07136881	OMD-M	99.8	0.2<-	-31.5988	178	Biogeotraces
NA	NA	BGEO_SAMN07136886	OMD-M	99.9	0.2<-	-32.4995	-179.125	Biogeotraces
NA	NA	BGEO_SAMN07136892	OMD-M	103	0.2<-	-32.4967	-170.995	Biogeotraces
NA	NA	BGEO_SAMN07136905	OMD-M	101	0.2<-	-32.499	-169.002	Biogeotraces
NA	NA	BGEO_SAMN07136908	OMD-M	50	0.2<-	-32.495	-168.002	Biogeotraces
NA	NA	BGEO_SAMN07136914	OMD-M	60.9	0.2<-	-34.629	17.0699	Biogeotraces
NA	NA	BGEO_SAMN07136920	OMD-M	101.9	0.2<-	-35.3669	14.9064	Biogeotraces
NA	NA	BGEO_SAMN07136932	OMD-M	101.9	0.2<-	-38.4254	10.0888	Biogeotraces
NA	NA	BGEO_SAMN07136950	OMD-M	101.1	0.2<-	-34.8953	16.0769	Biogeotraces
NA	NA	BGEO_SAMN07136962	OMD-M	121.1	0.2<-	-39.2555	7.72506	Biogeotraces
NA	NA	HOTS_SAMN07136998	OMD-M	5	0.2<-	22.75	-158	Hawaiian Ocean Time-Series
NA	NA	HOTS_SAMN07136999	OMD-M	100	0.2<-	22.75	-158	Hawaiian Ocean Time-Series
NA	NA	HOTS_SAMN07137000	OMD-M	175	0.2<-	22.75	-158	Hawaiian Ocean Time-Series
NA	NA	HOTS_SAMN07137001	OMD-M	25	0.2<-	22.75	-158	Hawaiian Ocean Time-Series
NA	NA	HOTS_SAMN07137002	OMD-M	125	0.2<-	22.75	-158	Hawaiian Ocean Time-Series
NA	NA	HOTS_SAMN07137003	OMD-M	175	0.2<-	22.75	-158	Hawaiian Ocean Time-Series
NA	NA	HOTS_SAMN07137004	OMD-M	5	0.2<-	22.75	-158	Hawaiian Ocean Time-Series
NA	NA	HOTS_SAMN07137005	OMD-M	115	0.2<-	22.75	-158	Hawaiian Ocean Time-Series
NA	NA	HOTS_SAMN07137006	OMD-M	175	0.2<-	22.75	-158	Hawaiian Ocean Time-Series
NA	NA	HOTS_SAMN07137007	OMD-M	5	0.2<-	22.75	-158	Hawaiian Ocean Time-Series
NA	NA	HOTS_SAMN07137008	OMD-M	125	0.2<-	22.75	-158	Hawaiian Ocean Time-Series
NA	NA	HOTS_SAMN07137009	OMD-M	175	0.2<-	22.75	-158	Hawaiian Ocean Time-Series
NA	NA	HOTS_SAMN07137010	OMD-M	5	0.2<-	22.75	-158	Hawaiian Ocean Time-Series
NA	NA	HOTS_SAMN07137011	OMD-M	100	0.2<-	22.75	-158	Hawaiian Ocean Time-Series
NA	NA	HOTS_SAMN07137013	OMD-M	5	0.2<-	22.75	-158	Hawaiian Ocean Time-Series
NA	NA	HOTS_SAMN07137014	OMD-M	115	0.2<-	22.75	-158	Hawaiian Ocean Time-Series
NA	NA	HOTS_SAMN07137016	OMD-M	5	0.2<-	22.75	-158	Hawaiian Ocean Time-Series
NA	NA	HOTS_SAMN07137017	OMD-M	115	0.2<-	22.75	-158	Hawaiian Ocean Time-Series
NA	NA	HOTS_SAMN07137018	OMD-M	175	0.2<-	22.75	-158	Hawaiian Ocean Time-Series
NA	NA	HOTS_SAMN07137019	OMD-M	5	0.2<-	22.75	-158	Hawaiian Ocean Time-Series
NA	NA	HOTS_SAMN07137020	OMD-M	100	0.2<-	22.75	-158	Hawaiian Ocean Time-Series
NA	NA	HOTS_SAMN07137021	OMD-M	175	0.2<-	22.75	-158	Hawaiian Ocean Time-Series
NA	NA	HOTS_SAMN07137022	OMD-M	5	0.2<-	22.75	-158	Hawaiian Ocean Time-Series
NA	NA	HOTS_SAMN07137023	OMD-M	100	0.2<-	22.75	-158	Hawaiian Ocean Time-Series
NA	NA	HOTS_SAMN07137024	OMD-M	175	0.2<-	22.75	-158	Hawaiian Ocean Time-Series
NA	NA	HOTS_SAMN07137025	OMD-M	5	0.2<-	22.75	-158	Hawaiian Ocean Time-Series
NA	NA	HOTS_SAMN07137026	OMD-M	125	0.2<-	22.75	-158	Hawaiian Ocean Time-Series
NA	NA	HOTS_SAMN07137027	OMD-M	175	0.2<-	22.75	-158	Hawaiian Ocean Time-Series
NA	NA	HOTS_SAMN07137028	OMD-M	5	0.2<-	22.75	-158	Hawaiian Ocean Time-Series
NA	NA	HOTS_SAMN07137029	OMD-M	115	0.2<-	22.75	-158	Hawaiian Ocean Time-Series
NA	NA	HOTS_SAMN07137030	OMD-M	175	0.2<-	22.75	-158	Hawaiian Ocean Time-Series
NA	NA	HOTS_SAMN07137031	OMD-M	5	0.2<-	22.75	-158	Hawaiian Ocean Time-Series
NA	NA	HOTS_SAMN07137032	OMD-M	125	0.2<-	22.75	-158	Hawaiian Ocean Time-Series
NA	NA	HOTS_SAMN07137033	OMD-M	175	0.2<-	22.75	-158	Hawaiian Ocean Time-Series
NA	NA	HOTS_SAMN07137034	OMD-M	5	0.2<-	22.75	-158	Hawaiian Ocean Time-Series
NA	NA	HOTS_SAMN07137035	OMD-M	125	0.2<-	22.75	-158	Hawaiian Ocean Time-Series
NA	NA	HOTS_SAMN07137036	OMD-M	175	0.2<-	22.75	-158	Hawaiian Ocean Time-Series
NA	NA	HOTS_SAMN07137037	OMD-M	5	0.2<-	22.75	-158	Hawaiian Ocean Time-Series
NA	NA	HOTS_SAMN07137038	OMD-M	115	0.2<-	22.75	-158	Hawaiian Ocean Time-Series
NA	NA	HOTS_SAMN07137041	OMD-M	100	0.2<-	22.75	-158	Hawaiian Ocean Time-Series
NA	NA	HOTS_SAMN07137042	OMD-M	175	0.2<-	22.75	-158	Hawaiian Ocean Time-Series
NA	NA	HOTS_SAMN07137043	OMD-M	5	0.2<-	22.75	-158	Hawaiian Ocean Time-Series
NA	NA	HOTS_SAMN07137044	OMD-M	125	0.2<-	22.75	-158	Hawaiian Ocean Time-Series
NA	NA	HOTS_SAMN07137045	OMD-M	175	0.2<-	22.75	-158	Hawaiian Ocean Time-Series
NA	NA	HOTS_SAMN07137046	OMD-M	5	0.2<-	22.75	-158	Hawaiian Ocean Time-Series
NA	NA	HOTS_SAMN07137047	OMD-M	115	0.2<-	22.75	-158	Hawaiian Ocean Time-Series
NA	NA	HOTS_SAMN07137048	OMD-M	175	0.2<-	22.75	-158	Hawaiian Ocean Time-Series
NA	NA	HOTS_SAMN07137049	OMD-M	5	0.2<-	22.75	-158	Hawaiian Ocean Time-Series
NA	NA	HOTS_SAMN07137050	OMD-M	100	0.2<-	22.75	-158	Hawaiian Ocean Time-Series
NA	NA	HOTS_SAMN07137052	OMD-M	5	0.2<-	22.75	-158	Hawaiian Ocean Time-Series
NA	NA	HOTS_SAMN07137053	OMD-M	85	0.2<-	22.75	-158	Hawaiian Ocean Time-Series
NA	NA	HOTS_SAMN07137054	OMD-M	175	0.2<-	22.75	-158	Hawaiian Ocean Time-Series
NA	NA	HOTS_SAMN07137055	OMD-M	10	0.2<-	22.75	-158	Hawaiian Ocean Time-Series
NA	NA	HOTS_SAMN07137056	OMD-M	100	0.2<-	22.75	-158	Hawaiian Ocean Time-Series
NA	NA	HOTS_SAMN07137057	OMD-M	175	0.2<-	22.75	-158	Hawaiian Ocean Time-Series
NA	NA	HOTS_SAMN07137058	OMD-M	5	0.2<-	22.75	-158	Hawaiian Ocean Time-Series
NA	NA	HOTS_SAMN07137059	OMD-M	100	0.2<-	22.75	-158	Hawaiian Ocean Time-Series
NA	NA	HOTS_SAMN07137061	OMD-M	10	0.2<-	22.75	-158	Hawaiian Ocean Time-Series
NA	NA	HOTS_SAMN07137062	OMD-M	115	0.2<-	22.75	-158	Hawaiian Ocean Time-Series
NA	NA	HOTS_SAMN08390922	OMD-M	5	0.2<-	22.75	-158	Hawaiian Ocean Time-Series
NA	NA	HOTS_SAMN08390923	OMD-M	100	0.2<-	22.75	-158	Hawaiian Ocean Time-Series
NA	NA	TARA_SAMEA2619927	OMD-M	5	0.22-1.6	20.8183	63.5047	Tara Oceans
NA	NA	TARA_SAMEA2620021	OMD-M	25	0.22-1.6	19.0284	64.5126	Tara Oceans
NA	NA	TARA_SAMEA2620065	OMD-M	5	0.1-0.22	18.5918	66.622	Tara Oceans
NA	NA	TARA_SAMEA2620081	OMD-M	25	0.22-1.6	18.5839	66.4727	Tara Oceans
NA	NA	TARA_SAMEA2620217	OMD-M	60	0.22-1.6	14.5536	70.0128	Tara Oceans
NA	NA	TARA_SAMEA2620230	OMD-M	5	0.22-1.6	6.0001	73.8955	Tara Oceans
NA	NA	TARA_SAMEA2620339	OMD-M	5	0.22-1.6	0.0033	71.6428	Tara Oceans
NA	NA	TARA_SAMEA2620384	OMD-M	5	<-0.22	-0.6625	73.161	Tara Oceans
NA	NA	TARA_SAMEA2620404	OMD-M	5	0.22-1.6	-9.3921	66.4228	Tara Oceans
NA	NA	TARA_SAMEA2620542	OMD-M	5	0.22-1.6	-16.957	53.9801	Tara Oceans
NA	NA	TARA_SAMEA2620651	OMD-M	5	0.22-3	-15.3424	43.2965	Tara Oceans
NA	NA	TARA_SAMEA2620672	OMD-M	5	0.22-3	-17.0248	42.7401	Tara Oceans
NA	NA	TARA_SAMEA2620734	OMD-M	66	0.22-3	-17.2855	42.2866	Tara Oceans
NA	NA	TARA_SAMEA2620756	OMD-M	5	0.22-3	-22.3368	40.3412	Tara Oceans
NA	NA	TARA_SAMEA2620786	OMD-M	5	0.22-3	-29.5019	37.9889	Tara Oceans
NA	NA	TARA_SAMEA2620855	OMD-M	5	0.22-3	-35.1728	26.2868	Tara Oceans
NA	NA	TARA_SAMEA2620890	OMD-M	30	0.22-3	-35.2421	26.3048	Tara Oceans
NA	NA	TARA_SAMEA2620929	OMD-M	5	0.22-3	-34.9449	17.9189	Tara Oceans
NA	NA	TARA_SAMEA2620950	OMD-M	30	0.22-3	-34.8901	18.0459	Tara Oceans
NA	NA	TARA_SAMEA2620980	OMD-M	5	0.45-0.8	-32.2401	17.7103	Tara Oceans
NA	NA	TARA_SAMEA2621021	OMD-M	5	0.45-0.8	-31.0266	4.665	Tara Oceans
NA	NA	TARA_SAMEA2621204	OMD-M	5	0.45-0.8	-20.9354	-35.1803	Tara Oceans
NA	NA	TARA_SAMEA2621260	OMD-M	5	0.45-0.8	-30.1367	-43.2899	Tara Oceans
NA	NA	TARA_SAMEA2621779	OMD-M	5	0.22-3	-34.0614	-73.1066	Tara Oceans
NA	NA	TARA_SAMEA2621839	OMD-M	5	0.22-3	-32.7971	-87.0693	Tara Oceans
NA	NA	TARA_SAMEA2621859	OMD-M	5	0.22-3	-29.7238	-101.16	Tara Oceans
NA	NA	TARA_SAMEA2621990	OMD-M	5	0.22-3	-25.8051	-111.72	Tara Oceans
NA	NA	TARA_SAMEA2622074	OMD-M	5	0.22-3	-21.146	-104.787	Tara Oceans
NA	NA	TARA_SAMEA2622097	OMD-M	5	0.22-3	-13.0023	-95.9759	Tara Oceans
NA	NA	TARA_SAMEA2622173	OMD-M	5	0.22-3	-5.2529	-85.1545	Tara Oceans
NA	NA	TARA_SAMEA2622316	OMD-M	5	0.22-3	1.9928	-84.5766	Tara Oceans
NA	NA	TARA_SAMEA2622376	OMD-M	5	0.22-3	-2.0133	-84.589	Tara Oceans
NA	NA	TARA_SAMEA2622452	OMD-M	5	0.22-3	-16.9601	-100.633	Tara Oceans
NA	NA	TARA_SAMEA2622518	OMD-M	5	0.22-3	-23.2811	-129.395	Tara Oceans
NA	NA	TARA_SAMEA2622658	OMD-M	5	0.45-0.8	-8.9971	-139.196	Tara Oceans
NA	NA	TARA_SAMEA2622705	OMD-M	115	<-0.22	-9.0063	-139.139	Tara Oceans
NA	NA	TARA_SAMEA2622716	OMD-M	5	0.45-0.8	-8.9068	-140.283	Tara Oceans
NA	NA	TARA_SAMEA2622765	OMD-M	5	0.45-0.8	-9.1504	-140.522	Tara Oceans
NA	NA	TARA_SAMEA2622810	OMD-M	120	<-0.22	-9.0714	-140.597	Tara Oceans
NA	NA	TARA_SAMEA2622823	OMD-M	5	0.45-0.8	-8.9111	-142.557	Tara Oceans
NA	NA	TARA_SAMEA2622901	OMD-M	5	0.22-3	0.0003	-153.676	Tara Oceans
NA	NA	TARA_SAMEA2623059	OMD-M	5	0.22-3	31.5213	-158.996	Tara Oceans
NA	NA	TARA_SAMEA2623116	OMD-M	5	0.22-3	35.3671	-127.742	Tara Oceans
NA	NA	TARA_SAMEA2623275	OMD-M	5	0.22-3	14.2035	-116.626	Tara Oceans
NA	NA	TARA_SAMEA2623350	OMD-M	5	0.22-3	6.3332	-102.943	Tara Oceans
NA	NA	TARA_SAMEA2623426	OMD-M	5	0.22-3	7.4122	-79.3017	Tara Oceans
NA	NA	TARA_SAMEA2623446	OMD-M	5	0.22-3	9.8481	-80.0454	Tara Oceans
NA	NA	TARA_SAMEA2623463	OMD-M	5	0.22-3	25.5264	-88.394	Tara Oceans
NA	NA	TARA_SAMEA2623627	OMD-M	5	0.22-3	39.2305	-70.0377	Tara Oceans
NA	NA	TARA_SAMEA2623673	OMD-M	5	0.22-3	34.6712	-71.3093	Tara Oceans
NA	NA	TARA_SAMEA2623774	OMD-M	5	0.22-3	34.1132	-49.9181	Tara Oceans
NA	NA	TARA_SAMEA2623808	OMD-M	5	0.22-3	35.9346	-37.3032	Tara Oceans
NA	NA	TARA_SAMEA2623826	OMD-M	40	0.22-3	35.8427	-37.1526	Tara Oceans
NA	NA	TARA_SAMEA2623850	OMD-M	5	0.22-3	36.1715	-29.023	Tara Oceans
NA	NA	BATS_SAMN07137111	OMD-M	180	0.2<-	31.66	-64.16	Bermuda-Atlantic Time-Series
NA	NA	BGEO_SAMN07136631	OMD-M	200	0.2<-	22.3411	-63.5833	Biogeotraces
NA	NA	BGEO_SAMN07136654	OMD-M	150	0.2<-	-29.0538	-35.8078	Biogeotraces
NA	NA	BGEO_SAMN07136677	OMD-M	150	0.2<-	-0.1915	-32.8745	Biogeotraces
NA	NA	BGEO_SAMN07136697	OMD-M	148	0.2<-	-37.8305	-41.1248	Biogeotraces
NA	NA	HOTS_SAMN07137012	OMD-M	175	0.2<-	22.75	-158	Hawaiian Ocean Time-Series
NA	NA	HOTS_SAMN07137015	OMD-M	175	0.2<-	22.75	-158	Hawaiian Ocean Time-Series
NA	NA	HOTS_SAMN07137040	OMD-M	5	0.2<-	22.75	-158	Hawaiian Ocean Time-Series
NA	NA	HOTS_SAMN07137051	OMD-M	175	0.2<-	22.75	-158	Hawaiian Ocean Time-Series
NA	NA	HOTS_SAMN07137060	OMD-M	175	0.2<-	22.75	-158	Hawaiian Ocean Time-Series
NA	NA	HOTS_SAMN07137063	OMD-M	175	0.2<-	22.75	-158	Hawaiian Ocean Time-Series
ERR598943	Shotgun	SAMEA2622173	NA	5	0.22-3	-5.2529	-85.1545	Tara Oceans
ERR598955	Shotgun	SAMEA2619376	NA	10	0.22-1.6	36.5533	-6.56683	Tara Oceans
ERR598976	Shotgun	SAMEA2623850	NA	5	0.22-3	36.1715	-29.023	Tara Oceans
ERR598983	Shotgun	SAMEA2623627	NA	5	0.22-3	39.2305	-70.0377	Tara Oceans
ERR598984	Shotgun	SAMEA2621132	NA	5	0.22-3	-8.7789	-17.9099	Tara Oceans
ERR598989	Shotgun	SAMEA2623275	NA	5	0.22-3	14.2035	-116.626	Tara Oceans
ERR598992	Shotgun	SAMEA2622652	NA	5	0.22-3	-8.98992	-139.213	Tara Oceans
ERR598994	Shotgun	SAMEA2620970	NA	5.45358	0.22-3	-32.2315	17.7083	Tara Oceans
ERR598997	Shotgun	SAMEA2622316	NA	5	0.22-3	1.9928	-84.5766	Tara Oceans
ERR599006	Shotgun	SAMEA2621254	NA	5	0.22-3	-30.1367	-43.2899	Tara Oceans
ERR599010	Shotgun	SAMEA2621198	NA	5	0.22-3	-20.9354	-35.1803	Tara Oceans
ERR599029	Shotgun	SAMEA2623446	NA	5	0.22-3	9.8481	-80.0454	Tara Oceans
ERR599052	Shotgun	SAMEA2623116	NA	5	0.22-3	35.3671	-127.742	Tara Oceans
ERR599057	Shotgun	SAMEA2620651	NA	5	0.22-3	-15.3424	43.2965	Tara Oceans
ERR599058	Shotgun	SAMEA2620672	NA	5	0.22-3	-17.0248	42.7401	Tara Oceans
ERR599063	Shotgun	SAMEA2622097	NA	5	0.22-3	-13.0023	-95.9759	Tara Oceans
ERR599119	Shotgun	SAMEA2622817	NA	5.45642	0.22-3	-8.91113	-142.557	Tara Oceans
ERR599129	Shotgun	SAMEA2621013	NA	5.42742	0.22-3	-31.0302	4.68787	Tara Oceans
ERR599136	Shotgun	SAMEA2623463	NA	5	0.22-3	25.5264	-88.394	Tara Oceans
ERR599142	Shotgun	SAMEA2623059	NA	5	0.22-3	31.5213	-158.996	Tara Oceans
ERR599150	Shotgun	SAMEA2620786	NA	5	0.22-3	-29.5019	37.9889	Tara Oceans
ERR599160	Shotgun	SAMEA2622710	NA	5	0.22-3	-8.90655	-140.284	Tara Oceans
ERR599170	Shotgun	SAMEA2623808	NA	5	0.22-3	35.9346	-37.3032	Tara Oceans
ERR599173	Shotgun	SAMEA2620929	NA	5	0.22-3	-34.9449	17.9189	Tara Oceans
ERR6090675	Amplicon	SAMEA2619376	NA	10	0.22-1.6	36.5533	-6.56683	Tara Oceans
ERR6093605	Amplicon	SAMEA2620786	NA	5	0.22-3	-29.5019	37.9889	Tara Oceans
ERR6093607	Amplicon	SAMEA2620855	NA	5	0.22-3	-35.1728	26.2868	Tara Oceans
ERR6093610	Amplicon	SAMEA2620929	NA	5	0.22-3	-34.9449	17.9189	Tara Oceans
ERR6093611	Amplicon	SAMEA2620970	NA	5.45358	0.22-3	-32.2315	17.7083	Tara Oceans
ERR6093613	Amplicon	SAMEA2621013	NA	5.42742	0.22-3	-31.0302	4.68787	Tara Oceans
ERR6093615	Amplicon	SAMEA2621066	NA	5.39667	0.22-3	-20.4368	-3.18585	Tara Oceans
ERR6093617	Amplicon	SAMEA2621198	NA	5	0.22-3	-20.9354	-35.1803	Tara Oceans
ERR6093619	Amplicon	SAMEA2621254	NA	5	0.22-3	-30.1367	-43.2899	Tara Oceans
ERR6093621	Amplicon	SAMEA2621132	NA	5	0.22-3	-8.7789	-17.9099	Tara Oceans
ERR6093624	Amplicon	SAMEA2621990	NA	5	0.22-3	-25.8051	-111.72	Tara Oceans
ERR6093625	Amplicon	SAMEA2622097	NA	5	0.22-3	-13.0023	-95.9759	Tara Oceans
ERR6093627	Amplicon	SAMEA2622173	NA	5	0.22-3	-5.2529	-85.1545	Tara Oceans
ERR6093629	Amplicon	SAMEA2622316	NA	5	0.22-3	1.9928	-84.5766	Tara Oceans
ERR6093635	Amplicon	SAMEA2622652	NA	5	0.22-3	-8.98992	-139.213	Tara Oceans
ERR6093637	Amplicon	SAMEA2622710	NA	5	0.22-3	-8.90655	-140.284	Tara Oceans
ERR6093639	Amplicon	SAMEA2622817	NA	5.45642	0.22-3	-8.91113	-142.557	Tara Oceans
ERR6093641	Amplicon	SAMEA2620651	NA	5	0.22-3	-15.3424	43.2965	Tara Oceans
ERR6093643	Amplicon	SAMEA2620672	NA	5	0.22-3	-17.0248	42.7401	Tara Oceans
ERR6093645	Amplicon	SAMEA2620756	NA	5	0.22-3	-22.3368	40.3412	Tara Oceans
ERR6093647	Amplicon	SAMEA2621779	NA	5	0.22-3	-34.0614	-73.1066	Tara Oceans
ERR6093649	Amplicon	SAMEA2621839	NA	5	0.22-3	-32.7971	-87.0693	Tara Oceans
ERR6093651	Amplicon	SAMEA2621859	NA	5	0.22-3	-29.7238	-101.16	Tara Oceans
ERR6093653	Amplicon	SAMEA2622074	NA	5	0.22-3	-21.146	-104.787	Tara Oceans
ERR6093655	Amplicon	SAMEA2622901	NA	5	0.22-3	0.0003	-153.676	Tara Oceans
ERR6093657	Amplicon	SAMEA2623059	NA	5	0.22-3	31.5213	-158.996	Tara Oceans
ERR6093659	Amplicon	SAMEA2623116	NA	5	0.22-3	35.3671	-127.742	Tara Oceans
ERR6093661	Amplicon	SAMEA2623275	NA	5	0.22-3	14.2035	-116.626	Tara Oceans
ERR6093664	Amplicon	SAMEA2623350	NA	5	0.22-3	6.3332	-102.943	Tara Oceans
ERR6093666	Amplicon	SAMEA2623426	NA	5	0.22-3	7.4122	-79.3017	Tara Oceans
ERR6093668	Amplicon	SAMEA2623446	NA	5	0.22-3	9.8481	-80.0454	Tara Oceans
ERR6093670	Amplicon	SAMEA2623463	NA	5	0.22-3	25.5264	-88.394	Tara Oceans
ERR6093671	Amplicon	SAMEA2623627	NA	5	0.22-3	39.2305	-70.0377	Tara Oceans
ERR6093675	Amplicon	SAMEA2623673	NA	5	0.22-3	34.6712	-71.3093	Tara Oceans
ERR6093677	Amplicon	SAMEA2623774	NA	5	0.22-3	34.1132	-49.9181	Tara Oceans
ERR6093678	Amplicon	SAMEA2623808	NA	5	0.22-3	35.9346	-37.3032	Tara Oceans
ERR6093680	Amplicon	SAMEA2623850	NA	5	0.22-3	36.1715	-29.023	Tara Oceans
