# Supplementary material for: Genomic representativeness and chimerism in large collections of SAGs and MAGs of marine prokaryoplankton
Source: Microbiome. 2024 Jul 15;12:126. doi: 10.1186/s40168-024-01848-3 (PMC11247762; doi:10.1186/s40168-024-01848-3)
Supplement: Supplementary file 6 — Additional file 5: Supplementary Table S2. Metadata of the analyzed SAGs and MAGs. [file 40168_2024_1848_MOESM5_ESM.xlsx]

## Sheet: st2_organized_202401
Supplementary Table 2. Metadata of the analyzed SAGs and MAGs.
genome_id	dataset	completeness_checkm	contamination_checkm	genome_size_bp	scaffold_count	scaffold_n50	mean_scaffold_length	longest_scaffold	gc	coding_density	sample_id	depth_m	size_fraction_¬µm	latitude	longitude	cruise	if_sag_from_dcm	reason_to_be_included_in_fig1	mdm_fraction_delete	gunc_contamination_portion	gunc_clade_separation_score	gunc_reference_representation_score	gunc_predicted_clean	gunc_taxonomic_level_with_the_lowest_clade_separation_score	classification mismatch	gtdb_classification	rrna_16S_predicted_taxon_rrna_copy_1	rrna_16S_predicted_taxon_rrna_copy_2	rrna_16S_predicted_taxon_rrna_copy_3	rrna_16S_contig_rrna_copy_1	rrna_16S_contig_rrna_copy_2	rrna_16S_contig_rrna_copy_3	rrna_16S_length_rrna_copy_1	rrna_16S_length_rrna_copy_2	rrna_16S_length_rrna_copy_3	rrna_16S_silva_138_99_nb_classifier_confidence_rrna_copy_1	rrna_16S_silva_138_99_nb_classifier_confidence_rrna_copy_2	rrna_16S_silva_138_99_nb_classifier_confidence_rrna_copy_3
AG-313-A03_contigs	GORG-Tropics	55.46	1.15	779538	37	43772	21068	93990	32.3	96.56	SWC-01	20	<40	-20.08	-70.8	BiG-RAPA	No	This SAG was collected from <= 200 meter-depth samples and was not from the deep chlorophyll maximum zone	0	0.44	0.15	0.76	TRUE	order		d__Bacteria;p__Proteobacteria;c__Gammaproteobacteria;o__SAR86;f__D2472;g__SAR86A;s__	NA	NA	NA	NA	NA	NA	NA	NA	NA	NA	NA	NA
AG-313-A04_contigs	GORG-Tropics	91.89	0	959028	19	120817	50475	288767	29.9	96.61	SWC-01	20	<40	-20.08	-70.8	BiG-RAPA	No	This SAG was collected from <= 200 meter-depth samples and was not from the deep chlorophyll maximum zone	0	0.04	0.02	0.78	TRUE	genus		d__Bacteria;p__Proteobacteria;c__Alphaproteobacteria;o__Pelagibacterales;f__Pelagibacteraceae;g__Pelagibacter_A;s__Pelagibacter_A sp003284275	d__Bacteria; p__Proteobacteria; c__Alphaproteobacteria; o__SAR11_clade; f__Clade_II; g__Clade_II; s__uncultured_marine	NA	NA	AG-313-A04_NODE_1	NA	NA	1469	NA	NA	0.82974	NA	NA
AG-313-A07_contigs	GORG-Tropics	70.33	0.65	2592520	132	34819	19640	130260	41.8	91.07	SWC-01	20	<40	-20.08	-70.8	BiG-RAPA	No	This SAG was collected from <= 200 meter-depth samples and was not from the deep chlorophyll maximum zone	0	0.44	0.09	0.45	TRUE	family		d__Bacteria;p__Proteobacteria;c__Alphaproteobacteria;o__Thalassobaculales;f__Nisaeaceae;g__UBA7326;s__UBA7326 sp003284265	d__Bacteria; p__Proteobacteria; c__Alphaproteobacteria; o__Thalassobaculales; f__Nisaeaceae; g__OM75_clade; s__uncultured_bacterium	NA	NA	AG-313-A07_NODE_86	NA	NA	1496	NA	NA	0.557982	NA	NA
AG-313-A10_contigs	GORG-Tropics	52.17	0	1049113	53	37575	19794	133778	36.2	96.12	SWC-01	20	<40	-20.08	-70.8	BiG-RAPA	No	This SAG was collected from <= 200 meter-depth samples and was not from the deep chlorophyll maximum zone	0	0.15	0.12	0.74	TRUE	species		d__Bacteria;p__Proteobacteria;c__Gammaproteobacteria;o__SAR86;f__D2472;g__D2472;s__D2472 sp902509555	d__Bacteria; p__Proteobacteria; c__Gammaproteobacteria; o__SAR86_clade; f__SAR86_clade; g__SAR86_clade; s__SAR86_cluster	NA	NA	AG-313-A10_NODE_1	NA	NA	1531	NA	NA	0.846432	NA	NA
AG-313-A11_contigs	GORG-Tropics	57.36	0	583744	35	26594	16678	64299	29	96.26	SWC-01	20	<40	-20.08	-70.8	BiG-RAPA	No	This SAG was collected from <= 200 meter-depth samples and was not from the deep chlorophyll maximum zone	0	0.55	0.02	0.76	TRUE	species		d__Bacteria;p__Proteobacteria;c__Alphaproteobacteria;o__Pelagibacterales;f__Pelagibacteraceae;g__Pelagibacter;s__Pelagibacter sp902509725	d__Bacteria; p__Proteobacteria; c__Alphaproteobacteria; o__SAR11_clade; f__Clade_I; g__Clade_Ia; s__uncultured_bacterium	NA	NA	AG-313-A11_NODE_21	NA	NA	1092	NA	NA	0.319979	NA	NA
AG-313-A14_contigs	GORG-Tropics	67.29	0	1006375	42	53745	23961	137844	31.4	95.89	SWC-01	20	<40	-20.08	-70.8	BiG-RAPA	No	This SAG was collected from <= 200 meter-depth samples and was not from the deep chlorophyll maximum zone	0	0.03	0.17	0.67	TRUE	genus		d__Bacteria;p__Proteobacteria;c__Alphaproteobacteria;o__HIMB59;f__HIMB59;g__HIMB59;s__HIMB59 sp902509695	d__Bacteria; p__Proteobacteria; c__Alphaproteobacteria; o__Rhodospirillales; f__AEGEAN-169_marine_group; g__AEGEAN-169_marine_group; s__metagenome	NA	NA	AG-313-A14_NODE_5	NA	NA	1489	NA	NA	0.997946	NA	NA
AG-313-A15_contigs	GORG-Tropics	56.95	0.17	1075695	53	37149	20296	75606	31.4	96.07	SWC-01	20	<40	-20.08	-70.8	BiG-RAPA	No	This SAG was collected from <= 200 meter-depth samples and was not from the deep chlorophyll maximum zone	0	0.04	0.05	0.53	TRUE	order		d__Bacteria;p__Bacteroidota;c__Bacteroidia;o__Flavobacteriales;f__Flavobacteriaceae;g__MED-G13;s__MED-G13 sp902509675	NA	NA	NA	NA	NA	NA	NA	NA	NA	NA	NA	NA
AG-313-B04_contigs	GORG-Tropics	62.22	0	1678978	96	28402	17489	79039	33.9	95.35	SWC-01	20	<40	-20.08	-70.8	BiG-RAPA	No	This SAG was collected from <= 200 meter-depth samples and was not from the deep chlorophyll maximum zone	0	0.4	0.03	0.46	TRUE	class		d__Bacteria;p__Bacteroidota;c__Bacteroidia;o__Flavobacteriales;f__UBA10066;g__GCA-2716065;s__	NA	NA	NA	NA	NA	NA	NA	NA	NA	NA	NA	NA
AG-313-B09_contigs	GORG-Tropics	63.39	0.14	1877358	80	47319	23466	165776	37.6	92.58	SWC-01	20	<40	-20.08	-70.8	BiG-RAPA	No	This SAG was collected from <= 200 meter-depth samples and was not from the deep chlorophyll maximum zone	0	0.04	0.12	0.59	TRUE	class		d__Bacteria;p__Proteobacteria;c__Alphaproteobacteria;o__Rhodobacterales;f__Rhodobacteraceae;g__GCA-002712045;s__GCA-002712045 sp002683355	d__Bacteria; p__Proteobacteria; c__Alphaproteobacteria; o__Rhodobacterales; f__Rhodobacteraceae; g__Roseobacter_clade_NAC11-7_lineage; s__uncultured_bacterium	NA	NA	AG-313-B09_NODE_30	NA	NA	1461	NA	NA	0.241863	NA	NA
AG-313-B13_contigs	GORG-Tropics	56.71	0.08	1146981	64	28486	17921	105965	31.3	95.83	SWC-01	20	<40	-20.08	-70.8	BiG-RAPA	No	This SAG was collected from <= 200 meter-depth samples and was not from the deep chlorophyll maximum zone	0	0.02	0.09	0.52	TRUE	order		d__Bacteria;p__Bacteroidota;c__Bacteroidia;o__Flavobacteriales;f__Flavobacteriaceae;g__MED-G13;s__MED-G13 sp902509675	NA	NA	NA	NA	NA	NA	NA	NA	NA	NA	NA	NA
AG-313-B20_contigs	GORG-Tropics	49.63	0	691593	41	30722	16868	165135	30.3	95.71	SWC-01	20	<40	-20.08	-70.8	BiG-RAPA	No	This SAG was collected from <= 200 meter-depth samples and was not from the deep chlorophyll maximum zone	0	0.04	0.19	0.52	TRUE	class		d__Bacteria;p__Bacteroidota;c__Bacteroidia;o__Flavobacteriales;f__Flavobacteriaceae;g__MED-G11;s__	d__Bacteria; p__Bacteroidota; c__Bacteroidia; o__Flavobacteriales; f__Flavobacteriaceae; g__NS5_marine_group; s__uncultured_Bacteroidetes	NA	NA	AG-313-B20_NODE_15	NA	NA	1525	NA	NA	0.950315	NA	NA
AG-313-B22_contigs	GORG-Tropics	58.01	0	776224	31	44063	25039	101839	30.2	95.58	SWC-01	20	<40	-20.08	-70.8	BiG-RAPA	No	This SAG was collected from <= 200 meter-depth samples and was not from the deep chlorophyll maximum zone	0	0.03	0.14	0.54	TRUE	phylum		d__Bacteria;p__Bacteroidota;c__Bacteroidia;o__Flavobacteriales;f__Flavobacteriaceae;g__MED-G11;s__MED-G11 sp902509805	d__Bacteria; p__Bacteroidota; c__Bacteroidia; o__Flavobacteriales; f__Flavobacteriaceae; g__NS5_marine_group; s__uncultured_Bacteroidetes	NA	NA	AG-313-B22_NODE_22	NA	NA	1525	NA	NA	0.960053	NA	NA
AG-313-C03_contigs	GORG-Tropics	68.79	0	1348226	50	57082	26964	118540	29.6	95.16	SWC-01	20	<40	-20.08	-70.8	BiG-RAPA	No	This SAG was collected from <= 200 meter-depth samples and was not from the deep chlorophyll maximum zone	0	0.03	0.15	0.58	TRUE	class		d__Bacteria;p__Bacteroidota;c__Bacteroidia;o__Flavobacteriales;f__Flavobacteriaceae;g__SGZJ01;s__	NA	NA	NA	NA	NA	NA	NA	NA	NA	NA	NA	NA
AG-313-C04_contigs	GORG-Tropics	85.6	0	1522588	46	66833	33099	124553	38	94.1	SWC-01	20	<40	-20.08	-70.8	BiG-RAPA	No	This SAG was collected from <= 200 meter-depth samples and was not from the deep chlorophyll maximum zone	0	0.27	0.06	0.79	TRUE	species		d__Bacteria;p__Proteobacteria;c__Gammaproteobacteria;o__PS1;f__Thioglobaceae;g__Thioglobus;s__Thioglobus sp902509905	NA	NA	NA	NA	NA	NA	NA	NA	NA	NA	NA	NA
AG-313-C08_contigs	GORG-Tropics	56.41	1.28	902589	33	56608	27351	124203	33.9	95.98	SWC-01	20	<40	-20.08	-70.8	BiG-RAPA	No	This SAG was collected from <= 200 meter-depth samples and was not from the deep chlorophyll maximum zone	0	0.51	0.04	0.34	TRUE	phylum		d__Bacteria;p__Actinobacteriota;c__Acidimicrobiia;o__Actinomarinales;f__Actinomarinaceae;g__Actinomarina;s__Actinomarina sp002683085	d__Bacteria; p__Actinobacteriota; c__Acidimicrobiia; o__Actinomarinales; f__Actinomarinaceae; g__Candidatus_Actinomarina; s__uncultured_marine	NA	NA	AG-313-C08_NODE_4	NA	NA	1523	NA	NA	0.783868	NA	NA
AG-313-C17_contigs	GORG-Tropics	55.89	0	949105	61	27169	15559	64518	38.4	94.4	SWC-01	20	<40	-20.08	-70.8	BiG-RAPA	No	This SAG was collected from <= 200 meter-depth samples and was not from the deep chlorophyll maximum zone	0	0.03	0.21	0.86	TRUE	class		d__Bacteria;p__Proteobacteria;c__Gammaproteobacteria;o__PS1;f__Thioglobaceae;g__Thioglobus;s__Thioglobus sp902510115	NA	NA	NA	NA	NA	NA	NA	NA	NA	NA	NA	NA
AG-313-C18_contigs	GORG-Tropics	57.09	0.85	893122	35	57863	25517	128600	31.5	96.03	SWC-01	20	<40	-20.08	-70.8	BiG-RAPA	No	This SAG was collected from <= 200 meter-depth samples and was not from the deep chlorophyll maximum zone	0	0.03	0.06	0.39	TRUE	kingdom		d__Bacteria;p__Actinobacteriota;c__Acidimicrobiia;o__Actinomarinales;f__Actinomarinaceae;g__Actinomarina;s__Actinomarina sp902510995	d__Bacteria; p__Actinobacteriota; c__Acidimicrobiia; o__Actinomarinales; f__Actinomarinaceae; g__Candidatus_Actinomarina; s__marine_metagenome	NA	NA	AG-313-C18_NODE_3	NA	NA	1523	NA	NA	0.909075	NA	NA
AG-313-C20_contigs	GORG-Tropics	51.83	0	1041358	67	29339	15542	114150	32.6	94.04	SWC-01	20	<40	-20.08	-70.8	BiG-RAPA	No	This SAG was collected from <= 200 meter-depth samples and was not from the deep chlorophyll maximum zone	0	0.04	0.24	0.5	TRUE	genus		d__Bacteria;p__Bacteroidota;c__Bacteroidia;o__Flavobacteriales;f__Flavobacteriaceae;g__MS024-2A;s__	NA	NA	NA	NA	NA	NA	NA	NA	NA	NA	NA	NA
AG-313-D02_contigs	GORG-Tropics	57.19	0	1081594	48	47955	22533	137119	33.8	95.95	SWC-01	20	<40	-20.08	-70.8	BiG-RAPA	No	This SAG was collected from <= 200 meter-depth samples and was not from the deep chlorophyll maximum zone	0	0.09	0.05	0.61	TRUE	order		d__Bacteria;p__Proteobacteria;c__Gammaproteobacteria;o__SAR86;f__D2472;g__MED-G78;s__MED-G78 sp902509965	d__Bacteria; p__Proteobacteria; c__Gammaproteobacteria; o__SAR86_clade; f__SAR86_clade; g__SAR86_clade; s__uncultured_SAR86	NA	NA	AG-313-D02_NODE_34	NA	NA	1326	NA	NA	0.675684	NA	NA
AG-313-D08_contigs	GORG-Tropics	89.9	0	1648056	25	143036	65922	260213	37.2	94.29	SWC-01	20	<40	-20.08	-70.8	BiG-RAPA	No	This SAG was collected from <= 200 meter-depth samples and was not from the deep chlorophyll maximum zone	0.00896693	0.03	0.17	0.89	TRUE	class		d__Bacteria;p__Proteobacteria;c__Gammaproteobacteria;o__PS1;f__Thioglobaceae;g__Thioglobus;s__Thioglobus singularis	d__Bacteria; p__Proteobacteria; c__Gammaproteobacteria; o__Thiomicrospirales; f__Thioglobaceae; g__SUP05_cluster; s__Candidatus_Thioglobus	NA	NA	AG-313-D08_NODE_5	NA	NA	1536	NA	NA	0.958962	NA	NA
AG-313-D09_contigs	GORG-Tropics	61.16	0	778331	49	27793	15884	69766	32.6	95.58	SWC-01	20	<40	-20.08	-70.8	BiG-RAPA	No	This SAG was collected from <= 200 meter-depth samples and was not from the deep chlorophyll maximum zone	0	0.14	0.15	0.47	TRUE	class		d__Bacteria;p__Proteobacteria;c__Alphaproteobacteria;o__Pelagibacterales;f__AG-422-B15;g__CACPJE01;s__CACPJE01 sp902510025	d__Bacteria; p__Proteobacteria; c__Alphaproteobacteria; o__SAR11_clade; f__Clade_IV; g__Clade_IV; s__uncultured_bacterium	NA	NA	AG-313-D09_NODE_7	NA	NA	1484	NA	NA	0.90934	NA	NA
AG-313-D11_contigs	GORG-Tropics	55.6	0.07	1301831	22	125136	59174	345024	36	95.73	SWC-01	20	<40	-20.08	-70.8	BiG-RAPA	No	This SAG was collected from <= 200 meter-depth samples and was not from the deep chlorophyll maximum zone	0	0.16	0.18	0.7	TRUE	species		d__Bacteria;p__Proteobacteria;c__Gammaproteobacteria;o__SAR86;f__D2472;g__D2472;s__D2472 sp003284215	d__Bacteria; p__Proteobacteria; c__Gammaproteobacteria; o__SAR86_clade; f__SAR86_clade; g__SAR86_clade; s__SAR86_cluster	NA	NA	AG-313-D11_NODE_1	NA	NA	1531	NA	NA	0.884017	NA	NA
AG-313-D15_contigs	GORG-Tropics	55.53	0.07	1250184	43	45680	29074	176951	36.1	95.83	SWC-01	20	<40	-20.08	-70.8	BiG-RAPA	No	This SAG was collected from <= 200 meter-depth samples and was not from the deep chlorophyll maximum zone	0	0.15	0.23	0.71	TRUE	species		d__Bacteria;p__Proteobacteria;c__Gammaproteobacteria;o__SAR86;f__D2472;g__D2472;s__D2472 sp003284215	NA	NA	NA	NA	NA	NA	NA	NA	NA	NA	NA	NA
AG-313-D21_contigs	GORG-Tropics	81.93	0.6	1274096	28	85427	45503	241727	30.4	96.27	SWC-01	20	<40	-20.08	-70.8	BiG-RAPA	No	This SAG was collected from <= 200 meter-depth samples and was not from the deep chlorophyll maximum zone	0.00416138	0	0	0.7	TRUE	kingdom		d__Bacteria;p__Proteobacteria;c__Alphaproteobacteria;o__HIMB59;f__HIMB59;g__HIMB59;s__	NA	NA	NA	NA	NA	NA	NA	NA	NA	NA	NA	NA
AG-313-E13_contigs	GORG-Tropics	68.08	0	1271886	53	49873	23997	166971	29.7	95.22	SWC-01	20	<40	-20.08	-70.8	BiG-RAPA	No	This SAG was collected from <= 200 meter-depth samples and was not from the deep chlorophyll maximum zone	0	0.05	0.04	0.58	TRUE	order		d__Bacteria;p__Bacteroidota;c__Bacteroidia;o__Flavobacteriales;f__Flavobacteriaceae;g__SGZJ01;s__SGZJ01 sp902515565	d__Bacteria; p__Bacteroidota; c__Bacteroidia; o__Flavobacteriales; f__Flavobacteriaceae; g__NS2b_marine_group; s__marine_metagenome	NA	NA	AG-313-E13_NODE_15	NA	NA	1518	NA	NA	0.916639	NA	NA
AG-313-F06_contigs	GORG-Tropics	73.02	0	2045537	79	45506	25892	273420	40.1	92.22	SWC-01	20	<40	-20.08	-70.8	BiG-RAPA	No	This SAG was collected from <= 200 meter-depth samples and was not from the deep chlorophyll maximum zone	0.0011508	0.17	0.24	0.6	TRUE	species		d__Bacteria;p__Proteobacteria;c__Alphaproteobacteria;o__Rhodobacterales;f__Rhodobacteraceae;g__MED-G52;s__MED-G52 sp003332035	d__Bacteria; p__Proteobacteria; c__Alphaproteobacteria; o__Rhodobacterales; f__Rhodobacteraceae; g__uncultured; s__Photobacterium_profundum	NA	NA	AG-313-F06_NODE_1	NA	NA	1454	NA	NA	0.742429	NA	NA
AG-313-F11_contigs	GORG-Tropics	67.56	0	1247281	63	39278	19798	107968	30.1	95.79	SWC-01	20	<40	-20.08	-70.8	BiG-RAPA	No	This SAG was collected from <= 200 meter-depth samples and was not from the deep chlorophyll maximum zone	0	0.79	0.02	0.29	TRUE	genus		d__Bacteria;p__Bacteroidota;c__Bacteroidia;o__Flavobacteriales;f__Flavobacteriaceae;g__MED-G13;s__MED-G13 sp902510415	d__Bacteria; p__Bacteroidota; c__Bacteroidia; o__Flavobacteriales; f__Flavobacteriaceae; g__NS2b_marine_group; s__uncultured_marine	NA	NA	AG-313-F11_NODE_8	NA	NA	1518	NA	NA	0.569953	NA	NA
AG-313-F18_contigs	GORG-Tropics	50	0	823525	38	39404	21671	78703	30.1	96.02	SWC-01	20	<40	-20.08	-70.8	BiG-RAPA	No	This SAG was collected from <= 200 meter-depth samples and was not from the deep chlorophyll maximum zone	0	0.07	0.07	0.49	TRUE	class		d__Bacteria;p__Bacteroidota;c__Bacteroidia;o__Flavobacteriales;f__Flavobacteriaceae;g__MED-G11;s__	NA	NA	NA	NA	NA	NA	NA	NA	NA	NA	NA	NA
AG-313-G08_contigs	GORG-Tropics	58.28	0	977684	53	31163	18446	116517	29.8	96.05	SWC-01	20	<40	-20.08	-70.8	BiG-RAPA	No	This SAG was collected from <= 200 meter-depth samples and was not from the deep chlorophyll maximum zone	0	0.05	0.08	0.5	TRUE	class		d__Bacteria;p__Bacteroidota;c__Bacteroidia;o__Flavobacteriales;f__Flavobacteriaceae;g__MED-G11;s__MED-G11 sp902510395	d__Bacteria; p__Bacteroidota; c__Bacteroidia; o__Flavobacteriales; f__Flavobacteriaceae; g__NS5_marine_group; s__uncultured_Bacteroidetes	NA	NA	AG-313-G08_NODE_14	NA	NA	1525	NA	NA	0.960053	NA	NA
AG-313-I08_contigs	GORG-Tropics	60.67	0	1231187	44	51299	27981	114872	31	96.05	SWC-01	20	<40	-20.08	-70.8	BiG-RAPA	No	This SAG was collected from <= 200 meter-depth samples and was not from the deep chlorophyll maximum zone	0	0.03	0.03	0.55	TRUE	class		d__Bacteria;p__Bacteroidota;c__Bacteroidia;o__Flavobacteriales;f__Flavobacteriaceae;g__MED-G13;s__MED-G13 sp902510475	d__Bacteria; p__Bacteroidota; c__Bacteroidia; o__Flavobacteriales; f__Flavobacteriaceae; g__NS2b_marine_group; s__uncultured_marine	NA	NA	AG-313-I08_NODE_9	NA	NA	1518	NA	NA	0.710177	NA	NA
AG-313-I09_contigs	GORG-Tropics	54.7	1.28	832756	23	89121	36206	164122	32.7	96.52	SWC-01	20	<40	-20.08	-70.8	BiG-RAPA	No	This SAG was collected from <= 200 meter-depth samples and was not from the deep chlorophyll maximum zone	0.00438664	0.03	0.02	0.39	TRUE	kingdom		d__Bacteria;p__Actinobacteriota;c__Acidimicrobiia;o__Actinomarinales;f__Actinomarinaceae;g__Actinomarina;s__Actinomarina sp902521955	NA	NA	NA	NA	NA	NA	NA	NA	NA	NA	NA	NA
AG-313-I14_contigs	GORG-Tropics	53.14	0	1115546	63	27420	17707	99320	29.5	95.19	SWC-01	20	<40	-20.08	-70.8	BiG-RAPA	No	This SAG was collected from <= 200 meter-depth samples and was not from the deep chlorophyll maximum zone	0	0.05	0.29	0.55	TRUE	class		d__Bacteria;p__Bacteroidota;c__Bacteroidia;o__Flavobacteriales;f__Flavobacteriaceae;g__MAG-121220-bin8;s__MAG-121220-bin8 sp902510655	d__Bacteria; p__Bacteroidota; c__Bacteroidia; o__Flavobacteriales; f__Flavobacteriaceae; g__NS4_marine_group; s__uncultured_bacterium	NA	NA	AG-313-I14_NODE_24	NA	NA	1525	NA	NA	0.731076	NA	NA
AG-313-I15_contigs	GORG-Tropics	62.15	0	912511	71	22084	12852	81790	28.3	96.5	SWC-01	20	<40	-20.08	-70.8	BiG-RAPA	No	This SAG was collected from <= 200 meter-depth samples and was not from the deep chlorophyll maximum zone	0	0.22	0.05	0.69	TRUE	genus		d__Bacteria;p__Proteobacteria;c__Alphaproteobacteria;o__Pelagibacterales;f__Pelagibacteraceae;g__Pelagibacter;s__Pelagibacter sp902510635	NA	NA	NA	NA	NA	NA	NA	NA	NA	NA	NA	NA
AG-313-I17_contigs	GORG-Tropics	59.06	0.33	1162537	59	36944	19704	94927	31.4	95.87	SWC-01	20	<40	-20.08	-70.8	BiG-RAPA	No	This SAG was collected from <= 200 meter-depth samples and was not from the deep chlorophyll maximum zone	0	0.06	0.09	0.55	TRUE	class		d__Bacteria;p__Bacteroidota;c__Bacteroidia;o__Flavobacteriales;f__Flavobacteriaceae;g__MED-G13;s__	NA	NA	NA	NA	NA	NA	NA	NA	NA	NA	NA	NA
AG-313-I18_contigs	GORG-Tropics	54.84	0	584510	43	22356	13593	52161	29	96.08	SWC-01	20	<40	-20.08	-70.8	BiG-RAPA	No	This SAG was collected from <= 200 meter-depth samples and was not from the deep chlorophyll maximum zone	0	0.62	0.06	0.79	TRUE	species		d__Bacteria;p__Proteobacteria;c__Alphaproteobacteria;o__Pelagibacterales;f__Pelagibacteraceae;g__Pelagibacter;s__Pelagibacter sp902510495	d__Bacteria; p__Proteobacteria; c__Alphaproteobacteria; o__SAR11_clade; f__Clade_I; g__Clade_Ia; s__Candidatus_Pelagibacter	NA	NA	AG-313-I18_NODE_4	NA	NA	1470	NA	NA	0.457826	NA	NA
AG-313-J04_contigs	GORG-Tropics	52.01	0.3	1228686	61	37349	20142	68026	30.7	96.58	SWC-01	20	<40	-20.08	-70.8	BiG-RAPA	No	This SAG was collected from <= 200 meter-depth samples and was not from the deep chlorophyll maximum zone	0	0.05	0.08	0.48	TRUE	phylum		d__Bacteria;p__Bacteroidota;c__Bacteroidia;o__Cytophagales;f__Marinoscillaceae;g__MED-G16;s__MED-G16 sp002457315	NA	NA	NA	NA	NA	NA	NA	NA	NA	NA	NA	NA
AG-313-J10_contigs	GORG-Tropics	73.66	0.33	1495280	47	71203	31814	154046	29.8	95.65	SWC-01	20	<40	-20.08	-70.8	BiG-RAPA	No	This SAG was collected from <= 200 meter-depth samples and was not from the deep chlorophyll maximum zone	0	0.02	0.15	0.57	TRUE	phylum		d__Bacteria;p__Bacteroidota;c__Bacteroidia;o__Flavobacteriales;f__Flavobacteriaceae;g__MAG-121220-bin8;s__MAG-121220-bin8 sp902559035	d__Bacteria; p__Bacteroidota; c__Bacteroidia; o__Flavobacteriales; f__Flavobacteriaceae; g__NS4_marine_group; s__uncultured_bacterium	NA	NA	AG-313-J10_NODE_3	NA	NA	1525	NA	NA	0.869399	NA	NA
AG-313-J13_contigs	GORG-Tropics	65.31	0	824019	58	26501	14207	60644	29.5	95.66	SWC-01	20	<40	-20.08	-70.8	BiG-RAPA	No	This SAG was collected from <= 200 meter-depth samples and was not from the deep chlorophyll maximum zone	0	0.58	0.12	0.83	TRUE	species		d__Bacteria;p__Proteobacteria;c__Alphaproteobacteria;o__Pelagibacterales;f__Pelagibacteraceae;g__Pelagibacter;s__	NA	NA	NA	NA	NA	NA	NA	NA	NA	NA	NA	NA
AG-313-J15_contigs	GORG-Tropics	52.46	0	1221475	68	41709	17962	232572	36.7	94.12	SWC-01	20	<40	-20.08	-70.8	BiG-RAPA	No	This SAG was collected from <= 200 meter-depth samples and was not from the deep chlorophyll maximum zone	0	0.16	0.23	0.36	TRUE	genus		d__Bacteria;p__Proteobacteria;c__Gammaproteobacteria;o__Woeseiales;f__Woeseiaceae;g__SP4260;s__SP4260 sp902510755	NA	NA	NA	NA	NA	NA	NA	NA	NA	NA	NA	NA
AG-313-J17_contigs	GORG-Tropics	58.85	0.3	1636714	100	35223	16367	103414	40.7	91.48	SWC-01	20	<40	-20.08	-70.8	BiG-RAPA	No	This SAG was collected from <= 200 meter-depth samples and was not from the deep chlorophyll maximum zone	0.0283092	0.03	0.3	0.6	TRUE	species		d__Bacteria;p__Proteobacteria;c__Alphaproteobacteria;o__Rhodobacterales;f__Rhodobacteraceae;g__MED-G52;s__	NA	NA	NA	NA	NA	NA	NA	NA	NA	NA	NA	NA
AG-313-J19_contigs	GORG-Tropics	56.01	0.95	723650	57	17416	12695	42205	29.5	96.27	SWC-01	20	<40	-20.08	-70.8	BiG-RAPA	No	This SAG was collected from <= 200 meter-depth samples and was not from the deep chlorophyll maximum zone	0	0.55	0.07	0.83	TRUE	species		d__Bacteria;p__Proteobacteria;c__Alphaproteobacteria;o__Pelagibacterales;f__Pelagibacteraceae;g__Pelagibacter;s__	NA	NA	NA	NA	NA	NA	NA	NA	NA	NA	NA	NA
AG-313-J22_contigs	GORG-Tropics	68.38	0	1287161	57	47956	22581	102414	29.9	95.79	SWC-01	20	<40	-20.08	-70.8	BiG-RAPA	No	This SAG was collected from <= 200 meter-depth samples and was not from the deep chlorophyll maximum zone	0	0.07	0.15	0.54	TRUE	class		d__Bacteria;p__Bacteroidota;c__Bacteroidia;o__Flavobacteriales;f__Flavobacteriaceae;g__MAG-121220-bin8;s__MAG-121220-bin8 sp902559035	d__Bacteria; p__Bacteroidota; c__Bacteroidia; o__Flavobacteriales; f__Flavobacteriaceae; g__NS4_marine_group; s__uncultured_bacterium	NA	NA	AG-313-J22_NODE_6	NA	NA	1525	NA	NA	0.869399	NA	NA
AG-313-K16_contigs	GORG-Tropics	57.21	0	2199285	138	26077	15936	145949	39.1	93.57	SWC-01	20	<40	-20.08	-70.8	BiG-RAPA	No	This SAG was collected from <= 200 meter-depth samples and was not from the deep chlorophyll maximum zone	0	0.49	0.12	0.36	TRUE	class		d__Bacteria;p__Verrucomicrobiota;c__Verrucomicrobiae;o__Verrucomicrobiales;f__DEV007;g__EC70;s__EC70 sp902510815	d__Bacteria; p__Verrucomicrobiota; c__Verrucomicrobiae; o__Verrucomicrobiales; f__DEV007; g__DEV007; s__uncultured_marine	NA	NA	AG-313-K16_NODE_3	NA	NA	1549	NA	NA	0.99902	NA	NA
AG-313-L05_contigs	GORG-Tropics	76.68	0.47	1550842	51	61200	30408	147962	29.6	95.54	SWC-01	20	<40	-20.08	-70.8	BiG-RAPA	No	This SAG was collected from <= 200 meter-depth samples and was not from the deep chlorophyll maximum zone	0	0.02	0.1	0.55	TRUE	phylum		d__Bacteria;p__Bacteroidota;c__Bacteroidia;o__Flavobacteriales;f__Flavobacteriaceae;g__MAG-121220-bin8;s__MAG-121220-bin8 sp902559035	d__Bacteria; p__Bacteroidota; c__Bacteroidia; o__Flavobacteriales; f__Flavobacteriaceae; g__NS4_marine_group; s__uncultured_bacterium	NA	NA	AG-313-L05_NODE_7	NA	NA	1525	NA	NA	0.869399	NA	NA
AG-313-L10_contigs	GORG-Tropics	52.68	0.93	1132170	47	45621	24088	106604	36.1	95.72	SWC-01	20	<40	-20.08	-70.8	BiG-RAPA	No	This SAG was collected from <= 200 meter-depth samples and was not from the deep chlorophyll maximum zone	0	0.13	0.2	0.74	TRUE	species		d__Bacteria;p__Proteobacteria;c__Gammaproteobacteria;o__SAR86;f__D2472;g__D2472;s__D2472 sp003284215	d__Bacteria; p__Proteobacteria; c__Gammaproteobacteria; o__SAR86_clade; f__SAR86_clade; g__SAR86_clade; s__SAR86_cluster	NA	NA	AG-313-L10_NODE_19	NA	NA	1531	NA	NA	0.93148	NA	NA
AG-313-L14_contigs	GORG-Tropics	66.91	1.28	981936	32	47083	30685	115230	31.7	95.94	SWC-01	20	<40	-20.08	-70.8	BiG-RAPA	No	This SAG was collected from <= 200 meter-depth samples and was not from the deep chlorophyll maximum zone	0	0.47	0.05	0.33	TRUE	phylum		d__Bacteria;p__Actinobacteriota;c__Acidimicrobiia;o__Actinomarinales;f__Actinomarinaceae;g__Actinomarina;s__Actinomarina sp902510995	d__Bacteria; p__Actinobacteriota; c__Acidimicrobiia; o__Actinomarinales; f__Actinomarinaceae; g__Candidatus_Actinomarina; s__marine_metagenome	NA	NA	AG-313-L14_NODE_6	NA	NA	1523	NA	NA	0.882254	NA	NA
AG-313-L18_contigs	GORG-Tropics	69.15	0	1302349	35	82953	37209	190461	38.6	94.56	SWC-01	20	<40	-20.08	-70.8	BiG-RAPA	No	This SAG was collected from <= 200 meter-depth samples and was not from the deep chlorophyll maximum zone	0	0.19	0.11	0.5	TRUE	species		d__Archaea;p__Thermoplasmatota;c__Poseidoniia_A;o__Poseidoniales;f__Thalassarchaeaceae;g__MGIIb-O2;s__MGIIb-O2 sp902511005	d__Archaea; p__Thermoplasmatota; c__Thermoplasmata; o__Marine_Group_II; f__Marine_Group_II; g__Marine_Group_II; s__uncultured_marine	NA	NA	AG-313-L18_NODE_1	NA	NA	1471	NA	NA	0.995838	NA	NA
AG-313-L19_contigs	GORG-Tropics	60.57	0.43	810433	37	37271	21903	87097	34.1	95.61	SWC-01	20	<40	-20.08	-70.8	BiG-RAPA	No	This SAG was collected from <= 200 meter-depth samples and was not from the deep chlorophyll maximum zone	0	0.52	0.04	0.33	TRUE	phylum		d__Bacteria;p__Actinobacteriota;c__Acidimicrobiia;o__Actinomarinales;f__Actinomarinaceae;g__Actinomarina;s__Actinomarina sp002683085	d__Bacteria; p__Actinobacteriota; c__Acidimicrobiia; o__Actinomarinales; f__Actinomarinaceae; g__Candidatus_Actinomarina; s__uncultured_marine	NA	NA	AG-313-L19_NODE_1	NA	NA	1523	NA	NA	0.783868	NA	NA
AG-313-L21_contigs	GORG-Tropics	60.76	0.09	846662	54	26946	15678	71298	37.8	93.42	SWC-01	20	<40	-20.08	-70.8	BiG-RAPA	No	This SAG was collected from <= 200 meter-depth samples and was not from the deep chlorophyll maximum zone	0	0.03	0.12	0.84	TRUE	class		d__Bacteria;p__Proteobacteria;c__Gammaproteobacteria;o__PS1;f__Thioglobaceae;g__Thioglobus;s__Thioglobus sp902511025	d__Bacteria; p__Proteobacteria; c__Gammaproteobacteria; o__Thiomicrospirales; f__Thioglobaceae; g__SUP05_cluster; s__Candidatus_Thioglobus	NA	NA	AG-313-L21_NODE_3	NA	NA	1535	NA	NA	0.874065	NA	NA
AG-313-M10_contigs	GORG-Tropics	79.14	0	973581	55	31024	17701	78690	29.2	95.79	SWC-01	20	<40	-20.08	-70.8	BiG-RAPA	No	This SAG was collected from <= 200 meter-depth samples and was not from the deep chlorophyll maximum zone	0	0.03	0.04	0.85	TRUE	genus		d__Bacteria;p__Proteobacteria;c__Alphaproteobacteria;o__Pelagibacterales;f__Pelagibacteraceae;g__Pelagibacter;s__Pelagibacter sp902511185	d__Bacteria; p__Proteobacteria; c__Alphaproteobacteria; o__SAR11_clade; f__Clade_I; g__Clade_Ia; s__Candidatus_Pelagibacter	NA	NA	AG-313-M10_NODE_5	NA	NA	1470	NA	NA	0.687922	NA	NA
AG-313-M11_contigs	GORG-Tropics	72.41	0	1112122	39	53051	28515	121111	35.9	95.91	SWC-01	20	<40	-20.08	-70.8	BiG-RAPA	No	This SAG was collected from <= 200 meter-depth samples and was not from the deep chlorophyll maximum zone	0	0.15	0.24	0.71	TRUE	species		d__Bacteria;p__Proteobacteria;c__Gammaproteobacteria;o__SAR86;f__D2472;g__D2472;s__D2472 sp003284215	NA	NA	NA	NA	NA	NA	NA	NA	NA	NA	NA	NA
AG-313-M21_contigs	GORG-Tropics	62.26	0	906325	51	32750	17771	68059	29.6	96.5	SWC-01	20	<40	-20.08	-70.8	BiG-RAPA	No	This SAG was collected from <= 200 meter-depth samples and was not from the deep chlorophyll maximum zone	0.00982098	0.59	0.09	0.83	TRUE	species		d__Bacteria;p__Proteobacteria;c__Alphaproteobacteria;o__Pelagibacterales;f__Pelagibacteraceae;g__Pelagibacter;s__	NA	NA	NA	NA	NA	NA	NA	NA	NA	NA	NA	NA
AG-313-N13_contigs	GORG-Tropics	58.08	0	1121101	49	51647	22879	112070	29.6	95.7	SWC-01	20	<40	-20.08	-70.8	BiG-RAPA	No	This SAG was collected from <= 200 meter-depth samples and was not from the deep chlorophyll maximum zone	0	0.62	0.08	0.36	TRUE	order		d__Bacteria;p__Proteobacteria;c__Alphaproteobacteria;o__HIMB59;f__GCA-002718135;g__AG-337-I02;s__AG-337-I02 sp902511405	d__Bacteria; p__Proteobacteria; c__Alphaproteobacteria; o__Rhodospirillales; f__AEGEAN-169_marine_group; g__AEGEAN-169_marine_group; s__uncultured_Alphaproteobacteria	NA	NA	AG-313-N13_NODE_4	NA	NA	1482	NA	NA	0.789877	NA	NA
AG-313-N18_contigs	GORG-Tropics	59.54	0.07	1201907	45	43131	26709	141447	36.3	96.25	SWC-01	20	<40	-20.08	-70.8	BiG-RAPA	No	This SAG was collected from <= 200 meter-depth samples and was not from the deep chlorophyll maximum zone	0	0.16	0.17	0.73	TRUE	species		d__Bacteria;p__Proteobacteria;c__Gammaproteobacteria;o__SAR86;f__D2472;g__D2472;s__D2472 sp003283765	NA	NA	NA	NA	NA	NA	NA	NA	NA	NA	NA	NA
AG-313-O08_contigs	GORG-Tropics	52.51	0	1136481	66	34891	17219	83436	36.2	95.98	SWC-01	20	<40	-20.08	-70.8	BiG-RAPA	No	This SAG was collected from <= 200 meter-depth samples and was not from the deep chlorophyll maximum zone	0	0.17	0.23	0.73	TRUE	species		d__Bacteria;p__Proteobacteria;c__Gammaproteobacteria;o__SAR86;f__D2472;g__D2472;s__D2472 sp902511425	d__Bacteria; p__Proteobacteria; c__Gammaproteobacteria; o__SAR86_clade; f__SAR86_clade; g__SAR86_clade; s__SAR86_cluster	NA	NA	AG-313-O08_NODE_28	NA	NA	1220	NA	NA	0.773997	NA	NA
AG-313-P16_contigs	GORG-Tropics	62.43	0.07	1392882	25	129413	55715	208582	36.4	96.13	SWC-01	20	<40	-20.08	-70.8	BiG-RAPA	No	This SAG was collected from <= 200 meter-depth samples and was not from the deep chlorophyll maximum zone	0	0.16	0.15	0.72	TRUE	species		d__Bacteria;p__Proteobacteria;c__Gammaproteobacteria;o__SAR86;f__D2472;g__D2472;s__D2472 sp902511575	NA	NA	NA	NA	NA	NA	NA	NA	NA	NA	NA	NA
AG-319-A01_contigs	GORG-Tropics	57.28	0	757834	57	26054	13295	57894	32.6	93.05	SWC-02	55	<40	-20.08	-70.8	BiG-RAPA	Yes	NA	0	0.03	0.41	0.86	TRUE	order		d__Archaea;p__Thermoproteota;c__Nitrososphaeria;o__Nitrososphaerales;f__Nitrosopumilaceae;g__Nitrosopelagicus;s__Nitrosopelagicus sp902511735	d__Archaea; p__Crenarchaeota; c__Nitrososphaeria; o__Nitrosopumilales; f__Nitrosopumilaceae; g__Candidatus_Nitrosopelagicus; s__Candidatus_Nitrosopelagicus	NA	NA	AG-319-A01_NODE_6	NA	NA	1470	NA	NA	0.912604	NA	NA
AG-319-A02_contigs	GORG-Tropics	53.55	0.39	1156227	67	35853	17257	140237	30.3	95.9	SWC-02	55	<40	-20.08	-70.8	BiG-RAPA	Yes	NA	0	0.05	0.07	0.54	TRUE	order		d__Bacteria;p__Bacteroidota;c__Bacteroidia;o__Flavobacteriales;f__Flavobacteriaceae;g__GCA-2700405;s__	NA	NA	NA	NA	NA	NA	NA	NA	NA	NA	NA	NA
AG-319-A04_contigs	GORG-Tropics	55.57	0.1	610206	46	21704	13265	51413	30.4	96.41	SWC-02	55	<40	-20.08	-70.8	BiG-RAPA	Yes	NA	0.0094083	0.67	0.06	0.25	TRUE	family		d__Bacteria;p__Proteobacteria;c__Gammaproteobacteria;o__GCA-002705445;f__GCA-002716945;g__CACLCV01;s__	NA	NA	NA	NA	NA	NA	NA	NA	NA	NA	NA	NA
AG-319-A08_contigs	GORG-Tropics	59.58	0	1072726	49	36404	21892	99101	38.5	94.51	SWC-02	55	<40	-20.08	-70.8	BiG-RAPA	Yes	NA	0	0.03	0.17	0.49	TRUE	phylum		d__Archaea;p__Thermoplasmatota;c__Poseidoniia_A;o__Poseidoniales;f__Thalassarchaeaceae;g__MGIIb-O2;s__MGIIb-O2 sp002494975	NA	NA	NA	NA	NA	NA	NA	NA	NA	NA	NA	NA
AG-319-A09_contigs	GORG-Tropics	70.55	0	1411673	57	53015	24766	138097	29.4	95.47	SWC-02	55	<40	-20.08	-70.8	BiG-RAPA	Yes	NA	0	0.06	0.13	0.52	TRUE	class		d__Bacteria;p__Bacteroidota;c__Bacteroidia;o__Flavobacteriales;f__Flavobacteriaceae;g__MAG-121220-bin8;s__MAG-121220-bin8 sp902511755	d__Bacteria; p__Bacteroidota; c__Bacteroidia; o__Flavobacteriales; f__Flavobacteriaceae; g__NS4_marine_group; s__uncultured_bacterium	NA	NA	AG-319-A09_NODE_7	NA	NA	1524	NA	NA	0.735002	NA	NA
AG-319-B05_contigs	GORG-Tropics	85.39	0.66	1356896	41	57470	33095	202863	36.4	94.63	SWC-02	55	<40	-20.08	-70.8	BiG-RAPA	Yes	NA	0	0.02	0.28	0.74	TRUE	genus		d__Bacteria;p__Proteobacteria;c__Gammaproteobacteria;o__PS1;f__Thioglobaceae;g__Thioglobus;s__Thioglobus sp902512305	NA	NA	NA	NA	NA	NA	NA	NA	NA	NA	NA	NA
AG-319-B23_contigs	GORG-Tropics	64.35	0	1273972	44	65871	28953	166360	30.1	95.09	SWC-02	55	<40	-20.08	-70.8	BiG-RAPA	Yes	NA	0	0.02	0.13	0.58	TRUE	phylum		d__Bacteria;p__Bacteroidota;c__Bacteroidia;o__Flavobacteriales;f__Flavobacteriaceae;g__GCA-2700405;s__GCA-2700405 sp902512065	d__Bacteria; p__Bacteroidota; c__Bacteroidia; o__Flavobacteriales; f__Flavobacteriaceae; g__NS2b_marine_group; s__marine_metagenome	NA	NA	AG-319-B23_NODE_1	NA	NA	1518	NA	NA	0.677853	NA	NA
AG-319-C10_contigs	GORG-Tropics	61.64	1.76	1473662	51	58164	28895	148267	37	94.5	SWC-02	55	<40	-20.08	-70.8	BiG-RAPA	Yes	NA	0.0467027	0.11	0.17	0.38	TRUE	family		d__Bacteria;p__Proteobacteria;c__Gammaproteobacteria;o__Woeseiales;f__Woeseiaceae;g__SP4260;s__	NA	NA	NA	NA	NA	NA	NA	NA	NA	NA	NA	NA
AG-319-D05_contigs	GORG-Tropics	65.46	0	1151268	62	32585	18568	97177	37	93.79	SWC-02	55	<40	-20.08	-70.8	BiG-RAPA	Yes	NA	0	0.04	0.44	0.74	TRUE	class		d__Bacteria;p__Proteobacteria;c__Gammaproteobacteria;o__PS1;f__Thioglobaceae;g__Thioglobus;s__Thioglobus sp002698045	d__Bacteria; p__Proteobacteria; c__Gammaproteobacteria; o__Thiomicrospirales; f__Thioglobaceae; g__SUP05_cluster; s__Candidatus_Thioglobus	NA	NA	AG-319-D05_NODE_5	NA	NA	1535	NA	NA	0.898672	NA	NA
AG-319-D07_contigs	GORG-Tropics	86.75	0	1325711	58	40938	22857	113938	29.4	95.68	SWC-02	55	<40	-20.08	-70.8	BiG-RAPA	Yes	NA	0	0.05	0.1	0.47	TRUE	phylum		d__Bacteria;p__Proteobacteria;c__Alphaproteobacteria;o__HIMB59;f__GCA-002718135;g__AG-337-I02;s__AG-337-I02 sp902512325	d__Bacteria; p__Proteobacteria; c__Alphaproteobacteria; o__Rhodospirillales; f__AEGEAN-169_marine_group; g__AEGEAN-169_marine_group; s__uncultured_marine	NA	NA	AG-319-D07_NODE_12	NA	NA	1482	NA	NA	0.499195	NA	NA
AG-319-D09_contigs	GORG-Tropics	91.75	0.66	1478601	34	126959	43488	210508	36.9	94.28	SWC-02	55	<40	-20.08	-70.8	BiG-RAPA	Yes	NA	0	0.03	0.07	0.78	TRUE	class		d__Bacteria;p__Proteobacteria;c__Gammaproteobacteria;o__PS1;f__Thioglobaceae;g__Thioglobus;s__Thioglobus sp902512305	d__Bacteria; p__Proteobacteria; c__Gammaproteobacteria; o__Thiomicrospirales; f__Thioglobaceae; g__SUP05_cluster; s__Candidatus_Thioglobus	NA	NA	AG-319-D09_NODE_4	NA	NA	1535	NA	NA	0.860525	NA	NA
AG-319-E03_contigs	GORG-Tropics	59.04	0	925269	55	27713	16823	76884	29.8	95.61	SWC-02	55	<40	-20.08	-70.8	BiG-RAPA	Yes	NA	0	0.15	0.15	0.44	TRUE	class		d__Bacteria;p__Proteobacteria;c__Alphaproteobacteria;o__HIMB59;f__GCA-002718135;g__AG-337-I02;s__AG-337-I02 sp902512415	d__Bacteria; p__Proteobacteria; c__Alphaproteobacteria; o__Rhodospirillales; f__AEGEAN-169_marine_group; g__AEGEAN-169_marine_group; s__uncultured_marine	NA	NA	AG-319-E03_NODE_24	NA	NA	1482	NA	NA	0.731876	NA	NA
AG-319-E10_contigs	GORG-Tropics	56.47	0.13	996159	51	28816	19532	69925	37.9	93.29	SWC-02	55	<40	-20.08	-70.8	BiG-RAPA	Yes	NA	0.0142206	0.07	0.29	0.67	TRUE	class		d__Bacteria;p__Proteobacteria;c__Gammaproteobacteria;o__PS1;f__Thioglobaceae;g__Thioglobus;s__Thioglobus sp902512485	d__Bacteria; p__Proteobacteria; c__Gammaproteobacteria; o__Thiomicrospirales; f__Thioglobaceae; g__SUP05_cluster; s__Candidatus_Thioglobus	NA	NA	AG-319-E10_NODE_5	NA	NA	1535	NA	NA	0.88189	NA	NA
AG-319-E11_contigs	GORG-Tropics	66.9	0	1272668	62	40255	20526	168113	38.1	94.1	SWC-02	55	<40	-20.08	-70.8	BiG-RAPA	Yes	NA	0	0.06	0.24	0.82	TRUE	class		d__Bacteria;p__Proteobacteria;c__Gammaproteobacteria;o__PS1;f__Thioglobaceae;g__Thioglobus;s__	NA	NA	NA	NA	NA	NA	NA	NA	NA	NA	NA	NA
AG-319-E18_contigs	GORG-Tropics	58.4	0	1115641	58	35985	19235	79419	43.4	94.65	SWC-02	55	<40	-20.08	-70.8	BiG-RAPA	Yes	NA	0	0.04	0.12	0.49	TRUE	phylum		d__Archaea;p__Thermoplasmatota;c__Poseidoniia_A;o__Poseidoniales;f__Thalassarchaeaceae;g__MGIIb-O1;s__MGIIb-O1 sp002457595	NA	NA	NA	NA	NA	NA	NA	NA	NA	NA	NA	NA
AG-319-E21_contigs	GORG-Tropics	60.39	0.03	1113541	71	43595	15683	100488	36.4	94.43	SWC-02	55	<40	-20.08	-70.8	BiG-RAPA	Yes	NA	0	0.15	0.24	0.38	TRUE	family		d__Bacteria;p__Proteobacteria;c__Gammaproteobacteria;o__Woeseiales;f__Woeseiaceae;g__SP4260;s__SP4260 sp902512585	NA	NA	NA	NA	NA	NA	NA	NA	NA	NA	NA	NA
AG-319-E22_contigs	GORG-Tropics	63.71	0	953812	43	41290	22181	150065	35.9	95.65	SWC-02	55	<40	-20.08	-70.8	BiG-RAPA	Yes	NA	0	0.16	0.25	0.72	TRUE	species		d__Bacteria;p__Proteobacteria;c__Gammaproteobacteria;o__SAR86;f__D2472;g__D2472;s__D2472 sp902512655	d__Bacteria; p__Proteobacteria; c__Gammaproteobacteria; o__SAR86_clade; f__SAR86_clade; g__SAR86_clade; s__SAR86_cluster	NA	NA	AG-319-E22_NODE_20	NA	NA	1531	NA	NA	0.900369	NA	NA
AG-319-F04_contigs	GORG-Tropics	50.49	0	915055	73	21555	12535	50991	36.7	94.03	SWC-02	55	<40	-20.08	-70.8	BiG-RAPA	Yes	NA	0.00656791	0.04	0.4	0.82	TRUE	class		d__Bacteria;p__Proteobacteria;c__Gammaproteobacteria;o__PS1;f__Thioglobaceae;g__Thioglobus;s__Thioglobus sp902512305	d__Bacteria; p__Proteobacteria; c__Gammaproteobacteria; o__Thiomicrospirales; f__Thioglobaceae; g__SUP05_cluster; s__Candidatus_Thioglobus	NA	NA	AG-319-F04_NODE_21	NA	NA	894	NA	NA	0.490939	NA	NA
AG-319-F05_contigs	GORG-Tropics	67.12	0.47	903849	54	25186	16737	81464	29.6	96.09	SWC-02	55	<40	-20.08	-70.8	BiG-RAPA	Yes	NA	0	0.52	0.06	0.79	TRUE	species		d__Bacteria;p__Proteobacteria;c__Alphaproteobacteria;o__Pelagibacterales;f__Pelagibacteraceae;g__Pelagibacter;s__Pelagibacter sp902512765	NA	NA	NA	NA	NA	NA	NA	NA	NA	NA	NA	NA
AG-319-F08_contigs	GORG-Tropics	73.6	0	1257362	46	41762	27333	90856	36.8	94.24	SWC-02	55	<40	-20.08	-70.8	BiG-RAPA	Yes	NA	0.0219054	0.05	0.23	0.74	TRUE	class		d__Bacteria;p__Proteobacteria;c__Gammaproteobacteria;o__PS1;f__Thioglobaceae;g__Thioglobus;s__Thioglobus sp002698045	NA	NA	NA	NA	NA	NA	NA	NA	NA	NA	NA	NA
AG-319-F09_contigs	GORG-Tropics	67.96	0	845018	50	24855	16900	73429	31.2	92.52	SWC-02	55	<40	-20.08	-70.8	BiG-RAPA	Yes	NA	0	0.11	0.11	0.86	TRUE	order		d__Archaea;p__Thermoproteota;c__Nitrososphaeria;o__Nitrososphaerales;f__Nitrosopumilaceae;g__Nitrosopumilus;s__Nitrosopumilus sp002690535	NA	NA	NA	NA	NA	NA	NA	NA	NA	NA	NA	NA
AG-319-F14_contigs	GORG-Tropics	58.49	1.89	856529	55	24741	15573	97101	29.1	96.24	SWC-02	55	<40	-20.08	-70.8	BiG-RAPA	Yes	NA	0	0.55	0.09	0.81	TRUE	species		d__Bacteria;p__Proteobacteria;c__Alphaproteobacteria;o__Pelagibacterales;f__Pelagibacteraceae;g__Pelagibacter;s__	NA	NA	NA	NA	NA	NA	NA	NA	NA	NA	NA	NA
AG-319-F15_contigs	GORG-Tropics	65.42	2.26	2393638	150	31393	15957	111701	49.2	89.84	SWC-02	55	<40	-20.08	-70.8	BiG-RAPA	Yes	NA	0	0.2	0.15	0.64	TRUE	order		d__Bacteria;p__Proteobacteria;c__Alphaproteobacteria;o__Rhodobacterales;f__Rhodobacteraceae;g__CABZJG01;s__CABZJG01 sp902512685	d__Bacteria; p__Proteobacteria; c__Alphaproteobacteria; o__Rhodobacterales; f__Rhodobacteraceae; g__Ascidiaceihabitans; s__uncultured_bacterium	NA	NA	AG-319-F15_NODE_3	NA	NA	1460	NA	NA	0.994853	NA	NA
AG-319-F16_contigs	GORG-Tropics	50.31	0	1221111	51	64397	23943	144355	32.9	93.65	SWC-02	55	<40	-20.08	-70.8	BiG-RAPA	Yes	NA	0	0.23	0.13	0.61	TRUE	family		d__Bacteria;p__Bacteroidota;c__Bacteroidia;o__Flavobacteriales;f__Flavobacteriaceae;g__MS024-2A;s__MS024-2A sp902512755	d__Bacteria; p__Bacteroidota; c__Bacteroidia; o__Flavobacteriales; f__Flavobacteriaceae; g__NS5_marine_group; s__marine_metagenome	NA	NA	AG-319-F16_NODE_7	NA	NA	1525	NA	NA	0.738344	NA	NA
AG-319-F18_contigs	GORG-Tropics	79.87	0	1134287	42	69064	27006	148531	29.1	95.97	SWC-02	55	<40	-20.08	-70.8	BiG-RAPA	Yes	NA	0	0.06	0.25	0.81	TRUE	genus		d__Bacteria;p__Proteobacteria;c__Alphaproteobacteria;o__Pelagibacterales;f__Pelagibacteraceae;g__Pelagibacter;s__Pelagibacter sp003283905	d__Bacteria; p__Proteobacteria; c__Alphaproteobacteria; o__SAR11_clade; f__Clade_I; g__Clade_Ia; s__Candidatus_Pelagibacter	NA	NA	AG-319-F18_NODE_2	NA	NA	1470	NA	NA	0.677389	NA	NA
AG-319-F19_contigs	GORG-Tropics	52.91	0	614746	39	28117	15762	97824	33.1	92.76	SWC-02	55	<40	-20.08	-70.8	BiG-RAPA	Yes	NA	0	0.03	0.4	0.82	TRUE	order		d__Archaea;p__Thermoproteota;c__Nitrososphaeria;o__Nitrososphaerales;f__Nitrosopumilaceae;g__Nitrosopelagicus;s__Nitrosopelagicus sp902512865	d__Archaea; p__Crenarchaeota; c__Nitrososphaeria; o__Nitrosopumilales; f__Nitrosopumilaceae; g__Candidatus_Nitrosopelagicus; s__Candidatus_Nitrosopelagicus	NA	NA	AG-319-F19_NODE_2	NA	NA	1470	NA	NA	0.739148	NA	NA
AG-319-F21_contigs	GORG-Tropics	61.05	0.35	1206773	64	32562	18855	80055	29.1	95.68	SWC-02	55	<40	-20.08	-70.8	BiG-RAPA	Yes	NA	0	0.06	0.26	0.52	TRUE	class		d__Bacteria;p__Bacteroidota;c__Bacteroidia;o__Flavobacteriales;f__Flavobacteriaceae;g__MAG-121220-bin8;s__MAG-121220-bin8 sp902511755	d__Bacteria; p__Bacteroidota; c__Bacteroidia; o__Flavobacteriales; f__Flavobacteriaceae; g__NS4_marine_group; s__uncultured_Bacteroidetes	NA	NA	AG-319-F21_NODE_12	NA	NA	1049	NA	NA	0.794466	NA	NA
AG-319-G15_contigs	GORG-Tropics	72.69	0	1264182	52	64719	24311	130453	36.8	94.39	SWC-02	55	<40	-20.08	-70.8	BiG-RAPA	Yes	NA	0	0.03	0.19	0.79	TRUE	class		d__Bacteria;p__Proteobacteria;c__Gammaproteobacteria;o__PS1;f__Thioglobaceae;g__Thioglobus;s__Thioglobus sp902512305	d__Bacteria; p__Proteobacteria; c__Gammaproteobacteria; o__Thiomicrospirales; f__Thioglobaceae; g__SUP05_cluster; s__Candidatus_Thioglobus	NA	NA	AG-319-G15_NODE_4	NA	NA	1535	NA	NA	0.860525	NA	NA
AG-319-G16_contigs	GORG-Tropics	58.6	0	1055837	45	46182	23463	222627	44.6	94.47	SWC-02	55	<40	-20.08	-70.8	BiG-RAPA	Yes	NA	0	0.03	0.25	0.49	TRUE	phylum		d__Archaea;p__Thermoplasmatota;c__Poseidoniia_A;o__Poseidoniales;f__Thalassarchaeaceae;g__MGIIb-O1;s__	NA	NA	NA	NA	NA	NA	NA	NA	NA	NA	NA	NA
AG-319-G17_contigs	GORG-Tropics	60.66	0.99	1193828	96	20152	12435	76543	29.7	95.35	SWC-02	55	<40	-20.08	-70.8	BiG-RAPA	Yes	NA	0.00442191	0.04	0.26	0.58	TRUE	order		d__Bacteria;p__Bacteroidota;c__Bacteroidia;o__Flavobacteriales;f__Flavobacteriaceae;g__SGZJ01;s__	NA	NA	NA	NA	NA	NA	NA	NA	NA	NA	NA	NA
AG-319-G18_contigs	GORG-Tropics	72.67	0	1185423	35	75644	33869	164876	38.5	94.19	SWC-02	55	<40	-20.08	-70.8	BiG-RAPA	Yes	NA	0	0.05	0.11	0.52	TRUE	phylum		d__Archaea;p__Thermoplasmatota;c__Poseidoniia_A;o__Poseidoniales;f__Thalassarchaeaceae;g__MGIIb-O2;s__MGIIb-O2 sp002494975	NA	NA	NA	NA	NA	NA	NA	NA	NA	NA	NA	NA
AG-319-G22_contigs	GORG-Tropics	61.32	0.27	1161470	49	49607	23703	122505	30.8	96.8	SWC-02	55	<40	-20.08	-70.8	BiG-RAPA	Yes	NA	0	0.27	0.15	0.45	TRUE	class		d__Bacteria;p__Bacteroidota;c__Bacteroidia;o__Cytophagales;f__Marinoscillaceae;g__MED-G16;s__MED-G16 sp002457315	NA	NA	NA	NA	NA	NA	NA	NA	NA	NA	NA	NA
AG-319-G23_contigs	GORG-Tropics	59.47	0	1101318	66	26457	16686	70633	38.6	94.13	SWC-02	55	<40	-20.08	-70.8	BiG-RAPA	Yes	NA	0	0.21	0.2	0.46	TRUE	species		d__Archaea;p__Thermoplasmatota;c__Poseidoniia_A;o__Poseidoniales;f__Thalassarchaeaceae;g__MGIIb-O2;s__MGIIb-O2 sp002494975	d__Archaea; p__Thermoplasmatota; c__Thermoplasmata; o__Marine_Group_II; f__Marine_Group_II; g__Marine_Group_II; s__uncultured_marine	NA	NA	AG-319-G23_NODE_6	NA	NA	1471	NA	NA	0.995807	NA	NA
AG-319-I09_contigs	GORG-Tropics	60.78	0	2291494	137	29912	16726	86072	42	89	SWC-02	55	<40	-20.08	-70.8	BiG-RAPA	Yes	NA	0.00237749	0.12	0.28	0.67	TRUE	class		d__Bacteria;p__SAR324;c__SAR324;o__SAR324;f__NAC60-12;g__Arctic96AD-7;s__Arctic96AD-7 sp002685535	d__Bacteria; p__SAR324_clade(Marine_group_B); c__SAR324_clade(Marine_group_B); o__SAR324_clade(Marine_group_B); f__SAR324_clade(Marine_group_B); g__SAR324_clade(Marine_group_B); s__hydrothermal_vent	NA	NA	AG-319-I09_NODE_19	NA	NA	1513	NA	NA	0.506677	NA	NA
AG-319-I20_contigs	GORG-Tropics	65.11	0	1048477	79	21694	13271	61896	38.2	93.97	SWC-02	55	<40	-20.08	-70.8	BiG-RAPA	Yes	NA	0	0.04	0.26	0.68	TRUE	class		d__Bacteria;p__Proteobacteria;c__Gammaproteobacteria;o__PS1;f__Thioglobaceae;g__Thioglobus;s__	NA	NA	NA	NA	NA	NA	NA	NA	NA	NA	NA	NA
AG-319-J02_contigs	GORG-Tropics	57.35	0	1330042	59	37093	22543	109156	32.7	94.19	SWC-02	55	<40	-20.08	-70.8	BiG-RAPA	Yes	NA	0	0.03	0.2	0.62	TRUE	class		d__Bacteria;p__Bacteroidota;c__Bacteroidia;o__Flavobacteriales;f__Flavobacteriaceae;g__MS024-2A;s__	NA	NA	NA	NA	NA	NA	NA	NA	NA	NA	NA	NA
AG-319-J05_contigs	GORG-Tropics	53.62	0	914676	61	29814	14994	176908	29.3	94.86	SWC-02	55	<40	-20.08	-70.8	BiG-RAPA	Yes	NA	0	0.03	0.35	0.55	TRUE	phylum		d__Bacteria;p__Bacteroidota;c__Bacteroidia;o__Flavobacteriales;f__Flavobacteriaceae;g__MAG-121220-bin8;s__MAG-121220-bin8 sp902511755	d__Bacteria; p__Bacteroidota; c__Bacteroidia; o__Flavobacteriales; f__Flavobacteriaceae; g__NS4_marine_group; s__uncultured_bacterium	NA	NA	AG-319-J05_NODE_5	NA	NA	1524	NA	NA	0.735002	NA	NA
AG-319-J06_contigs	GORG-Tropics	74.4	0	1259172	40	68575	31479	225221	39.3	94.6	SWC-02	55	<40	-20.08	-70.8	BiG-RAPA	Yes	NA	0	0.08	0.08	0.53	TRUE	kingdom		d__Archaea;p__Thermoplasmatota;c__Poseidoniia_A;o__Poseidoniales;f__Thalassarchaeaceae;g__MGIIb-O2;s__	NA	NA	NA	NA	NA	NA	NA	NA	NA	NA	NA	NA
AG-319-J13_contigs	GORG-Tropics	67.95	0	1205984	46	52737	26217	315690	38.7	94.11	SWC-02	55	<40	-20.08	-70.8	BiG-RAPA	Yes	NA	0	0.11	0.24	0.52	TRUE	kingdom		d__Archaea;p__Thermoplasmatota;c__Poseidoniia_A;o__Poseidoniales;f__Thalassarchaeaceae;g__MGIIb-O2;s__MGIIb-O2 sp002494975	NA	NA	NA	NA	NA	NA	NA	NA	NA	NA	NA	NA
AG-319-K03_contigs	GORG-Tropics	61.88	0	1239332	56	41698	22130	117172	38.6	94.12	SWC-02	55	<40	-20.08	-70.8	BiG-RAPA	Yes	NA	0.00188247	0.04	0.26	0.5	TRUE	phylum		d__Archaea;p__Thermoplasmatota;c__Poseidoniia_A;o__Poseidoniales;f__Thalassarchaeaceae;g__MGIIb-O2;s__MGIIb-O2 sp902514485	d__Archaea; p__Thermoplasmatota; c__Thermoplasmata; o__Marine_Group_II; f__Marine_Group_II; g__Marine_Group_II; s__marine_metagenome	NA	NA	AG-319-K03_NODE_11	NA	NA	596	NA	NA	0.961359	NA	NA
AG-319-K04_contigs	GORG-Tropics	57.05	1.2	476094	38	18179	12528	51495	28.1	96.5	SWC-02	55	<40	-20.08	-70.8	BiG-RAPA	Yes	NA	0	0.72	0.04	0.68	TRUE	species		d__Bacteria;p__Proteobacteria;c__Alphaproteobacteria;o__Pelagibacterales;f__Pelagibacteraceae;g__Pelagibacter;s__Pelagibacter sp902513415	NA	NA	NA	NA	NA	NA	NA	NA	NA	NA	NA	NA
AG-319-K08_contigs	GORG-Tropics	51.48	0	1089387	48	35819	22695	120829	35.8	95.92	SWC-02	55	<40	-20.08	-70.8	BiG-RAPA	Yes	NA	0	0.14	0.24	0.69	TRUE	species		d__Bacteria;p__Proteobacteria;c__Gammaproteobacteria;o__SAR86;f__D2472;g__D2472;s__D2472 sp902513515	d__Bacteria; p__Proteobacteria; c__Gammaproteobacteria; o__SAR86_clade; f__SAR86_clade; g__SAR86_clade; s__SAR86_cluster	NA	NA	AG-319-K08_NODE_19	NA	NA	1531	NA	NA	0.944981	NA	NA
AG-319-K11_contigs	GORG-Tropics	65.69	0.41	1353260	58	51844	23332	114154	29	95.67	SWC-02	55	<40	-20.08	-70.8	BiG-RAPA	Yes	NA	0.0109683	0.02	0.23	0.56	TRUE	phylum		d__Bacteria;p__Bacteroidota;c__Bacteroidia;o__Flavobacteriales;f__Flavobacteriaceae;g__MAG-121220-bin8;s__MAG-121220-bin8 sp902511755	NA	NA	NA	NA	NA	NA	NA	NA	NA	NA	NA	NA
AG-319-K19_contigs	GORG-Tropics	64.99	0	1217412	72	31821	16908	105377	37.9	93.76	SWC-02	55	<40	-20.08	-70.8	BiG-RAPA	Yes	NA	0	0.05	0.39	0.78	TRUE	class		d__Bacteria;p__Proteobacteria;c__Gammaproteobacteria;o__PS1;f__Thioglobaceae;g__Thioglobus;s__Thioglobus sp902513495	d__Bacteria; p__Proteobacteria; c__Gammaproteobacteria; o__Thiomicrospirales; f__Thioglobaceae; g__SUP05_cluster; s__Candidatus_Thioglobus	NA	NA	AG-319-K19_NODE_11	NA	NA	1535	NA	NA	0.922758	NA	NA
AG-319-K21_contigs	GORG-Tropics	51.72	0	777573	41	41313	18965	119042	30.7	96.08	SWC-02	55	<40	-20.08	-70.8	BiG-RAPA	Yes	NA	0.00606117	0.04	0.11	0.52	TRUE	family		d__Bacteria;p__Bacteroidota;c__Bacteroidia;o__Flavobacteriales;f__Flavobacteriaceae;g__GCA-2700405;s__GCA-2700405 sp004213965	NA	NA	NA	NA	NA	NA	NA	NA	NA	NA	NA	NA
AG-319-L17_contigs	GORG-Tropics	70.2	0	1037645	68	28651	15259	82506	36.5	94.39	SWC-02	55	<40	-20.08	-70.8	BiG-RAPA	Yes	NA	0	0.03	0.22	0.8	TRUE	class		d__Bacteria;p__Proteobacteria;c__Gammaproteobacteria;o__PS1;f__Thioglobaceae;g__Thioglobus;s__Thioglobus sp902512305	d__Bacteria; p__Proteobacteria; c__Gammaproteobacteria; o__Thiomicrospirales; f__Thioglobaceae; g__SUP05_cluster; s__Candidatus_Thioglobus	NA	NA	AG-319-L17_NODE_2	NA	NA	1535	NA	NA	0.834257	NA	NA
AG-319-M03_contigs	GORG-Tropics	61.61	0	1848033	138	27727	13391	82305	40.8	87.27	SWC-02	55	<40	-20.08	-70.8	BiG-RAPA	Yes	NA	0	0.03	0.41	0.69	TRUE	family		d__Bacteria;p__SAR324;c__SAR324;o__SAR324;f__NAC60-12;g__Arctic96AD-7;s__Arctic96AD-7 sp902513935	NA	NA	NA	NA	NA	NA	NA	NA	NA	NA	NA	NA
AG-319-M14_contigs	GORG-Tropics	83.65	0.47	1201583	38	61343	31620	142109	29	95.87	SWC-02	55	<40	-20.08	-70.8	BiG-RAPA	Yes	NA	0	0.05	0.26	0.8	TRUE	genus		d__Bacteria;p__Proteobacteria;c__Alphaproteobacteria;o__Pelagibacterales;f__Pelagibacteraceae;g__Pelagibacter;s__Pelagibacter sp902513955	d__Bacteria; p__Proteobacteria; c__Alphaproteobacteria; o__SAR11_clade; f__Clade_I; g__Clade_Ia; s__Candidatus_Pelagibacter	NA	NA	AG-319-M14_NODE_10	NA	NA	1470	NA	NA	0.690515	NA	NA
AG-319-N07_contigs	GORG-Tropics	57.34	1.71	1250119	100	24795	12501	70191	40	87.22	SWC-02	55	<40	-20.08	-70.8	BiG-RAPA	Yes	NA	0.0308827	0.06	0.42	0.69	TRUE	phylum		d__Bacteria;p__Nitrospinota;c__Nitrospinia;o__Nitrospinales;f__Nitrospinaceae;g__LS-NOB;s__	NA	NA	NA	NA	NA	NA	NA	NA	NA	NA	NA	NA
AG-319-N19_contigs	GORG-Tropics	54.47	0	955866	54	43585	17701	100688	33.6	95.96	SWC-02	55	<40	-20.08	-70.8	BiG-RAPA	Yes	NA	0	0.72	0.09	0.57	TRUE	species		d__Bacteria;p__Proteobacteria;c__Gammaproteobacteria;o__SAR86;f__D2472;g__MED-G78;s__MED-G78 sp902514105	d__Bacteria; p__Proteobacteria; c__Gammaproteobacteria; o__SAR86_clade; f__SAR86_clade; g__SAR86_clade; s__uncultured_SAR86	NA	NA	AG-319-N19_NODE_2	NA	NA	1531	NA	NA	0.758243	NA	NA
AG-319-N20_contigs	GORG-Tropics	66.13	0	873113	53	30555	16473	62075	30.4	91.52	SWC-02	55	<40	-20.08	-70.8	BiG-RAPA	Yes	NA	0	0.44	0.06	0.74	TRUE	species		d__Archaea;p__Thermoproteota;c__Nitrososphaeria;o__Nitrososphaerales;f__Nitrosopumilaceae;g__Nitrosopumilus;s__Nitrosopumilus sp902514095	d__Archaea; p__Crenarchaeota; c__Nitrososphaeria; o__Nitrosopumilales; f__Nitrosopumilaceae; g__Candidatus_Nitrosopumilus; s__Nitrosopumilus_sp.	NA	NA	AG-319-N20_NODE_10	NA	NA	1470	NA	NA	0.317168	NA	NA
AG-319-N23_contigs	GORG-Tropics	68.87	0.56	912031	71	24676	12845	91927	29	96.12	SWC-02	55	<40	-20.08	-70.8	BiG-RAPA	Yes	NA	0	0.05	0.26	0.81	TRUE	genus		d__Bacteria;p__Proteobacteria;c__Alphaproteobacteria;o__Pelagibacterales;f__Pelagibacteraceae;g__Pelagibacter;s__	NA	NA	NA	NA	NA	NA	NA	NA	NA	NA	NA	NA
AG-319-O07_contigs	GORG-Tropics	54.62	0.13	1137185	74	26999	15367	82775	30.9	95.55	SWC-02	55	<40	-20.08	-70.8	BiG-RAPA	Yes	NA	0	0.02	0.14	0.49	TRUE	phylum		d__Bacteria;p__Bacteroidota;c__Bacteroidia;o__Flavobacteriales;f__BACL11;g__GCA-002697625;s__GCA-002697625 sp902514225	d__Bacteria; p__Bacteroidota; c__Bacteroidia; o__Flavobacteriales; f__NS9_marine_group; g__NS9_marine_group; s__uncultured_marine	NA	NA	AG-319-O07_NODE_2	NA	NA	1518	NA	NA	0.880734	NA	NA
AG-319-O13_contigs	GORG-Tropics	56.23	0.37	1234099	58	53554	21277	143173	36.4	96.03	SWC-02	55	<40	-20.08	-70.8	BiG-RAPA	Yes	NA	0	0.15	0.07	0.47	TRUE	class		d__Bacteria;p__Proteobacteria;c__Gammaproteobacteria;o__SAR86;f__SAR86;g__GCA-2730855;s__GCA-2730855 sp902514295	d__Bacteria; p__Proteobacteria; c__Gammaproteobacteria; o__SAR86_clade; f__SAR86_clade; g__SAR86_clade; s__uncultured_bacterium	NA	NA	AG-319-O13_NODE_1	NA	NA	1548	NA	NA	0.539323	NA	NA
AG-319-O22_contigs	GORG-Tropics	55.02	0	882880	50	35275	17657	132823	31	91.59	SWC-02	55	<40	-20.08	-70.8	BiG-RAPA	Yes	NA	0	0.35	0.04	0.81	TRUE	genus		d__Archaea;p__Thermoproteota;c__Nitrososphaeria;o__Nitrososphaerales;f__Nitrosopumilaceae;g__Nitrosopumilus;s__Nitrosopumilus sp902514275	d__Archaea; p__Crenarchaeota; c__Nitrososphaeria; o__Nitrosopumilales; f__Nitrosopumilaceae; g__Candidatus_Nitrosopumilus; s__Nitrosopumilus_sp.	NA	NA	AG-319-O22_NODE_27	NA	NA	1470	NA	NA	0.559261	NA	NA
AG-319-P04_contigs	GORG-Tropics	63.31	0.66	943100	70	22408	13472	57439	39.2	93.43	SWC-02	55	<40	-20.08	-70.8	BiG-RAPA	Yes	NA	0	0.06	0.18	0.65	TRUE	class		d__Bacteria;p__Proteobacteria;c__Gammaproteobacteria;o__PS1;f__Thioglobaceae;g__;s__	NA	NA	NA	NA	NA	NA	NA	NA	NA	NA	NA	NA
AG-319-P05_contigs	GORG-Tropics	52.59	0	749132	41	37076	18271	100823	33.9	95.57	SWC-02	55	<40	-20.08	-70.8	BiG-RAPA	Yes	NA	0	0.1	0.06	0.58	TRUE	order		d__Bacteria;p__Proteobacteria;c__Gammaproteobacteria;o__SAR86;f__D2472;g__MED-G78;s__MED-G78 sp902514455	d__Bacteria; p__Proteobacteria; c__Gammaproteobacteria; o__SAR86_clade; f__SAR86_clade; g__SAR86_clade; s__uncultured_SAR86	NA	NA	AG-319-P05_NODE_13	NA	NA	1307	NA	NA	0.699965	NA	NA
AG-319-P10_contigs	GORG-Tropics	63.29	0	1140726	68	34937	16775	73206	38	93.49	SWC-02	55	<40	-20.08	-70.8	BiG-RAPA	Yes	NA	0.00434635	0.02	0.28	0.74	TRUE	family		d__Bacteria;p__Proteobacteria;c__Gammaproteobacteria;o__PS1;f__Thioglobaceae;g__Thioglobus;s__Thioglobus sp902514405	d__Bacteria; p__Proteobacteria; c__Gammaproteobacteria; o__Thiomicrospirales; f__Thioglobaceae; g__SUP05_cluster; s__Candidatus_Thioglobus	NA	NA	AG-319-P10_NODE_1	NA	NA	1535	NA	NA	0.922758	NA	NA
AG-319-P11_contigs	GORG-Tropics	52.1	0	908992	53	28498	17150	60726	38.6	94.15	SWC-02	55	<40	-20.08	-70.8	BiG-RAPA	Yes	NA	0	0.18	0.14	0.47	TRUE	species		d__Archaea;p__Thermoplasmatota;c__Poseidoniia_A;o__Poseidoniales;f__Thalassarchaeaceae;g__MGIIb-O2;s__MGIIb-O2 sp902514485	d__Archaea; p__Thermoplasmatota; c__Thermoplasmata; o__Marine_Group_II; f__Marine_Group_II; g__Marine_Group_II; s__uncultured_marine	NA	NA	AG-319-P11_NODE_32	NA	NA	1471	NA	NA	0.99318	NA	NA
AG-319-P13_contigs	GORG-Tropics	66.15	0	1253181	60	47941	20886	81738	28.3	95.08	SWC-02	55	<40	-20.08	-70.8	BiG-RAPA	Yes	NA	0	0.05	0.12	0.52	TRUE	class		d__Bacteria;p__Bacteroidota;c__Bacteroidia;o__Flavobacteriales;f__Flavobacteriaceae;g__TMED220;s__TMED220 sp902514625	d__Bacteria; p__Bacteroidota; c__Bacteroidia; o__Flavobacteriales; f__Flavobacteriaceae; g__NS5_marine_group; s__uncultured_Flavobacteriia	NA	NA	AG-319-P13_NODE_17	NA	NA	1525	NA	NA	0.497486	NA	NA
AG-319-P17_contigs	GORG-Tropics	73.9	0	1027472	40	44657	25686	136347	30.1	95.73	SWC-02	55	<40	-20.08	-70.8	BiG-RAPA	Yes	NA	0	0.04	0.07	0.51	TRUE	class		d__Bacteria;p__Bacteroidota;c__Bacteroidia;o__Flavobacteriales;f__Flavobacteriaceae;g__MED-G11;s__MED-G11 sp902514615	d__Bacteria; p__Bacteroidota; c__Bacteroidia; o__Flavobacteriales; f__Flavobacteriaceae; g__NS5_marine_group; s__uncultured_Bacteroidetes	NA	NA	AG-319-P17_NODE_32	NA	NA	1525	NA	NA	0.892543	NA	NA
AG-325-A06_contigs	GORG-Tropics	67.9	0	726753	45	36600	16150	63391	29.8	96.69	SWC-03	14	<40	-23.46	-88.77	BiG-RAPA	No	This SAG was collected from <= 200 meter-depth samples and was not from the deep chlorophyll maximum zone	0	0.55	0.08	0.75	TRUE	species		d__Bacteria;p__Proteobacteria;c__Alphaproteobacteria;o__Pelagibacterales;f__Pelagibacteraceae;g__Pelagibacter;s__Pelagibacter sp902514605	NA	NA	NA	NA	NA	NA	NA	NA	NA	NA	NA	NA
AG-325-A07_contigs	GORG-Tropics	52.23	0	733043	47	24018	15596	76086	31.2	95.98	SWC-03	14	<40	-23.46	-88.77	BiG-RAPA	No	This SAG was collected from <= 200 meter-depth samples and was not from the deep chlorophyll maximum zone	0	0.05	0.21	0.67	TRUE	genus		d__Bacteria;p__Proteobacteria;c__Alphaproteobacteria;o__HIMB59;f__HIMB59;g__HIMB59;s__	NA	NA	NA	NA	NA	NA	NA	NA	NA	NA	NA	NA
AG-325-A09_contigs	GORG-Tropics	72.91	0	970700	43	47250	22574	104744	29.4	96.05	SWC-03	14	<40	-23.46	-88.77	BiG-RAPA	No	This SAG was collected from <= 200 meter-depth samples and was not from the deep chlorophyll maximum zone	0	0.06	0.12	0.79	TRUE	genus		d__Bacteria;p__Proteobacteria;c__Alphaproteobacteria;o__Pelagibacterales;f__Pelagibacteraceae;g__Pelagibacter;s__Pelagibacter sp902514665	d__Bacteria; p__Proteobacteria; c__Alphaproteobacteria; o__SAR11_clade; f__Clade_I; g__Clade_Ia; s__Candidatus_Pelagibacter	NA	NA	AG-325-A09_NODE_2	NA	NA	1470	NA	NA	0.625605	NA	NA
AG-325-A11_contigs	GORG-Tropics	72.35	0	753695	39	36989	19325	79819	28.7	96.37	SWC-03	14	<40	-23.46	-88.77	BiG-RAPA	No	This SAG was collected from <= 200 meter-depth samples and was not from the deep chlorophyll maximum zone	0	0.08	0.04	0.76	TRUE	genus		d__Bacteria;p__Proteobacteria;c__Alphaproteobacteria;o__Pelagibacterales;f__Pelagibacteraceae;g__Pelagibacter;s__Pelagibacter sp902514695	d__Bacteria; p__Proteobacteria; c__Alphaproteobacteria; o__SAR11_clade; f__Clade_I; g__Clade_Ia; s__Candidatus_Pelagibacter	NA	NA	AG-325-A11_NODE_17	NA	NA	1470	NA	NA	0.50203	NA	NA
AG-325-A13_contigs	GORG-Tropics	58.29	0	829858	50	29703	16597	76739	29.6	96.06	SWC-03	14	<40	-23.46	-88.77	BiG-RAPA	No	This SAG was collected from <= 200 meter-depth samples and was not from the deep chlorophyll maximum zone	0	0.04	0.39	0.86	TRUE	genus		d__Bacteria;p__Proteobacteria;c__Alphaproteobacteria;o__Pelagibacterales;f__Pelagibacteraceae;g__Pelagibacter;s__Pelagibacter sp902514745	d__Bacteria; p__Proteobacteria; c__Alphaproteobacteria; o__SAR11_clade; f__Clade_I; g__Clade_Ia; s__Candidatus_Pelagibacter	NA	NA	AG-325-A13_NODE_15	NA	NA	1470	NA	NA	0.67194	NA	NA
AG-325-A15_contigs	GORG-Tropics	54.78	0.07	972322	32	62472	30385	138801	33.8	96.44	SWC-03	14	<40	-23.46	-88.77	BiG-RAPA	No	This SAG was collected from <= 200 meter-depth samples and was not from the deep chlorophyll maximum zone	0	0.15	0.05	0.45	TRUE	class		d__Bacteria;p__Proteobacteria;c__Gammaproteobacteria;o__SAR86;f__AG-339-G14;g__MEDG-81;s__MEDG-81 sp003331625	d__Bacteria; p__Proteobacteria; c__Gammaproteobacteria; o__SAR86_clade; f__SAR86_clade; g__SAR86_clade; s__metagenome	NA	NA	AG-325-A15_NODE_16	NA	NA	1529	NA	NA	0.483087	NA	NA
AG-325-A16_contigs	GORG-Tropics	61.24	0.6	975894	62	32491	15740	62374	28.9	96.22	SWC-03	14	<40	-23.46	-88.77	BiG-RAPA	No	This SAG was collected from <= 200 meter-depth samples and was not from the deep chlorophyll maximum zone	0	0.09	0.1	0.42	TRUE	class		d__Bacteria;p__Proteobacteria;c__Alphaproteobacteria;o__HIMB59;f__GCA-002718135;g__AG-337-I02;s__	NA	NA	NA	NA	NA	NA	NA	NA	NA	NA	NA	NA
AG-325-A20_contigs	GORG-Tropics	50.04	0	938843	36	52553	26078	118300	34.5	96.23	SWC-03	14	<40	-23.46	-88.77	BiG-RAPA	No	This SAG was collected from <= 200 meter-depth samples and was not from the deep chlorophyll maximum zone	0	0.16	0.05	0.46	TRUE	class		d__Bacteria;p__Proteobacteria;c__Gammaproteobacteria;o__SAR86;f__AG-339-G14;g__MEDG-81;s__MEDG-81 sp902514645	d__Bacteria; p__Proteobacteria; c__Gammaproteobacteria; o__SAR86_clade; f__SAR86_clade; g__SAR86_clade; s__uncultured_bacterium	NA	NA	AG-325-A20_NODE_7	NA	NA	1529	NA	NA	0.70626	NA	NA
AG-325-A21_contigs	GORG-Tropics	76.78	0.71	973958	47	34613	20722	85903	29.5	95.51	SWC-03	14	<40	-23.46	-88.77	BiG-RAPA	No	This SAG was collected from <= 200 meter-depth samples and was not from the deep chlorophyll maximum zone	0	0.57	0.06	0.8	TRUE	species		d__Bacteria;p__Proteobacteria;c__Alphaproteobacteria;o__Pelagibacterales;f__Pelagibacteraceae;g__Pelagibacter;s__Pelagibacter sp902514755	d__Bacteria; p__Proteobacteria; c__Alphaproteobacteria; o__SAR11_clade; f__Clade_I; g__Clade_Ia; s__Candidatus_Pelagibacter	NA	NA	AG-325-A21_NODE_1	NA	NA	1470	NA	NA	0.706858	NA	NA
AG-325-B03_contigs	GORG-Tropics	51.58	0	902813	40	36741	22570	134381	34.7	96.01	SWC-03	14	<40	-23.46	-88.77	BiG-RAPA	No	This SAG was collected from <= 200 meter-depth samples and was not from the deep chlorophyll maximum zone	0	0.14	0.08	0.45	TRUE	class		d__Bacteria;p__Proteobacteria;c__Gammaproteobacteria;o__SAR86;f__AG-339-G14;g__MEDG-81;s__MEDG-81 sp902514765	d__Bacteria; p__Proteobacteria; c__Gammaproteobacteria; o__SAR86_clade; f__SAR86_clade; g__SAR86_clade; s__uncultured_bacterium	NA	NA	AG-325-B03_NODE_4	NA	NA	1529	NA	NA	0.528329	NA	NA
AG-325-B04_contigs	GORG-Tropics	56.35	0	1076812	92	22752	11704	67258	31.4	94.53	SWC-03	14	<40	-23.46	-88.77	BiG-RAPA	No	This SAG was collected from <= 200 meter-depth samples and was not from the deep chlorophyll maximum zone	0	0.37	0.37	0.84	TRUE	species		d__Bacteria;p__Proteobacteria;c__Alphaproteobacteria;o__Puniceispirillales;f__AAA536-G10;g__AAA536-G10;s__AAA536-G10 sp902514865	NA	NA	NA	NA	NA	NA	NA	NA	NA	NA	NA	NA
AG-325-B10_contigs	GORG-Tropics	82.37	0	902054	33	56129	27334	145202	29.8	96.47	SWC-03	14	<40	-23.46	-88.77	BiG-RAPA	No	This SAG was collected from <= 200 meter-depth samples and was not from the deep chlorophyll maximum zone	0	0.79	0.03	0.63	TRUE	species		d__Bacteria;p__Proteobacteria;c__Alphaproteobacteria;o__Pelagibacterales;f__Pelagibacteraceae;g__Pelagibacter;s__Pelagibacter sp902514805	d__Bacteria; p__Proteobacteria; c__Alphaproteobacteria; o__SAR11_clade; f__Clade_I; g__Clade_Ib; s__marine_metagenome	NA	NA	AG-325-B10_NODE_20	NA	NA	1470	NA	NA	0.768856	NA	NA
AG-325-B13_contigs	GORG-Tropics	67.47	0	1271159	54	50544	23539	146780	29.4	96.14	SWC-03	14	<40	-23.46	-88.77	BiG-RAPA	No	This SAG was collected from <= 200 meter-depth samples and was not from the deep chlorophyll maximum zone	0	0.09	0.09	0.44	TRUE	class		d__Bacteria;p__Proteobacteria;c__Alphaproteobacteria;o__HIMB59;f__GCA-002718135;g__AG-337-I02;s__AG-337-I02 sp902514875	d__Bacteria; p__Proteobacteria; c__Alphaproteobacteria; o__Rhodospirillales; f__AEGEAN-169_marine_group; g__AEGEAN-169_marine_group; s__uncultured_Alphaproteobacteria	NA	NA	AG-325-B13_NODE_38	NA	NA	1482	NA	NA	0.552616	NA	NA
AG-325-B15_contigs	GORG-Tropics	57.6	0	943653	82	24605	11507	58806	31.2	90.11	SWC-03	14	<40	-23.46	-88.77	BiG-RAPA	No	This SAG was collected from <= 200 meter-depth samples and was not from the deep chlorophyll maximum zone	0	0.07	0.19	0.84	TRUE	species		d__Bacteria;p__Cyanobacteria;c__Cyanobacteriia;o__PCC-6307;f__Cyanobiaceae;g__Prochlorococcus_A;s__Prochlorococcus_A pastoris	NA	NA	NA	NA	NA	NA	NA	NA	NA	NA	NA	NA
AG-325-B19_contigs	GORG-Tropics	61.83	0	995618	44	56494	22627	125302	34.4	96.57	SWC-03	14	<40	-23.46	-88.77	BiG-RAPA	No	This SAG was collected from <= 200 meter-depth samples and was not from the deep chlorophyll maximum zone	0	0.03	0.06	0.45	TRUE	phylum		d__Bacteria;p__Proteobacteria;c__Gammaproteobacteria;o__SAR86;f__AG-339-G14;g__MEDG-81;s__MEDG-81 sp902632605	NA	NA	NA	NA	NA	NA	NA	NA	NA	NA	NA	NA
AG-325-B21_contigs	GORG-Tropics	56.03	0	825196	60	29001	13753	66408	32.5	96.66	SWC-03	14	<40	-23.46	-88.77	BiG-RAPA	No	This SAG was collected from <= 200 meter-depth samples and was not from the deep chlorophyll maximum zone	0	0.21	0.1	0.72	TRUE	species		d__Bacteria;p__Proteobacteria;c__Gammaproteobacteria;o__SAR86;f__D2472;g__SAR86A;s__SAR86A sp902557965	NA	NA	NA	NA	NA	NA	NA	NA	NA	NA	NA	NA
AG-325-C02_contigs	GORG-Tropics	52.52	0	786008	52	37672	15115	71687	29.7	96.33	SWC-03	14	<40	-23.46	-88.77	BiG-RAPA	No	This SAG was collected from <= 200 meter-depth samples and was not from the deep chlorophyll maximum zone	0	0.11	0.18	0.77	TRUE	species		d__Bacteria;p__Proteobacteria;c__Alphaproteobacteria;o__Pelagibacterales;f__Pelagibacteraceae;g__Pelagibacter;s__Pelagibacter sp003211555	d__Bacteria; p__Proteobacteria; c__Alphaproteobacteria; o__SAR11_clade; f__Clade_I; g__Clade_Ib; s__marine_metagenome	NA	NA	AG-325-C02_NODE_2	NA	NA	1470	NA	NA	0.788814	NA	NA
AG-325-C03_contigs	GORG-Tropics	78.84	0	978245	51	37178	19181	153026	29.2	95.5	SWC-03	14	<40	-23.46	-88.77	BiG-RAPA	No	This SAG was collected from <= 200 meter-depth samples and was not from the deep chlorophyll maximum zone	0	0.05	0.08	0.71	TRUE	genus		d__Bacteria;p__Proteobacteria;c__Alphaproteobacteria;o__Pelagibacterales;f__Pelagibacteraceae;g__Pelagibacter_A;s__Pelagibacter_A sp003283025	d__Bacteria; p__Proteobacteria; c__Alphaproteobacteria; o__SAR11_clade; f__Clade_II; g__Clade_II; s__uncultured_marine	NA	NA	AG-325-C03_NODE_34	NA	NA	1469	NA	NA	0.792052	NA	NA
AG-325-C04_contigs	GORG-Tropics	58.14	0.95	743146	54	19293	13761	51299	29.4	96.16	SWC-03	14	<40	-23.46	-88.77	BiG-RAPA	No	This SAG was collected from <= 200 meter-depth samples and was not from the deep chlorophyll maximum zone	0	0.65	0.1	0.75	TRUE	species		d__Bacteria;p__Proteobacteria;c__Alphaproteobacteria;o__Pelagibacterales;f__Pelagibacteraceae;g__Pelagibacter;s__	NA	NA	NA	NA	NA	NA	NA	NA	NA	NA	NA	NA
AG-325-C05_contigs	GORG-Tropics	56.8	0	1340774	100	25177	13407	107347	54.5	95.1	SWC-03	14	<40	-23.46	-88.77	BiG-RAPA	No	This SAG was collected from <= 200 meter-depth samples and was not from the deep chlorophyll maximum zone	0	0.07	0.27	0.54	TRUE	kingdom		d__Archaea;p__Thermoplasmatota;c__Poseidoniia_A;o__Poseidoniales;f__Poseidoniaceae;g__Poseidonia;s__	NA	NA	NA	NA	NA	NA	NA	NA	NA	NA	NA	NA
AG-325-C06_contigs	GORG-Tropics	56.6	0	836177	60	20763	13936	56068	30.9	95.45	SWC-03	14	<40	-23.46	-88.77	BiG-RAPA	No	This SAG was collected from <= 200 meter-depth samples and was not from the deep chlorophyll maximum zone	0	0.05	0.34	0.64	TRUE	genus		d__Bacteria;p__Proteobacteria;c__Alphaproteobacteria;o__HIMB59;f__HIMB59;g__HIMB59;s__HIMB59 sp902514885	d__Bacteria; p__Proteobacteria; c__Alphaproteobacteria; o__Rhodospirillales; f__AEGEAN-169_marine_group; g__AEGEAN-169_marine_group; s__metagenome	NA	NA	AG-325-C06_NODE_27	NA	NA	1489	NA	NA	0.999906	NA	NA
AG-325-C07_contigs	GORG-Tropics	76.57	0.04	870489	42	41085	20725	85174	29.3	96.54	SWC-03	14	<40	-23.46	-88.77	BiG-RAPA	No	This SAG was collected from <= 200 meter-depth samples and was not from the deep chlorophyll maximum zone	0	0.05	0.11	0.8	TRUE	genus		d__Bacteria;p__Proteobacteria;c__Alphaproteobacteria;o__Pelagibacterales;f__Pelagibacteraceae;g__Pelagibacter;s__Pelagibacter sp902514945	NA	NA	NA	NA	NA	NA	NA	NA	NA	NA	NA	NA
AG-325-C09_contigs	GORG-Tropics	55.61	0	1013002	41	43054	24707	115781	31.9	96.15	SWC-03	14	<40	-23.46	-88.77	BiG-RAPA	No	This SAG was collected from <= 200 meter-depth samples and was not from the deep chlorophyll maximum zone	0	0.31	0.06	0.69	TRUE	order		d__Bacteria;p__Proteobacteria;c__Gammaproteobacteria;o__SAR86;f__D2472;g__SAR86A;s__SAR86A sp002721465	d__Bacteria; p__Proteobacteria; c__Gammaproteobacteria; o__SAR86_clade; f__SAR86_clade; g__SAR86_clade; s__uncultured_SAR86	NA	NA	AG-325-C09_NODE_19	NA	NA	1530	NA	NA	0.522288	NA	NA
AG-325-C10_contigs	GORG-Tropics	78.29	0	1087529	41	49469	26525	134717	29.5	96.11	SWC-03	14	<40	-23.46	-88.77	BiG-RAPA	No	This SAG was collected from <= 200 meter-depth samples and was not from the deep chlorophyll maximum zone	0	0.56	0.05	0.87	TRUE	species		d__Bacteria;p__Proteobacteria;c__Alphaproteobacteria;o__Pelagibacterales;f__Pelagibacteraceae;g__Pelagibacter;s__Pelagibacter sp003282975	d__Bacteria; p__Proteobacteria; c__Alphaproteobacteria; o__SAR11_clade; f__Clade_I; g__Clade_Ia; s__Candidatus_Pelagibacter	NA	NA	AG-325-C10_NODE_21	NA	NA	1470	NA	NA	0.554596	NA	NA
AG-325-C15_contigs	GORG-Tropics	55.37	1.15	2123529	99	45389	21449	161410	48.8	89.26	SWC-03	14	<40	-23.46	-88.77	BiG-RAPA	No	This SAG was collected from <= 200 meter-depth samples and was not from the deep chlorophyll maximum zone	0	0.03	0.13	0.34	TRUE	order		d__Bacteria;p__Planctomycetota;c__Planctomycetes;o__Pirellulales;f__UBA1268;g__UBA1268;s__	d__Bacteria; p__Planctomycetota; c__Planctomycetes; o__Pirellulales; f__Pirellulaceae; g__uncultured; s__marine_metagenome	NA	NA	AG-325-C15_NODE_1	NA	NA	1524	NA	NA	0.999818	NA	NA
AG-325-C18_contigs	GORG-Tropics	91.94	0	1065439	22	139225	48429	190308	29.2	96.34	SWC-03	14	<40	-23.46	-88.77	BiG-RAPA	No	This SAG was collected from <= 200 meter-depth samples and was not from the deep chlorophyll maximum zone	0	0.17	0.08	0.76	TRUE	species		d__Bacteria;p__Proteobacteria;c__Alphaproteobacteria;o__Pelagibacterales;f__Pelagibacteraceae;g__Pelagibacter;s__Pelagibacter sp902515095	d__Bacteria; p__Proteobacteria; c__Alphaproteobacteria; o__SAR11_clade; f__Clade_I; g__Clade_Ia; s__Candidatus_Pelagibacter	NA	NA	AG-325-C18_NODE_12	NA	NA	1470	NA	NA	0.45467	NA	NA
AG-325-C21_contigs	GORG-Tropics	80.56	0	1036643	45	46875	23036	111441	28.9	96.55	SWC-03	14	<40	-23.46	-88.77	BiG-RAPA	No	This SAG was collected from <= 200 meter-depth samples and was not from the deep chlorophyll maximum zone	0	0.79	0.03	0.68	TRUE	species		d__Bacteria;p__Proteobacteria;c__Alphaproteobacteria;o__Pelagibacterales;f__Pelagibacteraceae;g__Pelagibacter;s__Pelagibacter sp902515185	d__Bacteria; p__Proteobacteria; c__Alphaproteobacteria; o__SAR11_clade; f__Clade_I; g__Clade_Ib; s__marine_metagenome	NA	NA	AG-325-C21_NODE_13	NA	NA	1470	NA	NA	0.616548	NA	NA
AG-325-C22_contigs	GORG-Tropics	52.65	0.07	1022574	41	43872	24940	95195	32.7	95.94	SWC-03	14	<40	-23.46	-88.77	BiG-RAPA	No	This SAG was collected from <= 200 meter-depth samples and was not from the deep chlorophyll maximum zone	0	0.64	0.08	0.7	TRUE	species		d__Bacteria;p__Proteobacteria;c__Gammaproteobacteria;o__SAR86;f__D2472;g__SCGC-AAA076-P13;s__SCGC-AAA076-P13 sp902515155	d__Bacteria; p__Proteobacteria; c__Gammaproteobacteria; o__SAR86_clade; f__SAR86_clade; g__SAR86_clade; s__gamma_proteobacterium	NA	NA	AG-325-C22_NODE_6	NA	NA	1071	NA	NA	0.438289	NA	NA
AG-325-D02_contigs	GORG-Tropics	61.9	0	752343	44	27846	17098	87103	33.6	95.29	SWC-03	14	<40	-23.46	-88.77	BiG-RAPA	No	This SAG was collected from <= 200 meter-depth samples and was not from the deep chlorophyll maximum zone	0	0.14	0.08	0.46	TRUE	class		d__Bacteria;p__Proteobacteria;c__Alphaproteobacteria;o__Pelagibacterales;f__AG-422-B15;g__AG-422-B15;s__AG-422-B15 sp902515235	d__Bacteria; p__Proteobacteria; c__Alphaproteobacteria; o__SAR11_clade; f__Clade_IV; g__Clade_IV; s__uncultured_bacterium	NA	NA	AG-325-D02_NODE_2	NA	NA	1484	NA	NA	0.827728	NA	NA
AG-325-D03_contigs	GORG-Tropics	54.89	0	595500	48	20407	12406	58988	29.7	95.66	SWC-03	14	<40	-23.46	-88.77	BiG-RAPA	No	This SAG was collected from <= 200 meter-depth samples and was not from the deep chlorophyll maximum zone	0	0.6	0.08	0.75	TRUE	species		d__Bacteria;p__Proteobacteria;c__Alphaproteobacteria;o__Pelagibacterales;f__Pelagibacteraceae;g__Pelagibacter;s__Pelagibacter sp902515175	d__Bacteria; p__Proteobacteria; c__Alphaproteobacteria; o__SAR11_clade; f__Clade_I; g__Clade_Ia; s__Candidatus_Pelagibacter	NA	NA	AG-325-D03_NODE_31	NA	NA	1470	NA	NA	0.426813	NA	NA
AG-325-D07_contigs	GORG-Tropics	59.05	0	710050	58	18382	12242	45850	28.5	96.48	SWC-03	14	<40	-23.46	-88.77	BiG-RAPA	No	This SAG was collected from <= 200 meter-depth samples and was not from the deep chlorophyll maximum zone	0	0.09	0.06	0.75	TRUE	genus		d__Bacteria;p__Proteobacteria;c__Alphaproteobacteria;o__Pelagibacterales;f__Pelagibacteraceae;g__Pelagibacter;s__Pelagibacter sp902515195	NA	NA	NA	NA	NA	NA	NA	NA	NA	NA	NA	NA
AG-325-D10_contigs	GORG-Tropics	85.83	0.47	993618	42	46903	23657	145502	28.8	96.34	SWC-03	14	<40	-23.46	-88.77	BiG-RAPA	No	This SAG was collected from <= 200 meter-depth samples and was not from the deep chlorophyll maximum zone	0	0.1	0.05	0.76	TRUE	genus		d__Bacteria;p__Proteobacteria;c__Alphaproteobacteria;o__Pelagibacterales;f__Pelagibacteraceae;g__Pelagibacter;s__Pelagibacter sp902515205	d__Bacteria; p__Proteobacteria; c__Alphaproteobacteria; o__SAR11_clade; f__Clade_I; g__Clade_Ia; s__uncultured_bacterium	NA	NA	AG-325-D10_NODE_38	NA	NA	1470	NA	NA	0.40415	NA	NA
AG-325-D14_contigs	GORG-Tropics	70.49	0	826815	63	23490	13124	58806	29.5	96.09	SWC-03	14	<40	-23.46	-88.77	BiG-RAPA	No	This SAG was collected from <= 200 meter-depth samples and was not from the deep chlorophyll maximum zone	0	0.6	0.07	0.82	TRUE	species		d__Bacteria;p__Proteobacteria;c__Alphaproteobacteria;o__Pelagibacterales;f__Pelagibacteraceae;g__Pelagibacter;s__	NA	NA	NA	NA	NA	NA	NA	NA	NA	NA	NA	NA
AG-325-D16_contigs	GORG-Tropics	75.74	0	1258155	38	70900	33109	214015	31	96.22	SWC-03	14	<40	-23.46	-88.77	BiG-RAPA	No	This SAG was collected from <= 200 meter-depth samples and was not from the deep chlorophyll maximum zone	0	0.04	0.2	0.63	TRUE	genus		d__Bacteria;p__Proteobacteria;c__Alphaproteobacteria;o__HIMB59;f__HIMB59;g__HIMB59;s__HIMB59 sp902514885	d__Bacteria; p__Proteobacteria; c__Alphaproteobacteria; o__Rhodospirillales; f__AEGEAN-169_marine_group; g__AEGEAN-169_marine_group; s__metagenome	NA	NA	AG-325-D16_NODE_9	NA	NA	1489	NA	NA	0.999859	NA	NA
AG-325-D19_contigs	GORG-Tropics	50.19	0	580349	52	16142	11160	44489	30	96.41	SWC-03	14	<40	-23.46	-88.77	BiG-RAPA	No	This SAG was collected from <= 200 meter-depth samples and was not from the deep chlorophyll maximum zone	0	0.09	0.14	0.8	TRUE	species		d__Bacteria;p__Proteobacteria;c__Alphaproteobacteria;o__Pelagibacterales;f__Pelagibacteraceae;g__Pelagibacter;s__	NA	NA	NA	NA	NA	NA	NA	NA	NA	NA	NA	NA
AG-325-E02_contigs	GORG-Tropics	71.69	0	768217	29	51766	26490	104047	29.7	96.66	SWC-03	14	<40	-23.46	-88.77	BiG-RAPA	No	This SAG was collected from <= 200 meter-depth samples and was not from the deep chlorophyll maximum zone	0	0.19	0.07	0.58	TRUE	species		d__Bacteria;p__Proteobacteria;c__Alphaproteobacteria;o__Pelagibacterales;f__Pelagibacteraceae;g__MED-G40;s__MED-G40 sp902515355	NA	NA	NA	NA	NA	NA	NA	NA	NA	NA	NA	NA
AG-325-E04_contigs	GORG-Tropics	68.36	0	1673978	70	44728	23913	115493	33.6	94.4	SWC-03	14	<40	-23.46	-88.77	BiG-RAPA	No	This SAG was collected from <= 200 meter-depth samples and was not from the deep chlorophyll maximum zone	0	0.09	0.2	0.55	TRUE	class		d__Bacteria;p__Bacteroidota;c__Bacteroidia;o__Flavobacteriales;f__Flavobacteriaceae;g__UBA8316;s__UBA8316 sp902515395	d__Bacteria; p__Bacteroidota; c__Bacteroidia; o__Flavobacteriales; f__Flavobacteriaceae; g__NS5_marine_group; s__marine_metagenome	NA	NA	AG-325-E04_NODE_4	NA	NA	1525	NA	NA	0.35309	NA	NA
AG-325-E07_contigs	GORG-Tropics	69.02	0	1121961	48	58093	23374	128705	28.4	96.11	SWC-03	14	<40	-23.46	-88.77	BiG-RAPA	No	This SAG was collected from <= 200 meter-depth samples and was not from the deep chlorophyll maximum zone	0	0.02	0.12	0.53	TRUE	phylum		d__Bacteria;p__Bacteroidota;c__Bacteroidia;o__Flavobacteriales;f__Flavobacteriaceae;g__MED-G14;s__MED-G14 sp902515405	d__Bacteria; p__Bacteroidota; c__Bacteroidia; o__Flavobacteriales; f__Flavobacteriaceae; g__NS4_marine_group; s__uncultured_marine	NA	NA	AG-325-E07_NODE_26	NA	NA	1480	NA	NA	0.755851	NA	NA
AG-325-E08_contigs	GORG-Tropics	88.94	0.47	1024954	34	57404	30145	138492	29	96.37	SWC-03	14	<40	-23.46	-88.77	BiG-RAPA	No	This SAG was collected from <= 200 meter-depth samples and was not from the deep chlorophyll maximum zone	0	0.08	0.04	0.78	TRUE	genus		d__Bacteria;p__Proteobacteria;c__Alphaproteobacteria;o__Pelagibacterales;f__Pelagibacteraceae;g__Pelagibacter;s__Pelagibacter sp003282985	d__Bacteria; p__Proteobacteria; c__Alphaproteobacteria; o__SAR11_clade; f__Clade_I; g__Clade_Ia; s__Candidatus_Pelagibacter	NA	NA	AG-325-E08_NODE_4	NA	NA	1470	NA	NA	0.517846	NA	NA
AG-325-E09_contigs	GORG-Tropics	52.99	0.43	828180	42	39905	19718	63030	32.3	96.71	SWC-03	14	<40	-23.46	-88.77	BiG-RAPA	No	This SAG was collected from <= 200 meter-depth samples and was not from the deep chlorophyll maximum zone	0	0.02	0.06	0.4	TRUE	kingdom		d__Bacteria;p__Actinobacteriota;c__Acidimicrobiia;o__Actinomarinales;f__Actinomarinaceae;g__Actinomarina;s__Actinomarina sp902571385	NA	NA	NA	NA	NA	NA	NA	NA	NA	NA	NA	NA
AG-325-E11_contigs	GORG-Tropics	65.17	0	836354	41	49964	20398	114329	29.4	96.11	SWC-03	14	<40	-23.46	-88.77	BiG-RAPA	No	This SAG was collected from <= 200 meter-depth samples and was not from the deep chlorophyll maximum zone	0	0.03	0.49	0.89	FALSE	genus		d__Bacteria;p__Proteobacteria;c__Alphaproteobacteria;o__Pelagibacterales;f__Pelagibacteraceae;g__Pelagibacter;s__Pelagibacter sp902515485	d__Bacteria; p__Proteobacteria; c__Alphaproteobacteria; o__SAR11_clade; f__Clade_I; g__Clade_Ia; s__Candidatus_Pelagibacter	NA	NA	AG-325-E11_NODE_2	NA	NA	1470	NA	NA	0.680097	NA	NA
AG-325-E13_contigs	GORG-Tropics	80.72	0	955892	28	85732	34139	229235	29.4	96.25	SWC-03	14	<40	-23.46	-88.77	BiG-RAPA	No	This SAG was collected from <= 200 meter-depth samples and was not from the deep chlorophyll maximum zone	0	0.08	0.05	0.71	TRUE	genus		d__Bacteria;p__Proteobacteria;c__Alphaproteobacteria;o__Pelagibacterales;f__Pelagibacteraceae;g__Pelagibacter_A;s__Pelagibacter_A sp003282965	d__Bacteria; p__Proteobacteria; c__Alphaproteobacteria; o__SAR11_clade; f__Clade_II; g__Clade_II; s__uncultured_marine	NA	NA	AG-325-E13_NODE_4	NA	NA	1469	NA	NA	0.870125	NA	NA
AG-325-E16_contigs	GORG-Tropics	54.5	0.07	1148182	59	40503	19460	95787	34.7	95.91	SWC-03	14	<40	-23.46	-88.77	BiG-RAPA	No	This SAG was collected from <= 200 meter-depth samples and was not from the deep chlorophyll maximum zone	0	0.02	0.21	0.71	TRUE	class		d__Bacteria;p__Proteobacteria;c__Gammaproteobacteria;o__SAR86;f__D2472;g__D2472;s__D2472 sp902515455	d__Bacteria; p__Proteobacteria; c__Gammaproteobacteria; o__SAR86_clade; f__SAR86_clade; g__SAR86_clade; s__SAR86_cluster	NA	NA	AG-325-E16_NODE_8	NA	NA	1531	NA	NA	0.929999	NA	NA
AG-325-E20_contigs	GORG-Tropics	96.39	0	1071569	8	739086	133946	739086	29.4	96.51	SWC-03	14	<40	-23.46	-88.77	BiG-RAPA	No	This SAG was collected from <= 200 meter-depth samples and was not from the deep chlorophyll maximum zone	0	0.1	0.01	0.66	TRUE	genus		d__Bacteria;p__Proteobacteria;c__Alphaproteobacteria;o__Pelagibacterales;f__Pelagibacteraceae;g__MED727;s__MED727 sp002689245	d__Bacteria; p__Proteobacteria; c__Alphaproteobacteria; o__SAR11_clade; f__Clade_II; g__Clade_II; s__uncultured_marine	NA	NA	AG-325-E20_NODE_1	NA	NA	1480	NA	NA	0.517843	NA	NA
AG-325-E22_contigs	GORG-Tropics	58.49	0	819896	55	36351	14907	81661	30.1	96.11	SWC-03	14	<40	-23.46	-88.77	BiG-RAPA	No	This SAG was collected from <= 200 meter-depth samples and was not from the deep chlorophyll maximum zone	0	0.03	0.05	0.82	TRUE	genus		d__Bacteria;p__Proteobacteria;c__Alphaproteobacteria;o__Pelagibacterales;f__Pelagibacteraceae;g__Pelagibacter;s__Pelagibacter sp902515625	d__Bacteria; p__Proteobacteria; c__Alphaproteobacteria; o__SAR11_clade; f__Clade_I; g__Clade_Ia; s__Candidatus_Pelagibacter	NA	NA	AG-325-E22_NODE_33	NA	NA	1470	NA	NA	0.643485	NA	NA
AG-325-E23_contigs	GORG-Tropics	67.92	0	1159533	41	68343	28281	118073	29.4	96.64	SWC-03	14	<40	-23.46	-88.77	BiG-RAPA	No	This SAG was collected from <= 200 meter-depth samples and was not from the deep chlorophyll maximum zone	0	0.62	0.06	0.64	TRUE	species		d__Bacteria;p__Proteobacteria;c__Alphaproteobacteria;o__Pelagibacterales;f__Pelagibacteraceae;g__Pelagibacter;s__Pelagibacter sp003282945	d__Bacteria; p__Proteobacteria; c__Alphaproteobacteria; o__SAR11_clade; f__Clade_I; g__Clade_Ib; s__marine_metagenome	NA	NA	AG-325-E23_NODE_2	NA	NA	1470	NA	NA	0.38821	NA	NA
AG-325-F13_contigs	GORG-Tropics	76.07	0	894461	47	34938	19031	68739	29.2	96.25	SWC-03	14	<40	-23.46	-88.77	BiG-RAPA	No	This SAG was collected from <= 200 meter-depth samples and was not from the deep chlorophyll maximum zone	0	0.08	0.05	0.79	TRUE	genus		d__Bacteria;p__Proteobacteria;c__Alphaproteobacteria;o__Pelagibacterales;f__Pelagibacteraceae;g__Pelagibacter;s__Pelagibacter sp014654265	d__Bacteria; p__Proteobacteria; c__Alphaproteobacteria; o__SAR11_clade; f__Clade_I; g__Clade_Ia; s__Candidatus_Pelagibacter	NA	NA	AG-325-F13_NODE_16	NA	NA	1470	NA	NA	0.556955	NA	NA
AG-325-F15_contigs	GORG-Tropics	68.06	0.95	1003629	75	23775	13381	68306	29.1	96.03	SWC-03	14	<40	-23.46	-88.77	BiG-RAPA	No	This SAG was collected from <= 200 meter-depth samples and was not from the deep chlorophyll maximum zone	0	0.53	0.06	0.85	TRUE	species		d__Bacteria;p__Proteobacteria;c__Alphaproteobacteria;o__Pelagibacterales;f__Pelagibacteraceae;g__Pelagibacter;s__Pelagibacter sp003282895	d__Bacteria; p__Proteobacteria; c__Alphaproteobacteria; o__SAR11_clade; f__Clade_I; g__Clade_Ia; s__Candidatus_Pelagibacter	NA	NA	AG-325-F15_NODE_75	NA	NA	1470	NA	NA	0.41579	NA	NA
AG-325-F16_contigs	GORG-Tropics	61.72	0	827671	79	18266	10476	72087	31.2	96.35	SWC-03	14	<40	-23.46	-88.77	BiG-RAPA	No	This SAG was collected from <= 200 meter-depth samples and was not from the deep chlorophyll maximum zone	0	0.03	0.48	0.65	FALSE	order		d__Bacteria;p__Proteobacteria;c__Alphaproteobacteria;o__HIMB59;f__HIMB59;g__HIMB59;s__HIMB59 sp902521155	d__Bacteria; p__Proteobacteria; c__Alphaproteobacteria; o__Rhodospirillales; f__AEGEAN-169_marine_group; g__AEGEAN-169_marine_group; s__metagenome	NA	NA	AG-325-F16_NODE_65	NA	NA	521	NA	NA	0.957693	NA	NA
AG-325-F22_contigs	GORG-Tropics	63.18	0.08	1601065	88	36151	18193	117624	31.1	93.64	SWC-03	14	<40	-23.46	-88.77	BiG-RAPA	No	This SAG was collected from <= 200 meter-depth samples and was not from the deep chlorophyll maximum zone	0	0.33	0.29	0.83	TRUE	species		d__Bacteria;p__Proteobacteria;c__Alphaproteobacteria;o__Puniceispirillales;f__AAA536-G10;g__AAA536-G10;s__AAA536-G10 sp003282885	d__Bacteria; p__Proteobacteria; c__Alphaproteobacteria; o__Puniceispirillales; f__SAR116_clade; g__SAR116_clade; s__alpha_proteobacterium	NA	NA	AG-325-F22_NODE_27	NA	NA	1483	NA	NA	0.762959	NA	NA
AG-325-F23_contigs	GORG-Tropics	96.39	0	1622754	42	140112	38637	268303	28.8	96.4	SWC-03	14	<40	-23.46	-88.77	BiG-RAPA	No	This SAG was collected from <= 200 meter-depth samples and was not from the deep chlorophyll maximum zone	0	0.05	0.08	0.46	TRUE	phylum		d__Bacteria;p__Proteobacteria;c__Alphaproteobacteria;o__HIMB59;f__GCA-002718135;g__AG-337-I02;s__AG-337-I02 sp902515745	d__Bacteria; p__Proteobacteria; c__Alphaproteobacteria; o__Rhodospirillales; f__AEGEAN-169_marine_group; g__AEGEAN-169_marine_group; s__uncultured_Alphaproteobacteria	NA	NA	AG-325-F23_NODE_12	NA	NA	1482	NA	NA	0.748228	NA	NA
AG-325-G05_contigs	GORG-Tropics	64.49	0.74	1317402	70	32282	18820	80362	39.1	93.3	SWC-03	14	<40	-23.46	-88.77	BiG-RAPA	No	This SAG was collected from <= 200 meter-depth samples and was not from the deep chlorophyll maximum zone	0	0.31	0.44	0.57	TRUE	order		d__Bacteria;p__Proteobacteria;c__Gammaproteobacteria;o__Pseudomonadales;f__Porticoccaceae;g__AAA300-D14;s__AAA300-D14 sp902515855	d__Bacteria; p__Proteobacteria; c__Gammaproteobacteria; o__Cellvibrionales; f__Porticoccaceae; g__SAR92_clade; s__uncultured_marine	NA	NA	AG-325-G05_NODE_1	NA	NA	1529	NA	NA	0.864642	NA	NA
AG-325-G08_contigs	GORG-Tropics	50	0	454720	43	13054	10574	76485	30	95.84	SWC-03	14	<40	-23.46	-88.77	BiG-RAPA	No	This SAG was collected from <= 200 meter-depth samples and was not from the deep chlorophyll maximum zone	0	0.08	0.07	0.77	TRUE	genus		d__Bacteria;p__Proteobacteria;c__Alphaproteobacteria;o__Pelagibacterales;f__Pelagibacteraceae;g__Pelagibacter;s__	d__Bacteria; p__Proteobacteria; c__Alphaproteobacteria; o__SAR11_clade; f__Clade_I; g__Clade_Ia; s__Candidatus_Pelagibacter	NA	NA	AG-325-G08_NODE_11	NA	NA	1470	NA	NA	0.453066	NA	NA
AG-325-G09_contigs	GORG-Tropics	71.5	0	1261708	36	70240	35047	157549	34.8	95.84	SWC-03	14	<40	-23.46	-88.77	BiG-RAPA	No	This SAG was collected from <= 200 meter-depth samples and was not from the deep chlorophyll maximum zone	0	0.15	0.15	0.66	TRUE	species		d__Bacteria;p__Proteobacteria;c__Gammaproteobacteria;o__SAR86;f__D2472;g__D2472;s__D2472 sp902515775	d__Bacteria; p__Proteobacteria; c__Gammaproteobacteria; o__SAR86_clade; f__SAR86_clade; g__SAR86_clade; s__SAR86_cluster	NA	NA	AG-325-G09_NODE_2	NA	NA	1531	NA	NA	0.872407	NA	NA
AG-325-G13_contigs	GORG-Tropics	62.16	0	964858	43	51354	22438	125869	31.5	95.82	SWC-03	14	<40	-23.46	-88.77	BiG-RAPA	No	This SAG was collected from <= 200 meter-depth samples and was not from the deep chlorophyll maximum zone	0	0.05	0.29	0.63	TRUE	genus		d__Bacteria;p__Proteobacteria;c__Alphaproteobacteria;o__HIMB59;f__HIMB59;g__HIMB59;s__HIMB59 sp902515765	NA	NA	NA	NA	NA	NA	NA	NA	NA	NA	NA	NA
AG-325-G21_contigs	GORG-Tropics	92.88	0	1091144	27	91461	40412	165476	29.1	96.06	SWC-03	14	<40	-23.46	-88.77	BiG-RAPA	No	This SAG was collected from <= 200 meter-depth samples and was not from the deep chlorophyll maximum zone	0	0.79	0.03	0.64	TRUE	species		d__Bacteria;p__Proteobacteria;c__Alphaproteobacteria;o__Pelagibacterales;f__Pelagibacteraceae;g__Pelagibacter;s__Pelagibacter sp902515985	d__Bacteria; p__Proteobacteria; c__Alphaproteobacteria; o__SAR11_clade; f__Clade_I; g__Clade_Ib; s__uncultured_bacterium	NA	NA	AG-325-G21_NODE_5	NA	NA	1470	NA	NA	0.309429	NA	NA
AG-325-G22_contigs	GORG-Tropics	66.84	0	803766	50	40375	16075	72043	32.7	95.65	SWC-03	14	<40	-23.46	-88.77	BiG-RAPA	No	This SAG was collected from <= 200 meter-depth samples and was not from the deep chlorophyll maximum zone	0	0.52	0.04	0.33	TRUE	phylum		d__Bacteria;p__Actinobacteriota;c__Acidimicrobiia;o__Actinomarinales;f__Actinomarinaceae;g__Actinomarina;s__Actinomarina sp902555985	d__Bacteria; p__Actinobacteriota; c__Acidimicrobiia; o__Actinomarinales; f__Actinomarinaceae; g__Candidatus_Actinomarina; s__marine_metagenome	NA	NA	AG-325-G22_NODE_20	NA	NA	1522	NA	NA	0.76575	NA	NA
AG-325-I03_contigs	GORG-Tropics	53.89	0	894455	39	49810	22934	75502	33.2	96.56	SWC-03	14	<40	-23.46	-88.77	BiG-RAPA	No	This SAG was collected from <= 200 meter-depth samples and was not from the deep chlorophyll maximum zone	0	0.15	0.05	0.47	TRUE	class		d__Bacteria;p__Proteobacteria;c__Gammaproteobacteria;o__SAR86;f__AG-339-G14;g__AG-339-G14;s__AG-339-G14 sp902522825	NA	NA	NA	NA	NA	NA	NA	NA	NA	NA	NA	NA
AG-325-I05_contigs	GORG-Tropics	59.05	0	677691	44	37176	15402	60760	28.5	96.35	SWC-03	14	<40	-23.46	-88.77	BiG-RAPA	No	This SAG was collected from <= 200 meter-depth samples and was not from the deep chlorophyll maximum zone	0	0.06	0.06	0.78	TRUE	genus		d__Bacteria;p__Proteobacteria;c__Alphaproteobacteria;o__Pelagibacterales;f__Pelagibacteraceae;g__Pelagibacter;s__Pelagibacter sp902516065	NA	NA	NA	NA	NA	NA	NA	NA	NA	NA	NA	NA
AG-325-I08_contigs	GORG-Tropics	64.74	0	1423741	86	25283	16555	87129	51	95.07	SWC-03	14	<40	-23.46	-88.77	BiG-RAPA	No	This SAG was collected from <= 200 meter-depth samples and was not from the deep chlorophyll maximum zone	0	0.62	0.01	0.35	TRUE	family		d__Bacteria;p__Bacteroidota;c__Bacteroidia;o__Flavobacteriales;f__UA16;g__UBA11663;s__UBA11663 sp002313415	NA	NA	NA	NA	NA	NA	NA	NA	NA	NA	NA	NA
AG-325-I09_contigs	GORG-Tropics	85.66	0	1367936	51	65726	26822	154784	29.1	96.38	SWC-03	14	<40	-23.46	-88.77	BiG-RAPA	No	This SAG was collected from <= 200 meter-depth samples and was not from the deep chlorophyll maximum zone	0.0178027	0.12	0.06	0.49	TRUE	order		d__Bacteria;p__Bacteroidota;c__Bacteroidia;o__Flavobacteriales;f__Flavobacteriaceae;g__MED-G14;s__MED-G14 sp003331885	d__Bacteria; p__Bacteroidota; c__Bacteroidia; o__Flavobacteriales; f__Flavobacteriaceae; g__NS4_marine_group; s__uncultured_marine	NA	NA	AG-325-I09_NODE_15	NA	NA	1524	NA	NA	0.761879	NA	NA
AG-325-I11_contigs	GORG-Tropics	63.11	0.07	1107522	22	97044	50341	223747	34.4	96.59	SWC-03	14	<40	-23.46	-88.77	BiG-RAPA	No	This SAG was collected from <= 200 meter-depth samples and was not from the deep chlorophyll maximum zone	0	0.14	0.04	0.45	TRUE	class		d__Bacteria;p__Proteobacteria;c__Gammaproteobacteria;o__SAR86;f__AG-339-G14;g__MEDG-81;s__MEDG-81 sp902563105	d__Bacteria; p__Proteobacteria; c__Gammaproteobacteria; o__SAR86_clade; f__SAR86_clade; g__SAR86_clade; s__marine_metagenome	NA	NA	AG-325-I11_NODE_2	NA	NA	1529	NA	NA	0.34301	NA	NA
AG-325-I13_contigs	GORG-Tropics	52.9	0	742808	69	16496	10765	32525	29.8	96.28	SWC-03	14	<40	-23.46	-88.77	BiG-RAPA	No	This SAG was collected from <= 200 meter-depth samples and was not from the deep chlorophyll maximum zone	0	0.15	0.33	0.74	TRUE	species		d__Bacteria;p__Proteobacteria;c__Alphaproteobacteria;o__Pelagibacterales;f__Pelagibacteraceae;g__Pelagibacter;s__Pelagibacter sp902515965	d__Bacteria; p__Proteobacteria; c__Alphaproteobacteria; o__SAR11_clade; f__Clade_I; g__Clade_Ib; s__marine_metagenome	NA	NA	AG-325-I13_NODE_5	NA	NA	1470	NA	NA	0.643829	NA	NA
AG-325-I14_contigs	GORG-Tropics	64.32	0.37	1349373	30	214969	44979	517250	34.7	96.33	SWC-03	14	<40	-23.46	-88.77	BiG-RAPA	No	This SAG was collected from <= 200 meter-depth samples and was not from the deep chlorophyll maximum zone	0	0.16	0.04	0.64	TRUE	species		d__Bacteria;p__Proteobacteria;c__Gammaproteobacteria;o__SAR86;f__D2472;g__D2472;s__D2472 sp902599315	NA	NA	NA	NA	NA	NA	NA	NA	NA	NA	NA	NA
AG-325-I17_contigs	GORG-Tropics	62.87	1.35	1061705	70	27743	15167	100129	44.5	92.51	SWC-03	14	<40	-23.46	-88.77	BiG-RAPA	No	This SAG was collected from <= 200 meter-depth samples and was not from the deep chlorophyll maximum zone	0	0.03	0.33	0.46	TRUE	genus		d__Bacteria;p__Verrucomicrobiota;c__Verrucomicrobiae;o__Opitutales;f__DSM-45221;g__UBA7441;s__UBA7441 sp902516225	d__Bacteria; p__Verrucomicrobiota; c__Verrucomicrobiae; o__Opitutales; f__Puniceicoccaceae; g__Lentimonas; s__uncultured_bacterium	NA	NA	AG-325-I17_NODE_40	NA	NA	1552	NA	NA	0.994887	NA	NA
AG-325-I20_contigs	GORG-Tropics	73.03	2.2	988156	75	25851	13175	71405	30.2	95.11	SWC-03	14	<40	-23.46	-88.77	BiG-RAPA	No	This SAG was collected from <= 200 meter-depth samples and was not from the deep chlorophyll maximum zone	0	0.15	0.07	0.39	TRUE	class		d__Bacteria;p__Proteobacteria;c__Alphaproteobacteria;o__TMED127;f__TMED127;g__GCA-2691245;s__GCA-2691245 sp002167215	d__Bacteria; p__Proteobacteria; c__Alphaproteobacteria; o__Rickettsiales; f__S25-593; g__S25-593; s__uncultured_marine	NA	NA	AG-325-I20_NODE_8	NA	NA	1497	NA	NA	0.53573	NA	NA
AG-325-I21_contigs	GORG-Tropics	82.5	0.87	2159797	122	33596	17703	100418	45.9	87.59	SWC-03	14	<40	-23.46	-88.77	BiG-RAPA	No	This SAG was collected from <= 200 meter-depth samples and was not from the deep chlorophyll maximum zone	0	0.11	0.38	0.36	TRUE	species		d__Bacteria;p__Proteobacteria;c__Alphaproteobacteria;o__Puniceispirillales;f__Puniceispirillaceae;g__UBA3439;s__UBA3439 sp003282865	d__Bacteria; p__Proteobacteria; c__Alphaproteobacteria; o__Puniceispirillales; f__SAR116_clade; g__Candidatus_Puniceispirillum; s__uncultured_bacterium	NA	NA	AG-325-I21_NODE_13	NA	NA	1482	NA	NA	0.595493	NA	NA
AG-325-I23_contigs	GORG-Tropics	59.67	0.19	1147731	17	238942	67513	416280	31.8	96.01	SWC-03	14	<40	-23.46	-88.77	BiG-RAPA	No	This SAG was collected from <= 200 meter-depth samples and was not from the deep chlorophyll maximum zone	0	0.02	0.13	0.73	TRUE	class		d__Bacteria;p__Proteobacteria;c__Gammaproteobacteria;o__SAR86;f__D2472;g__SAR86A;s__SAR86A sp902517505	d__Bacteria; p__Proteobacteria; c__Gammaproteobacteria; o__SAR86_clade; f__SAR86_clade; g__SAR86_clade; s__uncultured_SAR86	NA	NA	AG-325-I23_NODE_7	NA	NA	1530	NA	NA	0.43078	NA	NA
AG-325-J04_contigs	GORG-Tropics	50.29	0	687092	48	30189	14314	55338	29.9	96.41	SWC-03	14	<40	-23.46	-88.77	BiG-RAPA	No	This SAG was collected from <= 200 meter-depth samples and was not from the deep chlorophyll maximum zone	0	0.05	0.1	0.8	TRUE	genus		d__Bacteria;p__Proteobacteria;c__Alphaproteobacteria;o__Pelagibacterales;f__Pelagibacteraceae;g__Pelagibacter;s__	NA	NA	NA	NA	NA	NA	NA	NA	NA	NA	NA	NA
AG-325-J06_contigs	GORG-Tropics	62.39	0.43	948318	21	76393	45158	179245	32.3	96.21	SWC-03	14	<40	-23.46	-88.77	BiG-RAPA	No	This SAG was collected from <= 200 meter-depth samples and was not from the deep chlorophyll maximum zone	0	0.72	0.03	0.27	TRUE	class		d__Bacteria;p__Actinobacteriota;c__Acidimicrobiia;o__Actinomarinales;f__Actinomarinaceae;g__Actinomarina;s__Actinomarina sp902571385	NA	NA	NA	NA	NA	NA	NA	NA	NA	NA	NA	NA
AG-325-J07_contigs	GORG-Tropics	65.06	0	1017423	59	27965	17244	97380	30.8	96.27	SWC-03	14	<40	-23.46	-88.77	BiG-RAPA	No	This SAG was collected from <= 200 meter-depth samples and was not from the deep chlorophyll maximum zone	0	0.03	0.43	0.64	TRUE	order		d__Bacteria;p__Proteobacteria;c__Alphaproteobacteria;o__HIMB59;f__HIMB59;g__HIMB59;s__HIMB59 sp902516235	NA	NA	NA	NA	NA	NA	NA	NA	NA	NA	NA	NA
AG-325-J11_contigs	GORG-Tropics	74.71	0	1077568	30	93352	35918	135305	32	96.04	SWC-03	14	<40	-23.46	-88.77	BiG-RAPA	No	This SAG was collected from <= 200 meter-depth samples and was not from the deep chlorophyll maximum zone	0	0.31	0.05	0.69	TRUE	order		d__Bacteria;p__Proteobacteria;c__Gammaproteobacteria;o__SAR86;f__D2472;g__SAR86A;s__SAR86A sp902516285	d__Bacteria; p__Proteobacteria; c__Gammaproteobacteria; o__SAR86_clade; f__SAR86_clade; g__SAR86_clade; s__uncultured_SAR86	NA	NA	AG-325-J11_NODE_3	NA	NA	1530	NA	NA	0.413259	NA	NA
AG-325-J13_contigs	GORG-Tropics	70.75	0	921506	16	148863	57594	381189	29.6	96.39	SWC-03	14	<40	-23.46	-88.77	BiG-RAPA	No	This SAG was collected from <= 200 meter-depth samples and was not from the deep chlorophyll maximum zone	0	0.04	0.08	0.59	TRUE	species		d__Bacteria;p__Proteobacteria;c__Alphaproteobacteria;o__Pelagibacterales;f__Pelagibacteraceae;g__Pelagibacter_A;s__Pelagibacter_A sp003282835	d__Bacteria; p__Proteobacteria; c__Alphaproteobacteria; o__SAR11_clade; f__Clade_II; g__Clade_II; s__uncultured_marine	NA	NA	AG-325-J13_NODE_2	NA	NA	1469	NA	NA	0.877417	NA	NA
AG-325-J17_contigs	GORG-Tropics	83.92	0	977881	31	79260	31544	120566	29	96.06	SWC-03	14	<40	-23.46	-88.77	BiG-RAPA	No	This SAG was collected from <= 200 meter-depth samples and was not from the deep chlorophyll maximum zone	0	0.07	0.03	0.77	TRUE	genus		d__Bacteria;p__Proteobacteria;c__Alphaproteobacteria;o__Pelagibacterales;f__Pelagibacteraceae;g__Pelagibacter;s__Pelagibacter sp003282825	d__Bacteria; p__Proteobacteria; c__Alphaproteobacteria; o__SAR11_clade; f__Clade_I; g__Clade_Ia; s__Candidatus_Pelagibacter	NA	NA	AG-325-J17_NODE_4	NA	NA	1470	NA	NA	0.5651	NA	NA
AG-325-K02_contigs	GORG-Tropics	78.57	0	930354	38	57137	24483	135048	29.3	96.16	SWC-03	14	<40	-23.46	-88.77	BiG-RAPA	No	This SAG was collected from <= 200 meter-depth samples and was not from the deep chlorophyll maximum zone	0	0.56	0.04	0.74	TRUE	species		d__Bacteria;p__Proteobacteria;c__Alphaproteobacteria;o__Pelagibacterales;f__Pelagibacteraceae;g__Pelagibacter;s__Pelagibacter sp902516345	d__Bacteria; p__Proteobacteria; c__Alphaproteobacteria; o__SAR11_clade; f__Clade_I; g__Clade_Ia; s__uncultured_bacterium	NA	NA	AG-325-K02_NODE_12	NA	NA	1470	NA	NA	0.416133	NA	NA
AG-325-K03_contigs	GORG-Tropics	80.39	0	1069573	47	51635	22756	104796	29.9	96.58	SWC-03	14	<40	-23.46	-88.77	BiG-RAPA	No	This SAG was collected from <= 200 meter-depth samples and was not from the deep chlorophyll maximum zone	0	0.62	0.1	0.69	TRUE	species		d__Bacteria;p__Proteobacteria;c__Alphaproteobacteria;o__Pelagibacterales;f__Pelagibacteraceae;g__Pelagibacter;s__Pelagibacter sp902516395	d__Bacteria; p__Proteobacteria; c__Alphaproteobacteria; o__SAR11_clade; f__Clade_I; g__Clade_Ib; s__marine_metagenome	NA	NA	AG-325-K03_NODE_30	NA	NA	1470	NA	NA	0.410718	NA	NA
AG-325-K07_contigs	GORG-Tropics	62.26	0	884307	27	116207	32752	189177	29.7	95.78	SWC-03	14	<40	-23.46	-88.77	BiG-RAPA	No	This SAG was collected from <= 200 meter-depth samples and was not from the deep chlorophyll maximum zone	0	0.14	0.04	0.71	TRUE	species		d__Bacteria;p__Proteobacteria;c__Alphaproteobacteria;o__Pelagibacterales;f__Pelagibacteraceae;g__Pelagibacter;s__Pelagibacter sp902516425	d__Bacteria; p__Proteobacteria; c__Alphaproteobacteria; o__SAR11_clade; f__Clade_I; g__Clade_Ia; s__Candidatus_Pelagibacter	NA	NA	AG-325-K07_NODE_4	NA	NA	1470	NA	NA	0.448239	NA	NA
AG-325-K09_contigs	GORG-Tropics	77.22	0.47	1012008	46	41865	22000	145434	29.7	96.45	SWC-03	14	<40	-23.46	-88.77	BiG-RAPA	No	This SAG was collected from <= 200 meter-depth samples and was not from the deep chlorophyll maximum zone	0	0.64	0.03	0.8	TRUE	species		d__Bacteria;p__Proteobacteria;c__Alphaproteobacteria;o__Pelagibacterales;f__Pelagibacteraceae;g__Pelagibacter;s__Pelagibacter sp902516435	d__Bacteria; p__Proteobacteria; c__Alphaproteobacteria; o__SAR11_clade; f__Clade_I; g__Clade_Ia; s__Candidatus_Pelagibacter	NA	NA	AG-325-K09_NODE_19	NA	NA	1470	NA	NA	0.462389	NA	NA
AG-325-K10_contigs	GORG-Tropics	73.76	0	818299	34	45517	24067	131454	29.3	96.58	SWC-03	14	<40	-23.46	-88.77	BiG-RAPA	No	This SAG was collected from <= 200 meter-depth samples and was not from the deep chlorophyll maximum zone	0	0	0	0.94	TRUE	kingdom		d__Bacteria;p__Proteobacteria;c__Alphaproteobacteria;o__Pelagibacterales;f__Pelagibacteraceae;g__Pelagibacter;s__	NA	NA	NA	NA	NA	NA	NA	NA	NA	NA	NA	NA
AG-325-K13_contigs	GORG-Tropics	75.57	0.57	1103931	27	80100	40886	109684	33.6	96.42	SWC-03	14	<40	-23.46	-88.77	BiG-RAPA	No	This SAG was collected from <= 200 meter-depth samples and was not from the deep chlorophyll maximum zone	0	0.15	0.02	0.45	TRUE	class		d__Bacteria;p__Proteobacteria;c__Gammaproteobacteria;o__SAR86;f__AG-339-G14;g__MEDG-81;s__MEDG-81 sp003331625	NA	NA	NA	NA	NA	NA	NA	NA	NA	NA	NA	NA
AG-325-K17_contigs	GORG-Tropics	54.72	0	795376	44	42405	18076	98807	29.6	96.15	SWC-03	14	<40	-23.46	-88.77	BiG-RAPA	No	This SAG was collected from <= 200 meter-depth samples and was not from the deep chlorophyll maximum zone	0	0.51	0.03	0.72	TRUE	species		d__Bacteria;p__Proteobacteria;c__Alphaproteobacteria;o__Pelagibacterales;f__Pelagibacteraceae;g__Pelagibacter;s__Pelagibacter sp902516625	d__Bacteria; p__Proteobacteria; c__Alphaproteobacteria; o__SAR11_clade; f__Clade_I; g__Clade_Ia; s__marine_metagenome	NA	NA	AG-325-K17_NODE_1	NA	NA	1470	NA	NA	0.405111	NA	NA
AG-325-L02_contigs	GORG-Tropics	87.2	0	1043497	20	268828	52174	285760	29.1	96.22	SWC-03	14	<40	-23.46	-88.77	BiG-RAPA	No	This SAG was collected from <= 200 meter-depth samples and was not from the deep chlorophyll maximum zone	0	0.1	0.01	0.76	TRUE	genus		d__Bacteria;p__Proteobacteria;c__Alphaproteobacteria;o__Pelagibacterales;f__Pelagibacteraceae;g__Pelagibacter;s__Pelagibacter sp902516465	d__Bacteria; p__Proteobacteria; c__Alphaproteobacteria; o__SAR11_clade; f__Clade_I; g__Clade_Ia; s__uncultured_bacterium	NA	NA	AG-325-L02_NODE_2	NA	NA	1470	NA	NA	0.336741	NA	NA
AG-325-L05_contigs	GORG-Tropics	81.17	0.16	1042160	30	64364	34738	198845	28.7	96.13	SWC-03	14	<40	-23.46	-88.77	BiG-RAPA	No	This SAG was collected from <= 200 meter-depth samples and was not from the deep chlorophyll maximum zone	0	0.54	0.04	0.71	TRUE	species		d__Bacteria;p__Proteobacteria;c__Alphaproteobacteria;o__Pelagibacterales;f__Pelagibacteraceae;g__Pelagibacter;s__Pelagibacter sp902515205	d__Bacteria; p__Proteobacteria; c__Alphaproteobacteria; o__SAR11_clade; f__Clade_I; g__Clade_Ia; s__uncultured_bacterium	NA	NA	AG-325-L05_NODE_4	NA	NA	1470	NA	NA	0.40415	NA	NA
AG-325-L09_contigs	GORG-Tropics	50.59	0	1014560	55	31695	18446	124335	33.3	94.31	SWC-03	14	<40	-23.46	-88.77	BiG-RAPA	No	This SAG was collected from <= 200 meter-depth samples and was not from the deep chlorophyll maximum zone	0	0.03	0.03	0.57	TRUE	genus		d__Bacteria;p__Bacteroidota;c__Bacteroidia;o__Flavobacteriales;f__Flavobacteriaceae;g__UBA3537;s__UBA3537 sp902516685	d__Bacteria; p__Bacteroidota; c__Bacteroidia; o__Flavobacteriales; f__Flavobacteriaceae; g__Formosa; s__uncultured_marine	NA	NA	AG-325-L09_NODE_7	NA	NA	1520	NA	NA	0.74084	NA	NA
AG-325-L14_contigs	GORG-Tropics	78.8	0	918688	32	54459	28709	142687	29.4	96.54	SWC-03	14	<40	-23.46	-88.77	BiG-RAPA	No	This SAG was collected from <= 200 meter-depth samples and was not from the deep chlorophyll maximum zone	0	0.53	0.05	0.75	TRUE	species		d__Bacteria;p__Proteobacteria;c__Alphaproteobacteria;o__Pelagibacterales;f__Pelagibacteraceae;g__Pelagibacter;s__	NA	NA	NA	NA	NA	NA	NA	NA	NA	NA	NA	NA
AG-325-L22_contigs	GORG-Tropics	71.08	0	835306	37	55140	22575	140871	29	96.8	SWC-03	14	<40	-23.46	-88.77	BiG-RAPA	No	This SAG was collected from <= 200 meter-depth samples and was not from the deep chlorophyll maximum zone	0	0.71	0.03	0.64	TRUE	species		d__Bacteria;p__Proteobacteria;c__Alphaproteobacteria;o__Pelagibacterales;f__Pelagibacteraceae;g__Pelagibacter;s__Pelagibacter sp902571055	NA	NA	NA	NA	NA	NA	NA	NA	NA	NA	NA	NA
AG-325-M05_contigs	GORG-Tropics	66.3	0.44	1466541	92	27714	15940	107493	39.3	89.16	SWC-03	14	<40	-23.46	-88.77	BiG-RAPA	No	This SAG was collected from <= 200 meter-depth samples and was not from the deep chlorophyll maximum zone	0	0.21	0.28	0.44	TRUE	family		d__Bacteria;p__Proteobacteria;c__Alphaproteobacteria;o__Puniceispirillales;f__Puniceispirillaceae;g__UBA5951;s__UBA5951 sp902516825	NA	NA	NA	NA	NA	NA	NA	NA	NA	NA	NA	NA
AG-325-M17_contigs	GORG-Tropics	59.87	0	775115	37	41601	20949	92866	29.5	96.47	SWC-03	14	<40	-23.46	-88.77	BiG-RAPA	No	This SAG was collected from <= 200 meter-depth samples and was not from the deep chlorophyll maximum zone	0	0.05	0.13	0.86	TRUE	genus		d__Bacteria;p__Proteobacteria;c__Alphaproteobacteria;o__Pelagibacterales;f__Pelagibacteraceae;g__Pelagibacter;s__	NA	NA	NA	NA	NA	NA	NA	NA	NA	NA	NA	NA
AG-325-M19_contigs	GORG-Tropics	69.85	0	991672	33	50962	30050	205470	30.6	95.9	SWC-03	14	<40	-23.46	-88.77	BiG-RAPA	No	This SAG was collected from <= 200 meter-depth samples and was not from the deep chlorophyll maximum zone	0	0.05	0.03	0.51	TRUE	class		d__Bacteria;p__Bacteroidota;c__Bacteroidia;o__Flavobacteriales;f__Flavobacteriaceae;g__MED-G11;s__MED-G11 sp902516925	d__Bacteria; p__Bacteroidota; c__Bacteroidia; o__Flavobacteriales; f__Flavobacteriaceae; g__NS5_marine_group; s__uncultured_Bacteroidetes	NA	NA	AG-325-M19_NODE_5	NA	NA	1525	NA	NA	0.88614	NA	NA
AG-325-N10_contigs	GORG-Tropics	59.34	0	1214448	37	139569	32822	329932	36.2	95.93	SWC-03	14	<40	-23.46	-88.77	BiG-RAPA	No	This SAG was collected from <= 200 meter-depth samples and was not from the deep chlorophyll maximum zone	0	0.15	0.05	0.47	TRUE	class		d__Bacteria;p__Proteobacteria;c__Gammaproteobacteria;o__SAR86;f__SAR86;g__GCA-2707915;s__GCA-2707915 sp902517565	d__Bacteria; p__Proteobacteria; c__Gammaproteobacteria; o__SAR86_clade; f__SAR86_clade; g__SAR86_clade; s__uncultured_bacterium	NA	NA	AG-325-N10_NODE_1	NA	NA	1549	NA	NA	0.712989	NA	NA
AG-325-O03_contigs	GORG-Tropics	54.73	0.57	932908	40	48625	23322	86489	34.6	96.88	SWC-03	14	<40	-23.46	-88.77	BiG-RAPA	No	This SAG was collected from <= 200 meter-depth samples and was not from the deep chlorophyll maximum zone	0	0.02	0.1	0.46	TRUE	phylum		d__Bacteria;p__Proteobacteria;c__Gammaproteobacteria;o__SAR86;f__AG-339-G14;g__MEDG-81;s__MEDG-81 sp902563105	NA	NA	NA	NA	NA	NA	NA	NA	NA	NA	NA	NA
AG-325-O07_contigs	GORG-Tropics	57.22	0	956036	58	31019	16483	61518	46.9	95.55	SWC-03	14	<40	-23.46	-88.77	BiG-RAPA	No	This SAG was collected from <= 200 meter-depth samples and was not from the deep chlorophyll maximum zone	0	0.19	0.18	0.53	TRUE	species		d__Archaea;p__Thermoplasmatota;c__Poseidoniia_A;o__Poseidoniales;f__Thalassarchaeaceae;g__MGIIb-O5;s__	NA	NA	NA	NA	NA	NA	NA	NA	NA	NA	NA	NA
AG-325-O10_contigs	GORG-Tropics	56.44	0	1212847	94	37996	12902	88223	31.3	94.09	SWC-03	14	<40	-23.46	-88.77	BiG-RAPA	No	This SAG was collected from <= 200 meter-depth samples and was not from the deep chlorophyll maximum zone	0	0.38	0.25	0.85	TRUE	species		d__Bacteria;p__Proteobacteria;c__Alphaproteobacteria;o__Puniceispirillales;f__AAA536-G10;g__AAA536-G10;s__AAA536-G10 sp902517275	NA	NA	NA	NA	NA	NA	NA	NA	NA	NA	NA	NA
AG-325-O11_contigs	GORG-Tropics	66.18	0.17	1477012	84	31084	17583	75804	32.5	94.33	SWC-03	14	<40	-23.46	-88.77	BiG-RAPA	No	This SAG was collected from <= 200 meter-depth samples and was not from the deep chlorophyll maximum zone	0	0.23	0.21	0.61	TRUE	family		d__Bacteria;p__Bacteroidota;c__Bacteroidia;o__Flavobacteriales;f__Flavobacteriaceae;g__MS024-2A;s__MS024-2A sp902517245	d__Bacteria; p__Bacteroidota; c__Bacteroidia; o__Flavobacteriales; f__Flavobacteriaceae; g__NS5_marine_group; s__marine_metagenome	NA	NA	AG-325-O11_NODE_11	NA	NA	1525	NA	NA	0.915022	NA	NA
AG-325-O14_contigs	GORG-Tropics	49.74	0	601588	43	28694	13990	62135	29.4	96.78	SWC-03	14	<40	-23.46	-88.77	BiG-RAPA	No	This SAG was collected from <= 200 meter-depth samples and was not from the deep chlorophyll maximum zone	0	0.07	0.06	0.8	TRUE	genus		d__Bacteria;p__Proteobacteria;c__Alphaproteobacteria;o__Pelagibacterales;f__Pelagibacteraceae;g__Pelagibacter;s__Pelagibacter sp003282985	NA	NA	NA	NA	NA	NA	NA	NA	NA	NA	NA	NA
AG-325-O18_contigs	GORG-Tropics	54.08	0	1037408	62	34940	16732	89489	29.3	96.11	SWC-03	14	<40	-23.46	-88.77	BiG-RAPA	No	This SAG was collected from <= 200 meter-depth samples and was not from the deep chlorophyll maximum zone	0	0.11	0.1	0.43	TRUE	class		d__Bacteria;p__Proteobacteria;c__Alphaproteobacteria;o__HIMB59;f__GCA-002718135;g__AG-337-I02;s__AG-337-I02 sp902517315	d__Bacteria; p__Proteobacteria; c__Alphaproteobacteria; o__Rhodospirillales; f__AEGEAN-169_marine_group; g__AEGEAN-169_marine_group; s__uncultured_Alphaproteobacteria	NA	NA	AG-325-O18_NODE_27	NA	NA	1482	NA	NA	0.667096	NA	NA
AG-325-O19_contigs	GORG-Tropics	72.03	0	817029	52	30746	15712	78535	29.7	96.31	SWC-03	14	<40	-23.46	-88.77	BiG-RAPA	No	This SAG was collected from <= 200 meter-depth samples and was not from the deep chlorophyll maximum zone	0	0.05	0.14	0.79	TRUE	genus		d__Bacteria;p__Proteobacteria;c__Alphaproteobacteria;o__Pelagibacterales;f__Pelagibacteraceae;g__Pelagibacter;s__Pelagibacter sp902517175	d__Bacteria; p__Proteobacteria; c__Alphaproteobacteria; o__SAR11_clade; f__Clade_I; g__Clade_Ia; s__Candidatus_Pelagibacter	NA	NA	AG-325-O19_NODE_6	NA	NA	1470	NA	NA	0.516544	NA	NA
AG-325-O22_contigs	GORG-Tropics	51.74	0	711513	37	35084	19230	172145	32.5	95.89	SWC-03	14	<40	-23.46	-88.77	BiG-RAPA	No	This SAG was collected from <= 200 meter-depth samples and was not from the deep chlorophyll maximum zone	0	0.39	0.09	0.72	TRUE	order		d__Bacteria;p__Proteobacteria;c__Gammaproteobacteria;o__SAR86;f__D2472;g__SAR86A;s__SAR86A sp902520725	NA	NA	NA	NA	NA	NA	NA	NA	NA	NA	NA	NA
AG-325-P04_contigs	GORG-Tropics	51.33	0	677938	43	24724	15766	124347	30.1	96.04	SWC-03	14	<40	-23.46	-88.77	BiG-RAPA	No	This SAG was collected from <= 200 meter-depth samples and was not from the deep chlorophyll maximum zone	0	0.03	0.18	0.52	TRUE	phylum		d__Bacteria;p__Bacteroidota;c__Bacteroidia;o__Flavobacteriales;f__Flavobacteriaceae;g__MED-G11;s__MED-G11 sp902517365	NA	NA	NA	NA	NA	NA	NA	NA	NA	NA	NA	NA
AG-325-P08_contigs	GORG-Tropics	66.04	0	923027	44	52207	20977	101453	28.8	96.43	SWC-03	14	<40	-23.46	-88.77	BiG-RAPA	No	This SAG was collected from <= 200 meter-depth samples and was not from the deep chlorophyll maximum zone	0	0.08	0.08	0.77	TRUE	genus		d__Bacteria;p__Proteobacteria;c__Alphaproteobacteria;o__Pelagibacterales;f__Pelagibacteraceae;g__Pelagibacter;s__Pelagibacter sp902558815	NA	NA	NA	NA	NA	NA	NA	NA	NA	NA	NA	NA
AG-325-P10_contigs	GORG-Tropics	55.52	0.07	976622	46	39302	21230	155060	31.9	96.26	SWC-03	14	<40	-23.46	-88.77	BiG-RAPA	No	This SAG was collected from <= 200 meter-depth samples and was not from the deep chlorophyll maximum zone	0	0.44	0.23	0.75	TRUE	order		d__Bacteria;p__Proteobacteria;c__Gammaproteobacteria;o__SAR86;f__D2472;g__SAR86A;s__SAR86A sp902586925	d__Bacteria; p__Proteobacteria; c__Gammaproteobacteria; o__SAR86_clade; f__SAR86_clade; g__SAR86_clade; s__uncultured_SAR86	NA	NA	AG-325-P10_NODE_1	NA	NA	1530	NA	NA	0.601302	NA	NA
AG-325-P15_contigs	GORG-Tropics	62.39	0.57	934907	49	35052	19079	117640	32.6	96.28	SWC-03	14	<40	-23.46	-88.77	BiG-RAPA	No	This SAG was collected from <= 200 meter-depth samples and was not from the deep chlorophyll maximum zone	0	0.38	0.15	0.71	TRUE	order		d__Bacteria;p__Proteobacteria;c__Gammaproteobacteria;o__SAR86;f__D2472;g__SAR86A;s__SAR86A sp902517425	d__Bacteria; p__Proteobacteria; c__Gammaproteobacteria; o__SAR86_clade; f__SAR86_clade; g__SAR86_clade; s__uncultured_SAR86	NA	NA	AG-325-P15_NODE_1	NA	NA	1530	NA	NA	0.665121	NA	NA
AG-325-P17_contigs	GORG-Tropics	56.6	0	747691	55	25076	13594	65818	31.5	96.39	SWC-03	14	<40	-23.46	-88.77	BiG-RAPA	No	This SAG was collected from <= 200 meter-depth samples and was not from the deep chlorophyll maximum zone	0	0.04	0.16	0.68	TRUE	genus		d__Bacteria;p__Proteobacteria;c__Alphaproteobacteria;o__HIMB59;f__HIMB59;g__HIMB59;s__HIMB59 sp902540985	NA	NA	NA	NA	NA	NA	NA	NA	NA	NA	NA	NA
AG-325-P18_contigs	GORG-Tropics	67.36	0	865466	34	52935	25454	158270	29.5	95.95	SWC-03	14	<40	-23.46	-88.77	BiG-RAPA	No	This SAG was collected from <= 200 meter-depth samples and was not from the deep chlorophyll maximum zone	0	0.08	0.08	0.69	TRUE	genus		d__Bacteria;p__Proteobacteria;c__Alphaproteobacteria;o__Pelagibacterales;f__Pelagibacteraceae;g__Pelagibacter_A;s__Pelagibacter_A sp902517535	d__Bacteria; p__Proteobacteria; c__Alphaproteobacteria; o__SAR11_clade; f__Clade_II; g__Clade_II; s__uncultured_marine	NA	NA	AG-325-P18_NODE_12	NA	NA	1469	NA	NA	0.872952	NA	NA
AG-325-P20_contigs	GORG-Tropics	76.97	0	1064759	28	63564	38027	161885	32	96.28	SWC-03	14	<40	-23.46	-88.77	BiG-RAPA	No	This SAG was collected from <= 200 meter-depth samples and was not from the deep chlorophyll maximum zone	0	0.02	0.25	0.76	TRUE	class		d__Bacteria;p__Proteobacteria;c__Gammaproteobacteria;o__SAR86;f__D2472;g__SAR86A;s__SAR86A sp902517505	d__Bacteria; p__Proteobacteria; c__Gammaproteobacteria; o__SAR86_clade; f__SAR86_clade; g__SAR86_clade; s__uncultured_SAR86	NA	NA	AG-325-P20_NODE_4	NA	NA	1530	NA	NA	0.445737	NA	NA
AG-325-P21_contigs	GORG-Tropics	64.56	0	748740	29	47273	25818	174570	29.4	95.88	SWC-03	14	<40	-23.46	-88.77	BiG-RAPA	No	This SAG was collected from <= 200 meter-depth samples and was not from the deep chlorophyll maximum zone	0	0.52	0.03	0.75	TRUE	species		d__Bacteria;p__Proteobacteria;c__Alphaproteobacteria;o__Pelagibacterales;f__Pelagibacteraceae;g__Pelagibacter;s__Pelagibacter sp902517455	d__Bacteria; p__Proteobacteria; c__Alphaproteobacteria; o__SAR11_clade; f__Clade_I; g__Clade_Ia; s__uncultured_bacterium	NA	NA	AG-325-P21_NODE_17	NA	NA	1470	NA	NA	0.336741	NA	NA
AG-325-P23_contigs	GORG-Tropics	85.54	0	1049953	46	43121	22825	156274	29.7	96.31	SWC-03	14	<40	-23.46	-88.77	BiG-RAPA	No	This SAG was collected from <= 200 meter-depth samples and was not from the deep chlorophyll maximum zone	0	0.62	0.1	0.69	TRUE	species		d__Bacteria;p__Proteobacteria;c__Alphaproteobacteria;o__Pelagibacterales;f__Pelagibacteraceae;g__Pelagibacter;s__Pelagibacter sp902517495	d__Bacteria; p__Proteobacteria; c__Alphaproteobacteria; o__SAR11_clade; f__Clade_I; g__Clade_Ib; s__marine_metagenome	NA	NA	AG-325-P23_NODE_6	NA	NA	1470	NA	NA	0.427224	NA	NA
AG-333-A04_contigs	GORG-Tropics	90.05	0	1317451	37	84566	35606	172360	29.2	96.15	SWC-04	112	<40	-23.46	-88.77	BiG-RAPA	Yes	NA	0	0.04	0.04	0.81	TRUE	genus		d__Bacteria;p__Proteobacteria;c__Alphaproteobacteria;o__Pelagibacterales;f__Pelagibacteraceae;g__Pelagibacter;s__Pelagibacter sp902517615	d__Bacteria; p__Proteobacteria; c__Alphaproteobacteria; o__SAR11_clade; f__Clade_I; g__Clade_Ia; s__Candidatus_Pelagibacter	NA	NA	AG-333-A04_NODE_6	NA	NA	1470	NA	NA	0.599808	NA	NA
AG-333-A07_contigs	GORG-Tropics	55.28	0	638047	58	18879	11000	43263	31.8	95.58	SWC-04	112	<40	-23.46	-88.77	BiG-RAPA	Yes	NA	0.0171664	0.04	0.09	0.67	TRUE	genus		d__Bacteria;p__Proteobacteria;c__Alphaproteobacteria;o__HIMB59;f__HIMB59;g__HIMB59;s__	d__Bacteria; p__Proteobacteria; c__Alphaproteobacteria; o__Rhodospirillales; f__AEGEAN-169_marine_group; g__AEGEAN-169_marine_group; s__metagenome	NA	NA	AG-333-A07_NODE_11	NA	NA	1489	NA	NA	0.999906	NA	NA
AG-333-A13_contigs	GORG-Tropics	70.85	0	1270548	72	27456	17646	70027	36.8	94.65	SWC-04	112	<40	-23.46	-88.77	BiG-RAPA	Yes	NA	0	0.13	0.26	0.34	TRUE	genus		d__Bacteria;p__Proteobacteria;c__Gammaproteobacteria;o__Woeseiales;f__Woeseiaceae;g__SP4260;s__SP4260 sp902517795	d__Bacteria; p__Proteobacteria; c__Gammaproteobacteria; o__Steroidobacterales; f__Woeseiaceae; g__Woeseia; s__marine_metagenome	NA	NA	AG-333-A13_NODE_11	NA	NA	1537	NA	NA	0.999905	NA	NA
AG-333-A19_contigs	GORG-Tropics	64.84	1.9	684185	42	33415	16290	110922	28.7	95.67	SWC-04	112	<40	-23.46	-88.77	BiG-RAPA	Yes	NA	0	0.07	0.08	0.79	TRUE	genus		d__Bacteria;p__Proteobacteria;c__Alphaproteobacteria;o__Pelagibacterales;f__Pelagibacteraceae;g__Pelagibacter;s__Pelagibacter sp902517735	d__Bacteria; p__Proteobacteria; c__Alphaproteobacteria; o__SAR11_clade; f__Clade_I; g__Clade_Ia; s__Candidatus_Pelagibacter	NA	NA	AG-333-A19_NODE_2	NA	NA	1470	NA	NA	0.508062	NA	NA
AG-333-A21_contigs	GORG-Tropics	59.4	0.85	866609	35	61765	24760	110863	31.9	95.89	SWC-04	112	<40	-23.46	-88.77	BiG-RAPA	Yes	NA	0	0.71	0.05	0.28	TRUE	class		d__Bacteria;p__Actinobacteriota;c__Acidimicrobiia;o__Actinomarinales;f__Actinomarinaceae;g__Actinomarina;s__Actinomarina sp003282445	d__Bacteria; p__Actinobacteriota; c__Acidimicrobiia; o__Actinomarinales; f__Actinomarinaceae; g__Candidatus_Actinomarina; s__marine_metagenome	NA	NA	AG-333-A21_NODE_6	NA	NA	1523	NA	NA	0.908105	NA	NA
AG-333-B03_contigs	GORG-Tropics	64.59	0.5	1264687	41	61032	30846	130634	30.8	95.6	SWC-04	112	<40	-23.46	-88.77	BiG-RAPA	Yes	NA	0	0.8	0.02	0.33	TRUE	genus		d__Bacteria;p__Bacteroidota;c__Bacteroidia;o__Flavobacteriales;f__Flavobacteriaceae;g__MED-G13;s__MED-G13 sp902517895	d__Bacteria; p__Bacteroidota; c__Bacteroidia; o__Flavobacteriales; f__Flavobacteriaceae; g__NS2b_marine_group; s__marine_metagenome	NA	NA	AG-333-B03_NODE_27	NA	NA	1518	NA	NA	0.421566	NA	NA
AG-333-B22_contigs	GORG-Tropics	75.21	0	1037890	40	138893	25947	309110	30	95.91	SWC-04	112	<40	-23.46	-88.77	BiG-RAPA	Yes	NA	0	0.02	0.08	0.54	TRUE	phylum		d__Bacteria;p__Bacteroidota;c__Bacteroidia;o__Flavobacteriales;f__Flavobacteriaceae;g__MED-G11;s__MED-G11 sp004213645	d__Bacteria; p__Bacteroidota; c__Bacteroidia; o__Flavobacteriales; f__Flavobacteriaceae; g__NS5_marine_group; s__uncultured_bacterium	NA	NA	AG-333-B22_NODE_5	NA	NA	1525	NA	NA	0.414272	NA	NA
AG-333-B23_contigs	GORG-Tropics	58.47	0	895452	49	36892	18274	110368	29.9	96.15	SWC-04	112	<40	-23.46	-88.77	BiG-RAPA	Yes	NA	0	0.61	0.08	0.7	TRUE	species		d__Bacteria;p__Proteobacteria;c__Alphaproteobacteria;o__Pelagibacterales;f__Pelagibacteraceae;g__Pelagibacter;s__Pelagibacter sp902518235	d__Bacteria; p__Proteobacteria; c__Alphaproteobacteria; o__SAR11_clade; f__Clade_I; g__Clade_Ib; s__marine_metagenome	NA	NA	AG-333-B23_NODE_18	NA	NA	1470	NA	NA	0.271183	NA	NA
AG-333-C03_contigs	GORG-Tropics	50.13	0	611341	63	15164	9703	52351	29.2	95.48	SWC-04	112	<40	-23.46	-88.77	BiG-RAPA	Yes	NA	0	0.71	0.07	0.74	TRUE	species		d__Bacteria;p__Proteobacteria;c__Alphaproteobacteria;o__Pelagibacterales;f__Pelagibacteraceae;g__Pelagibacter;s__Pelagibacter sp902596045	d__Bacteria; p__Proteobacteria; c__Alphaproteobacteria; o__SAR11_clade; f__Clade_I; g__Clade_Ia; s__Candidatus_Pelagibacter	NA	NA	AG-333-C03_NODE_40	NA	NA	1470	NA	NA	0.598567	NA	NA
AG-333-C06_contigs	GORG-Tropics	66.59	0.95	973541	58	31963	16785	143950	27.9	96.12	SWC-04	112	<40	-23.46	-88.77	BiG-RAPA	Yes	NA	0	0.8	0.05	0.71	TRUE	species		d__Bacteria;p__Proteobacteria;c__Alphaproteobacteria;o__Pelagibacterales;f__Pelagibacteraceae;g__Pelagibacter;s__Pelagibacter sp902579105	d__Bacteria; p__Proteobacteria; c__Alphaproteobacteria; o__SAR11_clade; f__Clade_I; g__Clade_Ia; s__Candidatus_Pelagibacter	NA	NA	AG-333-C06_NODE_35	NA	NA	1426	NA	NA	0.477982	NA	NA
AG-333-C07_contigs	GORG-Tropics	69.16	2.41	1004664	60	30218	16744	77012	29.5	96.47	SWC-04	112	<40	-23.46	-88.77	BiG-RAPA	Yes	NA	0	0.61	0.08	0.69	TRUE	species		d__Bacteria;p__Proteobacteria;c__Alphaproteobacteria;o__Pelagibacterales;f__Pelagibacteraceae;g__Pelagibacter;s__Pelagibacter sp902518395	d__Bacteria; p__Proteobacteria; c__Alphaproteobacteria; o__SAR11_clade; f__Clade_I; g__Clade_Ib; s__marine_metagenome	NA	NA	AG-333-C07_NODE_54	NA	NA	1470	NA	NA	0.565552	NA	NA
AG-333-C10_contigs	GORG-Tropics	81.53	0	929088	42	46523	22121	100813	33.2	96.16	SWC-04	112	<40	-23.46	-88.77	BiG-RAPA	Yes	NA	0	0.11	0.06	0.45	TRUE	class		d__Bacteria;p__Proteobacteria;c__Alphaproteobacteria;o__Pelagibacterales;f__AG-422-B15;g__AG-422-B15;s__AG-422-B15 sp902518415	d__Bacteria; p__Proteobacteria; c__Alphaproteobacteria; o__SAR11_clade; f__Clade_IV; g__Clade_IV; s__uncultured_bacterium	NA	NA	AG-333-C10_NODE_20	NA	NA	1484	NA	NA	0.853605	NA	NA
AG-333-C14_contigs	GORG-Tropics	82.15	0	1189654	42	61589	28325	207104	33.4	95.68	SWC-04	112	<40	-23.46	-88.77	BiG-RAPA	Yes	NA	0	0.11	0.08	0.44	TRUE	class		d__Bacteria;p__Proteobacteria;c__Alphaproteobacteria;o__Pelagibacterales;f__AG-422-B15;g__AG-422-B15;s__AG-422-B15 sp003282485	d__Bacteria; p__Proteobacteria; c__Alphaproteobacteria; o__SAR11_clade; f__Clade_IV; g__Clade_IV; s__uncultured_bacterium	NA	NA	AG-333-C14_NODE_1	NA	NA	1484	NA	NA	0.801445	NA	NA
AG-333-C16_contigs	GORG-Tropics	49.98	0.99	689180	63	17573	10939	36826	29.8	95.62	SWC-04	112	<40	-23.46	-88.77	BiG-RAPA	Yes	NA	0	0.05	0.11	0.8	TRUE	genus		d__Bacteria;p__Proteobacteria;c__Alphaproteobacteria;o__Pelagibacterales;f__Pelagibacteraceae;g__Pelagibacter;s__	d__Bacteria; p__Proteobacteria; c__Alphaproteobacteria; o__SAR11_clade; f__Clade_I; g__Clade_Ia; s__Candidatus_Pelagibacter	NA	NA	AG-333-C16_NODE_44	NA	NA	1470	NA	NA	0.548308	NA	NA
AG-333-C17_contigs	GORG-Tropics	50.94	0	794700	67	17075	11861	56805	29	96.07	SWC-04	112	<40	-23.46	-88.77	BiG-RAPA	Yes	NA	0	0.4	0.13	0.74	TRUE	species		d__Bacteria;p__Proteobacteria;c__Alphaproteobacteria;o__Pelagibacterales;f__Pelagibacteraceae;g__Pelagibacter;s__	NA	NA	NA	NA	NA	NA	NA	NA	NA	NA	NA	NA
AG-333-C19_contigs	GORG-Tropics	66.15	0	758713	60	37347	12645	62628	29.6	96.27	SWC-04	112	<40	-23.46	-88.77	BiG-RAPA	Yes	NA	0	0.08	0.04	0.8	TRUE	genus		d__Bacteria;p__Proteobacteria;c__Alphaproteobacteria;o__Pelagibacterales;f__Pelagibacteraceae;g__Pelagibacter;s__Pelagibacter sp003282985	d__Bacteria; p__Proteobacteria; c__Alphaproteobacteria; o__SAR11_clade; f__Clade_I; g__Clade_Ia; s__Candidatus_Pelagibacter	NA	NA	AG-333-C19_NODE_8	NA	NA	1470	NA	NA	0.629441	NA	NA
AG-333-C20_contigs	GORG-Tropics	59.4	0	778869	49	39106	15895	75251	28.8	96	SWC-04	112	<40	-23.46	-88.77	BiG-RAPA	Yes	NA	0	0.68	0.07	0.75	TRUE	species		d__Bacteria;p__Proteobacteria;c__Alphaproteobacteria;o__Pelagibacterales;f__Pelagibacteraceae;g__Pelagibacter;s__Pelagibacter sp902518595	d__Bacteria; p__Proteobacteria; c__Alphaproteobacteria; o__SAR11_clade; f__Clade_I; g__Clade_Ia; s__Candidatus_Pelagibacter	NA	NA	AG-333-C20_NODE_20	NA	NA	1470	NA	NA	0.425481	NA	NA
AG-333-C21_contigs	GORG-Tropics	60.28	0	1081012	46	47512	23500	160822	47.4	95.15	SWC-04	112	<40	-23.46	-88.77	BiG-RAPA	Yes	NA	0	0.19	0.07	0.49	TRUE	species		d__Archaea;p__Thermoplasmatota;c__Poseidoniia_A;o__Poseidoniales;f__Thalassarchaeaceae;g__MGIIb-O5;s__MGIIb-O5 sp002499865	NA	NA	NA	NA	NA	NA	NA	NA	NA	NA	NA	NA
AG-333-D04_contigs	GORG-Tropics	91.09	0	1676674	26	111642	64487	242727	36.7	94.87	SWC-04	112	<40	-23.46	-88.77	BiG-RAPA	Yes	NA	0	0.14	0.09	0.35	TRUE	genus		d__Bacteria;p__Proteobacteria;c__Gammaproteobacteria;o__Woeseiales;f__Woeseiaceae;g__SP4260;s__SP4260 sp002715745	d__Bacteria; p__Proteobacteria; c__Gammaproteobacteria; o__Steroidobacterales; f__Woeseiaceae; g__Woeseia; s__marine_metagenome	NA	NA	AG-333-D04_NODE_15	NA	NA	1537	NA	NA	0.999678	NA	NA
AG-333-D08_contigs	GORG-Tropics	88.7	0.47	1005538	42	53413	23941	164811	29	96.11	SWC-04	112	<40	-23.46	-88.77	BiG-RAPA	Yes	NA	0	0.09	0.05	0.73	TRUE	genus		d__Bacteria;p__Proteobacteria;c__Alphaproteobacteria;o__Pelagibacterales;f__Pelagibacteraceae;g__Pelagibacter;s__Pelagibacter sp902518835	d__Bacteria; p__Proteobacteria; c__Alphaproteobacteria; o__SAR11_clade; f__Clade_I; g__Clade_Ia; s__uncultured_bacterium	NA	NA	AG-333-D08_NODE_2	NA	NA	1470	NA	NA	0.562768	NA	NA
AG-333-D18_contigs	GORG-Tropics	63.35	0.33	1238975	69	34856	17956	115855	30.7	95.71	SWC-04	112	<40	-23.46	-88.77	BiG-RAPA	Yes	NA	0	0.03	0.04	0.54	TRUE	class		d__Bacteria;p__Bacteroidota;c__Bacteroidia;o__Flavobacteriales;f__Flavobacteriaceae;g__MED-G13;s__MED-G13 sp902519075	d__Bacteria; p__Bacteroidota; c__Bacteroidia; o__Flavobacteriales; f__Flavobacteriaceae; g__NS2b_marine_group; s__uncultured_marine	NA	NA	AG-333-D18_NODE_1	NA	NA	1518	NA	NA	0.580525	NA	NA
AG-333-D21_contigs	GORG-Tropics	78.31	0	1171504	42	52894	27892	130857	32	95.87	SWC-04	112	<40	-23.46	-88.77	BiG-RAPA	Yes	NA	0	0.13	0.06	0.45	TRUE	class		d__Bacteria;p__Proteobacteria;c__Alphaproteobacteria;o__Pelagibacterales;f__AG-422-B15;g__CABYIR01;s__CABYIR01 sp902518955	d__Bacteria; p__Proteobacteria; c__Alphaproteobacteria; o__SAR11_clade; f__Clade_IV; g__Clade_IV; s__uncultured_bacterium	NA	NA	AG-333-D21_NODE_16	NA	NA	1484	NA	NA	0.838002	NA	NA
AG-333-D22_contigs	GORG-Tropics	68.87	0	1018120	28	66755	36361	193620	34.1	96.41	SWC-04	112	<40	-23.46	-88.77	BiG-RAPA	Yes	NA	0	0.03	0.17	0.57	TRUE	class		d__Bacteria;p__Proteobacteria;c__Gammaproteobacteria;o__SAR86;f__D2472;g__CACNXK01;s__CACNXK01 sp902605165	d__Bacteria; p__Proteobacteria; c__Gammaproteobacteria; o__SAR86_clade; f__SAR86_clade; g__SAR86_clade; s__uncultured_bacterium	NA	NA	AG-333-D22_NODE_11	NA	NA	1530	NA	NA	0.875564	NA	NA
AG-333-D23_contigs	GORG-Tropics	77.89	0	1175902	54	42438	21775	105200	29.1	96.26	SWC-04	112	<40	-23.46	-88.77	BiG-RAPA	Yes	NA	0	0.09	0.06	0.44	TRUE	class		d__Bacteria;p__Proteobacteria;c__Alphaproteobacteria;o__HIMB59;f__GCA-002718135;g__AG-337-I02;s__AG-337-I02 sp902518985	d__Bacteria; p__Proteobacteria; c__Alphaproteobacteria; o__Rhodospirillales; f__AEGEAN-169_marine_group; g__AEGEAN-169_marine_group; s__uncultured_marine	NA	NA	AG-333-D23_NODE_9	NA	NA	1482	NA	NA	0.698251	NA	NA
AG-333-E02_contigs	GORG-Tropics	53.01	0	610807	52	25487	11746	57533	29	95.58	SWC-04	112	<40	-23.46	-88.77	BiG-RAPA	Yes	NA	0	0.27	0.12	0.73	TRUE	genus		d__Bacteria;p__Proteobacteria;c__Alphaproteobacteria;o__Pelagibacterales;f__Pelagibacteraceae;g__Pelagibacter;s__Pelagibacter sp902518925	d__Bacteria; p__Proteobacteria; c__Alphaproteobacteria; o__SAR11_clade; f__Clade_I; g__Clade_Ib; s__uncultured_bacterium	NA	NA	AG-333-E02_NODE_3	NA	NA	1470	NA	NA	0.33202	NA	NA
AG-333-E09_contigs	GORG-Tropics	74.11	0	2202023	93	45451	23677	124255	44.3	89.08	SWC-04	112	<40	-23.46	-88.77	BiG-RAPA	Yes	NA	0.00279016	0.18	0.26	0.31	TRUE	genus		d__Bacteria;p__Proteobacteria;c__Gammaproteobacteria;o__Pseudomonadales;f__Porticoccaceae;g__TMED48;s__TMED48 sp002701765	d__Bacteria; p__Proteobacteria; c__Gammaproteobacteria; o__Cellvibrionales; f__Porticoccaceae; g__SAR92_clade; s__uncultured_marine	NA	NA	AG-333-E09_NODE_57	NA	NA	1529	NA	NA	0.980977	NA	NA
AG-333-E10_contigs	GORG-Tropics	70.18	0	1002278	30	60774	33409	158008	32.6	95.85	SWC-04	112	<40	-23.46	-88.77	BiG-RAPA	Yes	NA	0	0.04	0.01	0.38	TRUE	kingdom		d__Bacteria;p__Actinobacteriota;c__Acidimicrobiia;o__Actinomarinales;f__Actinomarinaceae;g__Actinomarina;s__Actinomarina sp902519215	d__Bacteria; p__Actinobacteriota; c__Acidimicrobiia; o__Actinomarinales; f__Actinomarinaceae; g__Candidatus_Actinomarina; s__Candidatus_Actinomarina	NA	NA	AG-333-E10_NODE_1	NA	NA	1526	NA	NA	0.941306	NA	NA
AG-333-E18_contigs	GORG-Tropics	60.38	0	666541	59	20909	11297	72656	30.3	96.09	SWC-04	112	<40	-23.46	-88.77	BiG-RAPA	Yes	NA	0	0.3	0.08	0.73	TRUE	genus		d__Bacteria;p__Proteobacteria;c__Alphaproteobacteria;o__Pelagibacterales;f__Pelagibacteraceae;g__Pelagibacter;s__Pelagibacter sp902519455	d__Bacteria; p__Proteobacteria; c__Alphaproteobacteria; o__SAR11_clade; f__Clade_I; g__Clade_Ib; s__marine_metagenome	NA	NA	AG-333-E18_NODE_5	NA	NA	1470	NA	NA	0.522773	NA	NA
AG-333-E20_contigs	GORG-Tropics	58.28	0	1710084	93	29730	18388	142719	42.2	91.87	SWC-04	112	<40	-23.46	-88.77	BiG-RAPA	Yes	NA	0	0.19	0.23	0.39	TRUE	family		d__Bacteria;p__Proteobacteria;c__Gammaproteobacteria;o__Pseudomonadales;f__Halieaceae;g__CABYJX01;s__CABYJX01 sp902519405	d__Bacteria; p__Proteobacteria; c__Gammaproteobacteria; o__Cellvibrionales; f__Halieaceae; g__Parahaliea; s__uncultured_gamma	NA	NA	AG-333-E20_NODE_3	NA	NA	1530	NA	NA	0.680386	NA	NA
AG-333-E22_contigs	GORG-Tropics	73.57	0.47	872961	39	45279	22383	98239	29	96.13	SWC-04	112	<40	-23.46	-88.77	BiG-RAPA	Yes	NA	0	0.09	0.06	0.76	TRUE	genus		d__Bacteria;p__Proteobacteria;c__Alphaproteobacteria;o__Pelagibacterales;f__Pelagibacteraceae;g__Pelagibacter;s__Pelagibacter sp902519375	d__Bacteria; p__Proteobacteria; c__Alphaproteobacteria; o__SAR11_clade; f__Clade_I; g__Clade_Ia; s__Candidatus_Pelagibacter	NA	NA	AG-333-E22_NODE_11	NA	NA	1146	NA	NA	0.438604	NA	NA
AG-333-E23_contigs	GORG-Tropics	61.24	0	732929	52	25051	14094	78218	29.1	96.43	SWC-04	112	<40	-23.46	-88.77	BiG-RAPA	Yes	NA	0	0.4	0.07	0.62	TRUE	genus		d__Bacteria;p__Proteobacteria;c__Alphaproteobacteria;o__Pelagibacterales;f__Pelagibacteraceae;g__AG-414-E02;s__AG-414-E02 sp902519445	NA	NA	NA	NA	NA	NA	NA	NA	NA	NA	NA	NA
AG-333-F02_contigs	GORG-Tropics	60.66	0	1344453	73	45985	18417	139675	36.9	95.01	SWC-04	112	<40	-23.46	-88.77	BiG-RAPA	Yes	NA	0	0.15	0.26	0.34	TRUE	genus		d__Bacteria;p__Proteobacteria;c__Gammaproteobacteria;o__Woeseiales;f__Woeseiaceae;g__SP4260;s__SP4260 sp902517795	d__Bacteria; p__Proteobacteria; c__Gammaproteobacteria; o__Steroidobacterales; f__Woeseiaceae; g__Woeseia; s__marine_metagenome	NA	NA	AG-333-F02_NODE_11	NA	NA	1537	NA	NA	0.999905	NA	NA
AG-333-F04_contigs	GORG-Tropics	61.01	0	770295	29	45345	26561	107161	30.1	96.46	SWC-04	112	<40	-23.46	-88.77	BiG-RAPA	Yes	NA	0	0.4	0.07	0.52	TRUE	species		d__Bacteria;p__Proteobacteria;c__Alphaproteobacteria;o__Pelagibacterales;f__Pelagibacteraceae;g__GCA-2704625;s__GCA-2704625 sp902519465	d__Bacteria; p__Proteobacteria; c__Alphaproteobacteria; o__SAR11_clade; f__Clade_II; g__Clade_II; s__uncultured_SAR11	NA	NA	AG-333-F04_NODE_6	NA	NA	1470	NA	NA	0.762239	NA	NA
AG-333-F08_contigs	GORG-Tropics	50.97	0	563309	50	23360	11266	76562	29.7	95.69	SWC-04	112	<40	-23.46	-88.77	BiG-RAPA	Yes	NA	0	0.09	0.17	0.64	TRUE	species		d__Bacteria;p__Proteobacteria;c__Alphaproteobacteria;o__Pelagibacterales;f__Pelagibacteraceae;g__Pelagibacter_A;s__Pelagibacter_A sp902519635	d__Bacteria; p__Proteobacteria; c__Alphaproteobacteria; o__SAR11_clade; f__Clade_II; g__Clade_II; s__uncultured_marine	NA	NA	AG-333-F08_NODE_11	NA	NA	1469	NA	NA	0.885214	NA	NA
AG-333-F13_contigs	GORG-Tropics	68.29	0	712268	25	105061	28490	163115	29.8	96.92	SWC-04	112	<40	-23.46	-88.77	BiG-RAPA	Yes	NA	0	0.07	0.02	0.73	TRUE	genus		d__Bacteria;p__Proteobacteria;c__Alphaproteobacteria;o__Pelagibacterales;f__Pelagibacteraceae;g__Pelagibacter_A;s__	NA	NA	NA	NA	NA	NA	NA	NA	NA	NA	NA	NA
AG-333-F14_contigs	GORG-Tropics	90.51	1.1	1402633	28	91681	50094	197804	29.8	95.44	SWC-04	112	<40	-23.46	-88.77	BiG-RAPA	Yes	NA	0	0.16	0.04	0.37	TRUE	class		d__Bacteria;p__Proteobacteria;c__Alphaproteobacteria;o__TMED127;f__TMED127;g__GCA-2691245;s__GCA-2691245 sp002167215	NA	NA	NA	NA	NA	NA	NA	NA	NA	NA	NA	NA
AG-333-F15_contigs	GORG-Tropics	60.5	0	1044199	75	24021	13922	44003	34.2	94.37	SWC-04	112	<40	-23.46	-88.77	BiG-RAPA	Yes	NA	0.00210592	0.18	0.15	0.43	TRUE	class		d__Bacteria;p__Proteobacteria;c__Gammaproteobacteria;o__Burkholderiales;f__Burkholderiaceae_A;g__UBA7377;s__UBA7377 sp002170285	NA	NA	NA	NA	NA	NA	NA	NA	NA	NA	NA	NA
AG-333-F17_contigs	GORG-Tropics	60.02	0	704068	49	39532	14368	66378	28.1	96.19	SWC-04	112	<40	-23.46	-88.77	BiG-RAPA	Yes	NA	0	0.23	0.02	0.7	TRUE	genus		d__Bacteria;p__Proteobacteria;c__Alphaproteobacteria;o__Pelagibacterales;f__Pelagibacteraceae;g__Pelagibacter;s__Pelagibacter sp902519625	d__Bacteria; p__Proteobacteria; c__Alphaproteobacteria; o__SAR11_clade; f__Clade_I; g__Clade_Ib; s__uncultured_bacterium	NA	NA	AG-333-F17_NODE_2	NA	NA	1470	NA	NA	0.33202	NA	NA
AG-333-F19_contigs	GORG-Tropics	51.61	1.72	699664	62	20548	11284	74519	30.8	90.07	SWC-04	112	<40	-23.46	-88.77	BiG-RAPA	Yes	NA	0	0.23	0.08	0.79	TRUE	species		d__Bacteria;p__Cyanobacteria;c__Cyanobacteriia;o__PCC-6307;f__Cyanobiaceae;g__Prochlorococcus_A;s__Prochlorococcus_A sp003283415	NA	NA	NA	NA	NA	NA	NA	NA	NA	NA	NA	NA
AG-333-G05_contigs	GORG-Tropics	76.07	0.43	1093080	14	172683	78077	418701	32.1	96.23	SWC-04	112	<40	-23.46	-88.77	BiG-RAPA	Yes	NA	0	0.03	0.02	0.4	TRUE	kingdom		d__Bacteria;p__Actinobacteriota;c__Acidimicrobiia;o__Actinomarinales;f__Actinomarinaceae;g__Actinomarina;s__Actinomarina sp902519845	d__Bacteria; p__Actinobacteriota; c__Acidimicrobiia; o__Actinomarinales; f__Actinomarinaceae; g__Candidatus_Actinomarina; s__actinobacterium_SCGC	NA	NA	AG-333-G05_NODE_4	NA	NA	1524	NA	NA	0.851267	NA	NA
AG-333-G13_contigs	GORG-Tropics	60.9	0.54	1050475	41	58681	25621	134654	34.9	89.18	SWC-04	112	<40	-23.46	-88.77	BiG-RAPA	Yes	NA	0	0.26	0.08	0.9	TRUE	species		d__Bacteria;p__Cyanobacteria;c__Cyanobacteriia;o__PCC-6307;f__Cyanobiaceae;g__Prochlorococcus_B;s__Prochlorococcus_B marinus_B	NA	NA	NA	NA	NA	NA	NA	NA	NA	NA	NA	NA
AG-333-G15_contigs	GORG-Tropics	76.07	0.43	963731	27	79533	35693	339570	32.5	96.11	SWC-04	112	<40	-23.46	-88.77	BiG-RAPA	Yes	NA	0.00307451	0.48	0.02	0.33	TRUE	phylum		d__Bacteria;p__Actinobacteriota;c__Acidimicrobiia;o__Actinomarinales;f__Actinomarinaceae;g__Actinomarina;s__Actinomarina sp902519845	d__Bacteria; p__Actinobacteriota; c__Acidimicrobiia; o__Actinomarinales; f__Actinomarinaceae; g__Candidatus_Actinomarina; s__actinobacterium_SCGC	NA	NA	AG-333-G15_NODE_3	NA	NA	1524	NA	NA	0.851267	NA	NA
AG-333-G21_contigs	GORG-Tropics	66.57	0	839156	63	29816	13319	51743	29.8	96.01	SWC-04	112	<40	-23.46	-88.77	BiG-RAPA	Yes	NA	0	0.04	0.18	0.8	TRUE	genus		d__Bacteria;p__Proteobacteria;c__Alphaproteobacteria;o__Pelagibacterales;f__Pelagibacteraceae;g__Pelagibacter;s__Pelagibacter sp902520645	d__Bacteria; p__Proteobacteria; c__Alphaproteobacteria; o__SAR11_clade; f__Clade_I; g__Clade_Ia; s__Candidatus_Pelagibacter	NA	NA	AG-333-G21_NODE_13	NA	NA	1470	NA	NA	0.528365	NA	NA
AG-333-G23_contigs	GORG-Tropics	77.78	1.28	1070993	15	114773	71399	339662	32	96.22	SWC-04	112	<40	-23.46	-88.77	BiG-RAPA	Yes	NA	0	0.5	0.02	0.33	TRUE	phylum		d__Bacteria;p__Actinobacteriota;c__Acidimicrobiia;o__Actinomarinales;f__Actinomarinaceae;g__Actinomarina;s__Actinomarina sp003282445	d__Bacteria; p__Actinobacteriota; c__Acidimicrobiia; o__Actinomarinales; f__Actinomarinaceae; g__Candidatus_Actinomarina; s__marine_metagenome	NA	NA	AG-333-G23_NODE_6	NA	NA	1523	NA	NA	0.962091	NA	NA
AG-333-I03_contigs	GORG-Tropics	55.56	0.4	1247940	100	22074	12479	97430	37.2	94.58	SWC-04	112	<40	-23.46	-88.77	BiG-RAPA	Yes	NA	0	0.2	0.22	0.4	TRUE	family		d__Bacteria;p__Proteobacteria;c__Alphaproteobacteria;o__Rhodobacterales;f__Rhodobacteraceae;g__CACIJG01;s__	NA	NA	NA	NA	NA	NA	NA	NA	NA	NA	NA	NA
AG-333-I10_contigs	GORG-Tropics	61.89	0.24	797320	60	22531	13288	56995	29.4	96.2	SWC-04	112	<40	-23.46	-88.77	BiG-RAPA	Yes	NA	0	0.04	0.1	0.85	TRUE	genus		d__Bacteria;p__Proteobacteria;c__Alphaproteobacteria;o__Pelagibacterales;f__Pelagibacteraceae;g__Pelagibacter;s__Pelagibacter sp902520355	d__Bacteria; p__Proteobacteria; c__Alphaproteobacteria; o__SAR11_clade; f__Clade_I; g__Clade_Ia; s__Candidatus_Pelagibacter	NA	NA	AG-333-I10_NODE_1	NA	NA	1470	NA	NA	0.754181	NA	NA
AG-333-I15_contigs	GORG-Tropics	70	0	1091407	37	105787	29497	186381	32.1	96.13	SWC-04	112	<40	-23.46	-88.77	BiG-RAPA	Yes	NA	0	0.37	0.07	0.67	TRUE	order		d__Bacteria;p__Proteobacteria;c__Gammaproteobacteria;o__SAR86;f__D2472;g__SAR86A;s__SAR86A sp902520495	d__Bacteria; p__Proteobacteria; c__Gammaproteobacteria; o__SAR86_clade; f__SAR86_clade; g__SAR86_clade; s__uncultured_SAR86	NA	NA	AG-333-I15_NODE_6	NA	NA	1488	NA	NA	0.754218	NA	NA
AG-333-I18_contigs	GORG-Tropics	55.3	0	778879	67	29439	11625	85233	29.5	96.3	SWC-04	112	<40	-23.46	-88.77	BiG-RAPA	Yes	NA	0	0.44	0.02	0.45	TRUE	class		d__Bacteria;p__Bacteroidota;c__Bacteroidia;o__Flavobacteriales;f__TMED113;g__GCA-2718035;s__GCA-2718035 sp902520385	NA	NA	NA	NA	NA	NA	NA	NA	NA	NA	NA	NA
AG-333-I22_contigs	GORG-Tropics	64.76	0	1421996	91	25641	15626	67523	46	94.23	SWC-04	112	<40	-23.46	-88.77	BiG-RAPA	Yes	NA	0	0.06	0.23	0.62	TRUE	kingdom		d__Archaea;p__Thermoplasmatota;c__Poseidoniia_A;o__Poseidoniales;f__Poseidoniaceae;g__MGIIa-L1;s__MGIIa-L1 sp902520595	d__Archaea; p__Thermoplasmatota; c__Thermoplasmata; o__Marine_Group_II; f__Marine_Group_II; g__Marine_Group_II; s__seawater_metagenome	NA	NA	AG-333-I22_NODE_35	NA	NA	1464	NA	NA	0.941765	NA	NA
AG-333-J13_contigs	GORG-Tropics	58.4	0	1001528	30	73384	33384	120110	32.2	96.35	SWC-04	112	<40	-23.46	-88.77	BiG-RAPA	Yes	NA	0	0.39	0.1	0.71	TRUE	order		d__Bacteria;p__Proteobacteria;c__Gammaproteobacteria;o__SAR86;f__D2472;g__SAR86A;s__SAR86A sp902520725	d__Bacteria; p__Proteobacteria; c__Gammaproteobacteria; o__SAR86_clade; f__SAR86_clade; g__SAR86_clade; s__uncultured_SAR86	NA	NA	AG-333-J13_NODE_10	NA	NA	1530	NA	NA	0.670734	NA	NA
AG-333-J17_contigs	GORG-Tropics	72.86	0	896594	47	42235	19076	125679	29	95.9	SWC-04	112	<40	-23.46	-88.77	BiG-RAPA	Yes	NA	0	0.06	0.09	0.79	TRUE	genus		d__Bacteria;p__Proteobacteria;c__Alphaproteobacteria;o__Pelagibacterales;f__Pelagibacteraceae;g__Pelagibacter;s__Pelagibacter sp902520685	d__Bacteria; p__Proteobacteria; c__Alphaproteobacteria; o__SAR11_clade; f__Clade_I; g__Clade_Ia; s__Candidatus_Pelagibacter	NA	NA	AG-333-J17_NODE_27	NA	NA	1470	NA	NA	0.584909	NA	NA
AG-333-K06_contigs	GORG-Tropics	84.94	0	1006550	33	62895	30501	184788	28.6	96.37	SWC-04	112	<40	-23.46	-88.77	BiG-RAPA	Yes	NA	0	0.24	0.02	0.71	TRUE	genus		d__Bacteria;p__Proteobacteria;c__Alphaproteobacteria;o__Pelagibacterales;f__Pelagibacteraceae;g__Pelagibacter;s__Pelagibacter sp902521005	d__Bacteria; p__Proteobacteria; c__Alphaproteobacteria; o__SAR11_clade; f__Clade_I; g__Clade_Ib; s__marine_metagenome	NA	NA	AG-333-K06_NODE_2	NA	NA	1470	NA	NA	0.909691	NA	NA
AG-333-K07_contigs	GORG-Tropics	75.47	0	1112981	41	52736	27145	244278	31	96.13	SWC-04	112	<40	-23.46	-88.77	BiG-RAPA	Yes	NA	0	0.05	0.28	0.63	TRUE	genus		d__Bacteria;p__Proteobacteria;c__Alphaproteobacteria;o__HIMB59;f__HIMB59;g__HIMB59;s__HIMB59 sp902521155	d__Bacteria; p__Proteobacteria; c__Alphaproteobacteria; o__Rhodospirillales; f__AEGEAN-169_marine_group; g__AEGEAN-169_marine_group; s__metagenome	NA	NA	AG-333-K07_NODE_18	NA	NA	1489	NA	NA	0.987849	NA	NA
AG-333-K09_contigs	GORG-Tropics	54.82	0.43	804374	50	24763	16087	99314	32	95.93	SWC-04	112	<40	-23.46	-88.77	BiG-RAPA	Yes	NA	0	0.17	0.18	0.47	TRUE	class		d__Bacteria;p__Proteobacteria;c__Alphaproteobacteria;o__Rhizobiales_B;f__TMED25;g__AG-430-B22;s__	NA	NA	NA	NA	NA	NA	NA	NA	NA	NA	NA	NA
AG-333-K19_contigs	GORG-Tropics	71.97	0	848095	47	35759	18044	110962	28.8	96.42	SWC-04	112	<40	-23.46	-88.77	BiG-RAPA	Yes	NA	0	0.06	0.04	0.79	TRUE	genus		d__Bacteria;p__Proteobacteria;c__Alphaproteobacteria;o__Pelagibacterales;f__Pelagibacteraceae;g__Pelagibacter;s__	NA	NA	NA	NA	NA	NA	NA	NA	NA	NA	NA	NA
AG-333-K22_contigs	GORG-Tropics	61.45	0	1097636	42	52363	26134	121689	29.3	95.81	SWC-04	112	<40	-23.46	-88.77	BiG-RAPA	Yes	NA	0	0.05	0.12	0.47	TRUE	phylum		d__Bacteria;p__Proteobacteria;c__Alphaproteobacteria;o__HIMB59;f__GCA-002718135;g__AG-337-I02;s__AG-337-I02 sp902521325	d__Bacteria; p__Proteobacteria; c__Alphaproteobacteria; o__Rhodospirillales; f__AEGEAN-169_marine_group; g__AEGEAN-169_marine_group; s__uncultured_marine	NA	NA	AG-333-K22_NODE_22	NA	NA	1482	NA	NA	0.521903	NA	NA
AG-333-L11_contigs	GORG-Tropics	87.35	0.07	1132333	26	93683	43551	196428	32.2	95.84	SWC-04	112	<40	-23.46	-88.77	BiG-RAPA	Yes	NA	0	0.12	0.03	0.45	TRUE	class		d__Bacteria;p__Proteobacteria;c__Alphaproteobacteria;o__Pelagibacterales;f__AG-422-B15;g__CACCCN01;s__CACCCN01 sp902544525	NA	NA	NA	NA	NA	NA	NA	NA	NA	NA	NA	NA
AG-333-L15_contigs	GORG-Tropics	56.38	0.37	1268314	44	54442	28825	181013	35.8	95.99	SWC-04	112	<40	-23.46	-88.77	BiG-RAPA	Yes	NA	0	0.15	0.06	0.46	TRUE	class		d__Bacteria;p__Proteobacteria;c__Gammaproteobacteria;o__SAR86;f__SAR86;g__GCA-2707915;s__GCA-2707915 sp902606175	NA	NA	NA	NA	NA	NA	NA	NA	NA	NA	NA	NA
AG-333-L20_contigs	GORG-Tropics	74.7	0	1001326	43	43795	23286	101730	33.6	95.97	SWC-04	112	<40	-23.46	-88.77	BiG-RAPA	Yes	NA	0	0.13	0.06	0.47	TRUE	class		d__Bacteria;p__Proteobacteria;c__Alphaproteobacteria;o__Pelagibacterales;f__AG-422-B15;g__AG-422-B15;s__AG-422-B15 sp902521655	d__Bacteria; p__Proteobacteria; c__Alphaproteobacteria; o__SAR11_clade; f__Clade_IV; g__Clade_IV; s__uncultured_bacterium	NA	NA	AG-333-L20_NODE_23	NA	NA	1484	NA	NA	0.816379	NA	NA
AG-333-L23_contigs	GORG-Tropics	53.41	0	1390351	108	18721	12873	75253	58.5	92.11	SWC-04	112	<40	-23.46	-88.77	BiG-RAPA	Yes	NA	0.00536555	0.59	0.16	0.21	TRUE	order		d__Bacteria;p__Planctomycetota;c__Phycisphaerae;o__Phycisphaerales;f__SM1A02;g__UBA8087;s__UBA8087 sp902521645	d__Bacteria; p__Planctomycetota; c__Phycisphaerae; o__Phycisphaerales; f__Phycisphaeraceae; g__CL500-3; s__uncultured_bacterium	NA	NA	AG-333-L23_NODE_6	NA	NA	1492	NA	NA	0.983554	NA	NA
AG-333-M03_contigs	GORG-Tropics	84.6	0.48	1016178	30	74521	33872	187166	28.6	96.19	SWC-04	112	<40	-23.46	-88.77	BiG-RAPA	Yes	NA	0	0.07	0.08	0.77	TRUE	genus		d__Bacteria;p__Proteobacteria;c__Alphaproteobacteria;o__Pelagibacterales;f__Pelagibacteraceae;g__Pelagibacter;s__Pelagibacter sp902521805	d__Bacteria; p__Proteobacteria; c__Alphaproteobacteria; o__SAR11_clade; f__Clade_I; g__Clade_Ia; s__Candidatus_Pelagibacter	NA	NA	AG-333-M03_NODE_8	NA	NA	1470	NA	NA	0.429966	NA	NA
AG-333-M06_contigs	GORG-Tropics	79.31	0	889666	33	53338	26959	111138	29.2	96.65	SWC-04	112	<40	-23.46	-88.77	BiG-RAPA	Yes	NA	0	0.06	0.05	0.8	TRUE	genus		d__Bacteria;p__Proteobacteria;c__Alphaproteobacteria;o__Pelagibacterales;f__Pelagibacteraceae;g__Pelagibacter;s__Pelagibacter sp003282985	NA	NA	NA	NA	NA	NA	NA	NA	NA	NA	NA	NA
AG-333-M16_contigs	GORG-Tropics	50.94	0	529395	37	24009	14307	64496	28.8	96.74	SWC-04	112	<40	-23.46	-88.77	BiG-RAPA	Yes	NA	0	0.26	0.07	0.74	TRUE	genus		d__Bacteria;p__Proteobacteria;c__Alphaproteobacteria;o__Pelagibacterales;f__Pelagibacteraceae;g__Pelagibacter;s__	NA	NA	NA	NA	NA	NA	NA	NA	NA	NA	NA	NA
AG-333-M17_contigs	GORG-Tropics	68.38	0.43	942367	30	53965	31412	132546	32.6	96.28	SWC-04	112	<40	-23.46	-88.77	BiG-RAPA	Yes	NA	0	0.5	0.04	0.33	TRUE	phylum		d__Bacteria;p__Actinobacteriota;c__Acidimicrobiia;o__Actinomarinales;f__Actinomarinaceae;g__Actinomarina;s__Actinomarina sp902521955	d__Bacteria; p__Actinobacteriota; c__Acidimicrobiia; o__Actinomarinales; f__Actinomarinaceae; g__Candidatus_Actinomarina; s__Candidatus_Actinomarina	NA	NA	AG-333-M17_NODE_5	NA	NA	1523	NA	NA	0.779824	NA	NA
AG-333-N06_contigs	GORG-Tropics	67.55	0	904564	47	43221	19246	85405	28.4	96.22	SWC-04	112	<40	-23.46	-88.77	BiG-RAPA	Yes	NA	0	0.79	0.03	0.64	TRUE	species		d__Bacteria;p__Proteobacteria;c__Alphaproteobacteria;o__Pelagibacterales;f__Pelagibacteraceae;g__Pelagibacter;s__Pelagibacter sp902522225	d__Bacteria; p__Proteobacteria; c__Alphaproteobacteria; o__SAR11_clade; f__Clade_I; g__Clade_Ib; s__uncultured_bacterium	NA	NA	AG-333-N06_NODE_1	NA	NA	1470	NA	NA	0.407884	NA	NA
AG-333-N13_contigs	GORG-Tropics	51.29	0	526558	50	20546	10531	46328	30.3	96	SWC-04	112	<40	-23.46	-88.77	BiG-RAPA	Yes	NA	0	0.58	0.08	0.74	TRUE	species		d__Bacteria;p__Proteobacteria;c__Alphaproteobacteria;o__Pelagibacterales;f__Pelagibacteraceae;g__Pelagibacter;s__Pelagibacter sp902525625	d__Bacteria; p__Proteobacteria; c__Alphaproteobacteria; o__SAR11_clade; f__Clade_I; g__Clade_Ia; s__uncultured_bacterium	NA	NA	AG-333-N13_NODE_27	NA	NA	1470	NA	NA	0.377836	NA	NA
AG-333-N14_contigs	GORG-Tropics	50.4	0	1170461	78	24419	15005	83216	37.9	91.09	SWC-04	112	<40	-23.46	-88.77	BiG-RAPA	Yes	NA	0.00177879	0.12	0.25	0.44	TRUE	family		d__Bacteria;p__Proteobacteria;c__Alphaproteobacteria;o__Rhodobacterales;f__Rhodobacteraceae;g__;s__	NA	NA	NA	NA	NA	NA	NA	NA	NA	NA	NA	NA
AG-333-N15_contigs	GORG-Tropics	77.8	0	993623	51	47380	19482	122347	28.3	96.23	SWC-04	112	<40	-23.46	-88.77	BiG-RAPA	Yes	NA	0	0.21	0.04	0.68	TRUE	genus		d__Bacteria;p__Proteobacteria;c__Alphaproteobacteria;o__Pelagibacterales;f__Pelagibacteraceae;g__Pelagibacter;s__Pelagibacter sp902522325	d__Bacteria; p__Proteobacteria; c__Alphaproteobacteria; o__SAR11_clade; f__Clade_I; g__Clade_Ib; s__uncultured_bacterium	NA	NA	AG-333-N15_NODE_11	NA	NA	1470	NA	NA	0.577318	NA	NA
AG-333-N19_contigs	GORG-Tropics	60.38	0	966932	57	31357	16963	65437	29.6	96.4	SWC-04	112	<40	-23.46	-88.77	BiG-RAPA	Yes	NA	0	0.64	0.08	0.68	TRUE	species		d__Bacteria;p__Proteobacteria;c__Alphaproteobacteria;o__Pelagibacterales;f__Pelagibacteraceae;g__Pelagibacter;s__Pelagibacter sp902522365	d__Bacteria; p__Proteobacteria; c__Alphaproteobacteria; o__SAR11_clade; f__Clade_I; g__Clade_Ib; s__marine_metagenome	NA	NA	AG-333-N19_NODE_27	NA	NA	1470	NA	NA	0.550609	NA	NA
AG-333-N20_contigs	GORG-Tropics	67.24	0	1205722	92	43292	13105	97116	31.7	94.92	SWC-04	112	<40	-23.46	-88.77	BiG-RAPA	Yes	NA	0	0.43	0.18	0.36	TRUE	family		d__Bacteria;p__Proteobacteria;c__Alphaproteobacteria;o__Puniceispirillales;f__GCA-002684695;g__GCA-002684695;s__GCA-002684695 sp902522415	d__Bacteria; p__Proteobacteria; c__Alphaproteobacteria; o__Puniceispirillales; f__SAR116_clade; g__SAR116_clade; s__uncultured_bacterium	NA	NA	AG-333-N20_NODE_27	NA	NA	796	NA	NA	0.804028	NA	NA
AG-333-O02_contigs	GORG-Tropics	65.69	1.58	1437581	69	48798	20834	209539	36.6	94.9	SWC-04	112	<40	-23.46	-88.77	BiG-RAPA	Yes	NA	0	0.14	0.2	0.35	TRUE	genus		d__Bacteria;p__Proteobacteria;c__Gammaproteobacteria;o__Woeseiales;f__Woeseiaceae;g__SP4260;s__SP4260 sp902517795	NA	NA	NA	NA	NA	NA	NA	NA	NA	NA	NA	NA
AG-333-O04_contigs	GORG-Tropics	54.82	1.15	900177	57	27222	15792	60883	35.1	95.49	SWC-04	112	<40	-23.46	-88.77	BiG-RAPA	Yes	NA	0	0.16	0.22	0.67	TRUE	species		d__Bacteria;p__Proteobacteria;c__Gammaproteobacteria;o__SAR86;f__D2472;g__D2472;s__	d__Bacteria; p__Proteobacteria; c__Gammaproteobacteria; o__SAR86_clade; f__SAR86_clade; g__SAR86_clade; s__SAR86_cluster	NA	NA	AG-333-O04_NODE_12	NA	NA	1531	NA	NA	0.884201	NA	NA
AG-333-O05_contigs	GORG-Tropics	75.9	0	807962	35	40982	23084	101799	29.1	96.75	SWC-04	112	<40	-23.46	-88.77	BiG-RAPA	Yes	NA	0	0.79	0.03	0.65	TRUE	species		d__Bacteria;p__Proteobacteria;c__Alphaproteobacteria;o__Pelagibacterales;f__Pelagibacteraceae;g__Pelagibacter;s__	NA	NA	NA	NA	NA	NA	NA	NA	NA	NA	NA	NA
AG-333-O07_contigs	GORG-Tropics	57.92	0	881172	79	21875	11154	59109	30.6	96.24	SWC-04	112	<40	-23.46	-88.77	BiG-RAPA	Yes	NA	0	0.63	0.12	0.26	TRUE	genus		d__Bacteria;p__Proteobacteria;c__Alphaproteobacteria;o__HIMB59;f__GCA-002718135;g__AG-337-I02;s__	NA	NA	NA	NA	NA	NA	NA	NA	NA	NA	NA	NA
AG-333-O11_contigs	GORG-Tropics	61.45	0	863252	59	28294	14631	58400	32.3	95.61	SWC-04	112	<40	-23.46	-88.77	BiG-RAPA	Yes	NA	0	0	0	0.84	TRUE	kingdom		d__Bacteria;p__Proteobacteria;c__Alphaproteobacteria;o__HIMB59;f__HIMB59;g__HIMB59;s__HIMB59 sp902522585	d__Bacteria; p__Proteobacteria; c__Alphaproteobacteria; o__Rhodospirillales; f__AEGEAN-169_marine_group; g__AEGEAN-169_marine_group; s__metagenome	NA	NA	AG-333-O11_NODE_34	NA	NA	1489	NA	NA	0.989729	NA	NA
AG-333-O18_contigs	GORG-Tropics	51.78	0	730883	55	22620	13288	46743	29.6	95.87	SWC-04	112	<40	-23.46	-88.77	BiG-RAPA	Yes	NA	0	0.3	0.12	0.78	TRUE	species		d__Bacteria;p__Proteobacteria;c__Alphaproteobacteria;o__Pelagibacterales;f__Pelagibacteraceae;g__Pelagibacter;s__	NA	NA	NA	NA	NA	NA	NA	NA	NA	NA	NA	NA
AG-333-O20_contigs	GORG-Tropics	50.94	0	530254	56	15055	9468	60231	28.5	96.48	SWC-04	112	<40	-23.46	-88.77	BiG-RAPA	Yes	NA	0	0.26	0.05	0.69	TRUE	genus		d__Bacteria;p__Proteobacteria;c__Alphaproteobacteria;o__Pelagibacterales;f__Pelagibacteraceae;g__Pelagibacter;s__Pelagibacter sp902533945	NA	NA	NA	NA	NA	NA	NA	NA	NA	NA	NA	NA
AG-333-O21_contigs	GORG-Tropics	50.16	0	556930	43	26176	12951	77077	28.7	96.06	SWC-04	112	<40	-23.46	-88.77	BiG-RAPA	Yes	NA	0	0.72	0.11	0.8	TRUE	species		d__Bacteria;p__Proteobacteria;c__Alphaproteobacteria;o__Pelagibacterales;f__Pelagibacteraceae;g__Pelagibacter;s__Pelagibacter sp902522895	d__Bacteria; p__Proteobacteria; c__Alphaproteobacteria; o__SAR11_clade; f__Clade_I; g__Clade_Ia; s__Candidatus_Pelagibacter	NA	NA	AG-333-O21_NODE_9	NA	NA	1470	NA	NA	0.568213	NA	NA
AG-333-P02_contigs	GORG-Tropics	63.57	1.23	1113170	30	124627	37105	312950	33.1	96.14	SWC-04	112	<40	-23.46	-88.77	BiG-RAPA	Yes	NA	0	0.14	0.04	0.45	TRUE	class		d__Bacteria;p__Proteobacteria;c__Gammaproteobacteria;o__SAR86;f__AG-339-G14;g__AG-339-G14;s__AG-339-G14 sp902522825	d__Bacteria; p__Proteobacteria; c__Gammaproteobacteria; o__SAR86_clade; f__SAR86_clade; g__SAR86_clade; s__metagenome	NA	NA	AG-333-P02_NODE_7	NA	NA	1530	NA	NA	1	NA	NA
AG-333-P05_contigs	GORG-Tropics	71.75	0	1011257	58	32723	17435	58468	28.9	96.17	SWC-04	112	<40	-23.46	-88.77	BiG-RAPA	Yes	NA	0	0.07	0.18	0.8	TRUE	genus		d__Bacteria;p__Proteobacteria;c__Alphaproteobacteria;o__Pelagibacterales;f__Pelagibacteraceae;g__Pelagibacter;s__Pelagibacter sp902522915	d__Bacteria; p__Proteobacteria; c__Alphaproteobacteria; o__SAR11_clade; f__Clade_I; g__Clade_Ia; s__Candidatus_Pelagibacter	NA	NA	AG-333-P05_NODE_7	NA	NA	1470	NA	NA	0.469479	NA	NA
AG-333-P08_contigs	GORG-Tropics	80.12	0.11	919904	37	52011	24862	229372	29.5	96.41	SWC-04	112	<40	-23.46	-88.77	BiG-RAPA	Yes	NA	0	0.03	0.19	0.59	TRUE	species		d__Bacteria;p__Proteobacteria;c__Alphaproteobacteria;o__Pelagibacterales;f__Pelagibacteraceae;g__Pelagibacter_A;s__Pelagibacter_A sp902522955	d__Bacteria; p__Proteobacteria; c__Alphaproteobacteria; o__SAR11_clade; f__Clade_II; g__Clade_II; s__uncultured_marine	NA	NA	AG-333-P08_NODE_3	NA	NA	1469	NA	NA	0.858886	NA	NA
AG-333-P09_contigs	GORG-Tropics	57.81	0	1194977	67	49067	17835	145663	30.4	95.96	SWC-04	112	<40	-23.46	-88.77	BiG-RAPA	Yes	NA	0	0.8	0.04	0.3	TRUE	genus		d__Bacteria;p__Bacteroidota;c__Bacteroidia;o__Flavobacteriales;f__Flavobacteriaceae;g__MED-G13;s__MED-G13 sp902510415	d__Bacteria; p__Bacteroidota; c__Bacteroidia; o__Flavobacteriales; f__Flavobacteriaceae; g__NS2b_marine_group; s__uncultured_marine	NA	NA	AG-333-P09_NODE_1	NA	NA	1518	NA	NA	0.569953	NA	NA
AG-333-P13_contigs	GORG-Tropics	78.38	0	886159	36	42745	24615	102846	29.5	96.62	SWC-04	112	<40	-23.46	-88.77	BiG-RAPA	Yes	NA	0	0.03	0.1	0.59	TRUE	species		d__Bacteria;p__Proteobacteria;c__Alphaproteobacteria;o__Pelagibacterales;f__Pelagibacteraceae;g__Pelagibacter_A;s__Pelagibacter_A sp902523095	d__Bacteria; p__Proteobacteria; c__Alphaproteobacteria; o__SAR11_clade; f__Clade_II; g__Clade_II; s__uncultured_marine	NA	NA	AG-333-P13_NODE_14	NA	NA	1469	NA	NA	0.841666	NA	NA
AG-333-P14_contigs	GORG-Tropics	67.77	0	793433	46	38441	17248	96947	29.6	95.96	SWC-04	112	<40	-23.46	-88.77	BiG-RAPA	Yes	NA	0	0.04	0.11	0.86	TRUE	genus		d__Bacteria;p__Proteobacteria;c__Alphaproteobacteria;o__Pelagibacterales;f__Pelagibacteraceae;g__Pelagibacter;s__Pelagibacter sp902523125	d__Bacteria; p__Proteobacteria; c__Alphaproteobacteria; o__SAR11_clade; f__Clade_I; g__Clade_Ia; s__Candidatus_Pelagibacter	NA	NA	AG-333-P14_NODE_3	NA	NA	1470	NA	NA	0.655856	NA	NA
AG-333-P23_contigs	GORG-Tropics	52.72	0	922224	69	22946	13365	68625	30.8	89.75	SWC-04	112	<40	-23.46	-88.77	BiG-RAPA	Yes	NA	0	0.24	0.09	0.76	TRUE	species		d__Bacteria;p__Cyanobacteria;c__Cyanobacteriia;o__PCC-6307;f__Cyanobiaceae;g__Prochlorococcus_A;s__Prochlorococcus_A sp003283415	NA	NA	NA	NA	NA	NA	NA	NA	NA	NA	NA	NA
AG-337-A05_contigs	GORG-Tropics	50.16	0.22	997808	46	50480	21691	108587	33.8	96.87	SWC-05	14	<40	-26.25	-103.96	BiG-RAPA	No	This SAG was collected from <= 200 meter-depth samples and was not from the deep chlorophyll maximum zone	0	0.03	0.09	0.57	TRUE	class		d__Bacteria;p__Proteobacteria;c__Gammaproteobacteria;o__SAR86;f__D2472;g__CACNXK01;s__	NA	NA	NA	NA	NA	NA	NA	NA	NA	NA	NA	NA
AG-337-A10_contigs	GORG-Tropics	73.54	0	945531	38	48491	24882	207279	29	96.02	SWC-05	14	<40	-26.25	-103.96	BiG-RAPA	No	This SAG was collected from <= 200 meter-depth samples and was not from the deep chlorophyll maximum zone	0	0.11	0.04	0.74	TRUE	genus		d__Bacteria;p__Proteobacteria;c__Alphaproteobacteria;o__Pelagibacterales;f__Pelagibacteraceae;g__Pelagibacter;s__	NA	NA	NA	NA	NA	NA	NA	NA	NA	NA	NA	NA
AG-337-A16_contigs	GORG-Tropics	65.97	0	795906	24	72385	33162	141399	28.7	96.12	SWC-05	14	<40	-26.25	-103.96	BiG-RAPA	No	This SAG was collected from <= 200 meter-depth samples and was not from the deep chlorophyll maximum zone	0	0.08	0.03	0.75	TRUE	genus		d__Bacteria;p__Proteobacteria;c__Alphaproteobacteria;o__Pelagibacterales;f__Pelagibacteraceae;g__Pelagibacter;s__Pelagibacter sp902523615	d__Bacteria; p__Proteobacteria; c__Alphaproteobacteria; o__SAR11_clade; f__Clade_I; g__Clade_Ia; s__Candidatus_Pelagibacter	NA	NA	AG-337-A16_NODE_7	NA	NA	1470	NA	NA	0.390395	NA	NA
AG-337-A17_contigs	GORG-Tropics	55.71	0	890860	56	38067	15908	119644	29.6	96.36	SWC-05	14	<40	-26.25	-103.96	BiG-RAPA	No	This SAG was collected from <= 200 meter-depth samples and was not from the deep chlorophyll maximum zone	0	0.1	0.17	0.77	TRUE	species		d__Bacteria;p__Proteobacteria;c__Alphaproteobacteria;o__Pelagibacterales;f__Pelagibacteraceae;g__Pelagibacter;s__Pelagibacter sp003211555	d__Bacteria; p__Proteobacteria; c__Alphaproteobacteria; o__SAR11_clade; f__Clade_I; g__Clade_Ib; s__marine_metagenome	NA	NA	AG-337-A17_NODE_56	NA	NA	1470	NA	NA	0.710851	NA	NA
AG-337-A21_contigs	GORG-Tropics	55.17	0	1348752	92	24777	14660	98847	51	95.02	SWC-05	14	<40	-26.25	-103.96	BiG-RAPA	No	This SAG was collected from <= 200 meter-depth samples and was not from the deep chlorophyll maximum zone	0	0.05	0.02	0.43	TRUE	phylum		d__Bacteria;p__Bacteroidota;c__Bacteroidia;o__Flavobacteriales;f__UA16;g__UBA11663;s__UBA11663 sp002313415	d__Bacteria; p__Bacteroidota; c__Bacteroidia; o__Flavobacteriales; f__NS9_marine_group; g__NS9_marine_group; s__marine_metagenome	NA	NA	AG-337-A21_NODE_68	NA	NA	1400	NA	NA	0.915833	NA	NA
AG-337-A22_contigs	GORG-Tropics	57.36	0	820346	47	34450	17454	77263	29.6	96.29	SWC-05	14	<40	-26.25	-103.96	BiG-RAPA	No	This SAG was collected from <= 200 meter-depth samples and was not from the deep chlorophyll maximum zone	0	0.53	0.1	0.75	TRUE	species		d__Bacteria;p__Proteobacteria;c__Alphaproteobacteria;o__Pelagibacterales;f__Pelagibacteraceae;g__Pelagibacter;s__	NA	NA	NA	NA	NA	NA	NA	NA	NA	NA	NA	NA
AG-337-A23_contigs	GORG-Tropics	76.53	0	872558	41	45463	21281	125100	29.7	96.15	SWC-05	14	<40	-26.25	-103.96	BiG-RAPA	No	This SAG was collected from <= 200 meter-depth samples and was not from the deep chlorophyll maximum zone	0	0.05	0.04	0.83	TRUE	genus		d__Bacteria;p__Proteobacteria;c__Alphaproteobacteria;o__Pelagibacterales;f__Pelagibacteraceae;g__Pelagibacter;s__Pelagibacter sp902523495	d__Bacteria; p__Proteobacteria; c__Alphaproteobacteria; o__SAR11_clade; f__Clade_I; g__Clade_Ia; s__Candidatus_Pelagibacter	NA	NA	AG-337-A23_NODE_28	NA	NA	1470	NA	NA	0.354755	NA	NA
AG-337-B03_contigs	GORG-Tropics	93.31	1.1	1369242	38	75593	36032	175438	28.9	94.96	SWC-05	14	<40	-26.25	-103.96	BiG-RAPA	No	This SAG was collected from <= 200 meter-depth samples and was not from the deep chlorophyll maximum zone	0	0.16	0.08	0.4	TRUE	class		d__Bacteria;p__Proteobacteria;c__Alphaproteobacteria;o__TMED127;f__TMED127;g__SP4073;s__SP4073 sp902524895	d__Bacteria; p__Proteobacteria; c__Alphaproteobacteria; o__Rickettsiales; f__S25-593; g__S25-593; s__uncultured_marine	NA	NA	AG-337-B03_NODE_8	NA	NA	1498	NA	NA	0.808741	NA	NA
AG-337-B04_contigs	GORG-Tropics	77.94	0	1132642	52	56397	21781	105901	30.3	95.7	SWC-05	14	<40	-26.25	-103.96	BiG-RAPA	No	This SAG was collected from <= 200 meter-depth samples and was not from the deep chlorophyll maximum zone	0	0.49	0.06	0.26	TRUE	genus		d__Bacteria;p__Bacteroidota;c__Bacteroidia;o__Flavobacteriales;f__Flavobacteriaceae;g__MED-G11;s__MED-G11 sp902523665	d__Bacteria; p__Bacteroidota; c__Bacteroidia; o__Flavobacteriales; f__Flavobacteriaceae; g__NS5_marine_group; s__uncultured_bacterium	NA	NA	AG-337-B04_NODE_1	NA	NA	1525	NA	NA	0.636987	NA	NA
AG-337-B08_contigs	GORG-Tropics	73.63	0	1102485	48	44708	22968	98032	29	95.12	SWC-05	14	<40	-26.25	-103.96	BiG-RAPA	No	This SAG was collected from <= 200 meter-depth samples and was not from the deep chlorophyll maximum zone	0	0.69	0.1	0.27	TRUE	family		d__Bacteria;p__Proteobacteria;c__Alphaproteobacteria;o__TMED127;f__TMED127;g__SP4073;s__SP4073 sp902523675	NA	NA	NA	NA	NA	NA	NA	NA	NA	NA	NA	NA
AG-337-B13_contigs	GORG-Tropics	56.9	0	2106729	74	66709	28469	277122	42.8	88.06	SWC-05	14	<40	-26.25	-103.96	BiG-RAPA	No	This SAG was collected from <= 200 meter-depth samples and was not from the deep chlorophyll maximum zone	0.00180754	0.03	0.27	0.51	TRUE	phylum		d__Bacteria;p__Proteobacteria;c__Gammaproteobacteria;o__Pseudomonadales;f__Porticoccaceae;g__TMED48;s__TMED48 sp002720735	NA	NA	NA	NA	NA	NA	NA	NA	NA	NA	NA	NA
AG-337-B16_contigs	GORG-Tropics	65.76	0	1114958	15	281842	74330	315945	33.4	96.6	SWC-05	14	<40	-26.25	-103.96	BiG-RAPA	No	This SAG was collected from <= 200 meter-depth samples and was not from the deep chlorophyll maximum zone	0	0.13	0.01	0.45	TRUE	class		d__Bacteria;p__Proteobacteria;c__Gammaproteobacteria;o__SAR86;f__AG-339-G14;g__AG-339-G14;s__AG-339-G14 sp902523885	NA	NA	NA	NA	NA	NA	NA	NA	NA	NA	NA	NA
AG-337-C02_contigs	GORG-Tropics	50	0	896114	47	39557	19066	98343	31.1	96.06	SWC-05	14	<40	-26.25	-103.96	BiG-RAPA	No	This SAG was collected from <= 200 meter-depth samples and was not from the deep chlorophyll maximum zone	0	0.04	0.2	0.64	TRUE	genus		d__Bacteria;p__Proteobacteria;c__Alphaproteobacteria;o__HIMB59;f__HIMB59;g__HIMB59;s__HIMB59 sp902610415	d__Bacteria; p__Proteobacteria; c__Alphaproteobacteria; o__Rhodospirillales; f__AEGEAN-169_marine_group; g__AEGEAN-169_marine_group; s__metagenome	NA	NA	AG-337-C02_NODE_9	NA	NA	1489	NA	NA	0.999869	NA	NA
AG-337-C07_contigs	GORG-Tropics	68.72	0.52	722521	45	24795	16056	55044	29.4	96.08	SWC-05	14	<40	-26.25	-103.96	BiG-RAPA	No	This SAG was collected from <= 200 meter-depth samples and was not from the deep chlorophyll maximum zone	0	0.05	0.09	0.82	TRUE	genus		d__Bacteria;p__Proteobacteria;c__Alphaproteobacteria;o__Pelagibacterales;f__Pelagibacteraceae;g__Pelagibacter;s__Pelagibacter sp902524045	d__Bacteria; p__Proteobacteria; c__Alphaproteobacteria; o__SAR11_clade; f__Clade_I; g__Clade_Ia; s__Candidatus_Pelagibacter	NA	NA	AG-337-C07_NODE_24	NA	NA	1470	NA	NA	0.423963	NA	NA
AG-337-C08_contigs	GORG-Tropics	79.03	0.16	924992	46	42792	20108	92915	29.3	96.05	SWC-05	14	<40	-26.25	-103.96	BiG-RAPA	No	This SAG was collected from <= 200 meter-depth samples and was not from the deep chlorophyll maximum zone	0	0.05	0.07	0.82	TRUE	genus		d__Bacteria;p__Proteobacteria;c__Alphaproteobacteria;o__Pelagibacterales;f__Pelagibacteraceae;g__Pelagibacter;s__Pelagibacter sp902579925	d__Bacteria; p__Proteobacteria; c__Alphaproteobacteria; o__SAR11_clade; f__Clade_I; g__Clade_Ia; s__Candidatus_Pelagibacter	NA	NA	AG-337-C08_NODE_6	NA	NA	1470	NA	NA	0.462651	NA	NA
AG-337-C09_contigs	GORG-Tropics	76.51	0	1208622	44	43061	27468	125919	29.2	96.46	SWC-05	14	<40	-26.25	-103.96	BiG-RAPA	No	This SAG was collected from <= 200 meter-depth samples and was not from the deep chlorophyll maximum zone	0	0.62	0.08	0.65	TRUE	species		d__Bacteria;p__Proteobacteria;c__Alphaproteobacteria;o__Pelagibacterales;f__Pelagibacteraceae;g__Pelagibacter;s__Pelagibacter sp902525355	d__Bacteria; p__Proteobacteria; c__Alphaproteobacteria; o__SAR11_clade; f__Clade_I; g__Clade_Ib; s__marine_metagenome	NA	NA	AG-337-C09_NODE_5	NA	NA	1470	NA	NA	0.525968	NA	NA
AG-337-C13_contigs	GORG-Tropics	69.08	0	737563	39	33584	18911	88006	29.5	96.04	SWC-05	14	<40	-26.25	-103.96	BiG-RAPA	No	This SAG was collected from <= 200 meter-depth samples and was not from the deep chlorophyll maximum zone	0	0.09	0.06	0.58	TRUE	species		d__Bacteria;p__Proteobacteria;c__Alphaproteobacteria;o__Pelagibacterales;f__Pelagibacteraceae;g__MED727;s__MED727 sp902524105	d__Bacteria; p__Proteobacteria; c__Alphaproteobacteria; o__SAR11_clade; f__Clade_II; g__Clade_II; s__uncultured_marine	NA	NA	AG-337-C13_NODE_3	NA	NA	1480	NA	NA	0.479478	NA	NA
AG-337-C14_contigs	GORG-Tropics	86.31	0	1115346	38	96312	29351	128430	29.8	96.65	SWC-05	14	<40	-26.25	-103.96	BiG-RAPA	No	This SAG was collected from <= 200 meter-depth samples and was not from the deep chlorophyll maximum zone	0	0.62	0.07	0.69	TRUE	species		d__Bacteria;p__Proteobacteria;c__Alphaproteobacteria;o__Pelagibacterales;f__Pelagibacteraceae;g__Pelagibacter;s__Pelagibacter sp902524115	d__Bacteria; p__Proteobacteria; c__Alphaproteobacteria; o__SAR11_clade; f__Clade_I; g__Clade_Ib; s__uncultured_marine	NA	NA	AG-337-C14_NODE_23	NA	NA	1470	NA	NA	0.489959	NA	NA
AG-337-C19_contigs	GORG-Tropics	87.95	0	1027347	40	53121	25683	142529	28.8	96.67	SWC-05	14	<40	-26.25	-103.96	BiG-RAPA	No	This SAG was collected from <= 200 meter-depth samples and was not from the deep chlorophyll maximum zone	0	0.73	0.03	0.62	TRUE	species		d__Bacteria;p__Proteobacteria;c__Alphaproteobacteria;o__Pelagibacterales;f__Pelagibacteraceae;g__Pelagibacter;s__Pelagibacter sp902524235	NA	NA	NA	NA	NA	NA	NA	NA	NA	NA	NA	NA
AG-337-C21_contigs	GORG-Tropics	50.39	0	554039	31	36444	17872	81660	30.1	96.78	SWC-05	14	<40	-26.25	-103.96	BiG-RAPA	No	This SAG was collected from <= 200 meter-depth samples and was not from the deep chlorophyll maximum zone	0	0.03	0.12	0.64	TRUE	species		d__Bacteria;p__Proteobacteria;c__Alphaproteobacteria;o__Pelagibacterales;f__Pelagibacteraceae;g__Pelagibacter_A;s__	NA	NA	NA	NA	NA	NA	NA	NA	NA	NA	NA	NA
AG-337-C22_contigs	GORG-Tropics	63.86	0	903939	41	42453	22047	108237	29	96.35	SWC-05	14	<40	-26.25	-103.96	BiG-RAPA	No	This SAG was collected from <= 200 meter-depth samples and was not from the deep chlorophyll maximum zone	0	0.72	0.03	0.63	TRUE	species		d__Bacteria;p__Proteobacteria;c__Alphaproteobacteria;o__Pelagibacterales;f__Pelagibacteraceae;g__Pelagibacter;s__	NA	NA	NA	NA	NA	NA	NA	NA	NA	NA	NA	NA
AG-337-D08_contigs	GORG-Tropics	85.97	0	1429766	31	88756	46121	210888	28.7	95.95	SWC-05	14	<40	-26.25	-103.96	BiG-RAPA	No	This SAG was collected from <= 200 meter-depth samples and was not from the deep chlorophyll maximum zone	0	0.04	0.07	0.45	TRUE	phylum		d__Bacteria;p__Proteobacteria;c__Alphaproteobacteria;o__HIMB59;f__GCA-002718135;g__AG-337-I02;s__AG-337-I02 sp902524385	d__Bacteria; p__Proteobacteria; c__Alphaproteobacteria; o__Rhodospirillales; f__AEGEAN-169_marine_group; g__AEGEAN-169_marine_group; s__uncultured_marine	NA	NA	AG-337-D08_NODE_10	NA	NA	1482	NA	NA	0.450419	NA	NA
AG-337-D16_contigs	GORG-Tropics	86.21	9.43	1204976	38	70078	31709	274521	29	96.45	SWC-05	14	<40	-26.25	-103.96	BiG-RAPA	No	This SAG was collected from <= 200 meter-depth samples and was not from the deep chlorophyll maximum zone	0	0.1	0.2	0.76	TRUE	species		d__Bacteria;p__Proteobacteria;c__Alphaproteobacteria;o__Pelagibacterales;f__Pelagibacteraceae;g__Pelagibacter;s__Pelagibacter sp902524595	d__Bacteria; p__Proteobacteria; c__Alphaproteobacteria; o__SAR11_clade; f__Clade_I; g__Clade_Ib; s__marine_metagenome	NA	NA	AG-337-D16_NODE_5	NA	NA	1470	NA	NA	0.587025	NA	NA
AG-337-D17_contigs	GORG-Tropics	86.65	0.47	1061156	27	64266	39302	142378	29.3	96.05	SWC-05	14	<40	-26.25	-103.96	BiG-RAPA	No	This SAG was collected from <= 200 meter-depth samples and was not from the deep chlorophyll maximum zone	0	0.04	0.04	0.85	TRUE	genus		d__Bacteria;p__Proteobacteria;c__Alphaproteobacteria;o__Pelagibacterales;f__Pelagibacteraceae;g__Pelagibacter;s__Pelagibacter sp902524545	d__Bacteria; p__Proteobacteria; c__Alphaproteobacteria; o__SAR11_clade; f__Clade_I; g__Clade_Ia; s__Candidatus_Pelagibacter	NA	NA	AG-337-D17_NODE_2	NA	NA	1470	NA	NA	0.766876	NA	NA
AG-337-D19_contigs	GORG-Tropics	73.99	0	928836	62	27320	14981	89977	29.6	96.7	SWC-05	14	<40	-26.25	-103.96	BiG-RAPA	No	This SAG was collected from <= 200 meter-depth samples and was not from the deep chlorophyll maximum zone	0	0.61	0.09	0.7	TRUE	species		d__Bacteria;p__Proteobacteria;c__Alphaproteobacteria;o__Pelagibacterales;f__Pelagibacteraceae;g__Pelagibacter;s__Pelagibacter sp902524635	NA	NA	NA	NA	NA	NA	NA	NA	NA	NA	NA	NA
AG-337-D20_contigs	GORG-Tropics	50.62	0.37	841961	46	40668	18303	86044	34.2	96.24	SWC-05	14	<40	-26.25	-103.96	BiG-RAPA	No	This SAG was collected from <= 200 meter-depth samples and was not from the deep chlorophyll maximum zone	0	0.78	0.05	0.52	TRUE	species		d__Bacteria;p__Proteobacteria;c__Gammaproteobacteria;o__SAR86;f__D2472;g__CACNXK01;s__	d__Bacteria; p__Proteobacteria; c__Gammaproteobacteria; o__SAR86_clade; f__SAR86_clade; g__SAR86_clade; s__uncultured_bacterium	NA	NA	AG-337-D20_NODE_15	NA	NA	1530	NA	NA	0.862527	NA	NA
AG-337-D23_contigs	GORG-Tropics	56.63	0	666377	28	62264	23799	120248	29.4	96.5	SWC-05	14	<40	-26.25	-103.96	BiG-RAPA	No	This SAG was collected from <= 200 meter-depth samples and was not from the deep chlorophyll maximum zone	0	0.04	0.03	0.68	TRUE	genus		d__Bacteria;p__Proteobacteria;c__Alphaproteobacteria;o__Pelagibacterales;f__Pelagibacteraceae;g__Pelagibacter_A;s__	NA	NA	NA	NA	NA	NA	NA	NA	NA	NA	NA	NA
AG-337-E07_contigs	GORG-Tropics	81.93	0	1110254	35	58024	31721	147814	33.5	95.92	SWC-05	14	<40	-26.25	-103.96	BiG-RAPA	No	This SAG was collected from <= 200 meter-depth samples and was not from the deep chlorophyll maximum zone	0	0.11	0.05	0.46	TRUE	class		d__Bacteria;p__Proteobacteria;c__Alphaproteobacteria;o__Pelagibacterales;f__AG-422-B15;g__AG-422-B15;s__AG-422-B15 sp902524795	d__Bacteria; p__Proteobacteria; c__Alphaproteobacteria; o__SAR11_clade; f__Clade_IV; g__Clade_IV; s__uncultured_bacterium	NA	NA	AG-337-E07_NODE_13	NA	NA	1484	NA	NA	0.764025	NA	NA
AG-337-E11_contigs	GORG-Tropics	58.9	0.37	1052651	31	78151	33956	129925	33.5	96.17	SWC-05	14	<40	-26.25	-103.96	BiG-RAPA	No	This SAG was collected from <= 200 meter-depth samples and was not from the deep chlorophyll maximum zone	0	0.14	0.02	0.46	TRUE	class		d__Bacteria;p__Proteobacteria;c__Gammaproteobacteria;o__SAR86;f__AG-339-G14;g__AG-339-G14;s__AG-339-G14 sp902524805	d__Bacteria; p__Proteobacteria; c__Gammaproteobacteria; o__SAR86_clade; f__SAR86_clade; g__SAR86_clade; s__metagenome	NA	NA	AG-337-E11_NODE_3	NA	NA	1530	NA	NA	1	NA	NA
AG-337-E13_contigs	GORG-Tropics	52.83	0	780862	49	31969	15935	104057	29.5	95.92	SWC-05	14	<40	-26.25	-103.96	BiG-RAPA	No	This SAG was collected from <= 200 meter-depth samples and was not from the deep chlorophyll maximum zone	0	0.53	0.05	0.75	TRUE	species		d__Bacteria;p__Proteobacteria;c__Alphaproteobacteria;o__Pelagibacterales;f__Pelagibacteraceae;g__Pelagibacter;s__Pelagibacter sp902524865	d__Bacteria; p__Proteobacteria; c__Alphaproteobacteria; o__SAR11_clade; f__Clade_I; g__Clade_Ia; s__Candidatus_Pelagibacter	NA	NA	AG-337-E13_NODE_4	NA	NA	1470	NA	NA	0.469187	NA	NA
AG-337-E14_contigs	GORG-Tropics	73.56	1.8	1945011	89	52306	21854	172272	37.4	92.37	SWC-05	14	<40	-26.25	-103.96	BiG-RAPA	No	This SAG was collected from <= 200 meter-depth samples and was not from the deep chlorophyll maximum zone	0	0.2	0.21	0.39	TRUE	family		d__Bacteria;p__Proteobacteria;c__Alphaproteobacteria;o__Rhodobacterales;f__Rhodobacteraceae;g__CACIJG01;s__CACIJG01 sp902524845	d__Bacteria; p__Proteobacteria; c__Alphaproteobacteria; o__Rhodobacterales; f__Rhodobacteraceae; g__uncultured; s__uncultured_marine	NA	NA	AG-337-E14_NODE_6	NA	NA	1458	NA	NA	0.454249	NA	NA
AG-337-E15_contigs	GORG-Tropics	93.37	0	1014038	30	86409	33801	221179	29.6	96.94	SWC-05	14	<40	-26.25	-103.96	BiG-RAPA	No	This SAG was collected from <= 200 meter-depth samples and was not from the deep chlorophyll maximum zone	0	0.05	0.04	0.72	TRUE	genus		d__Bacteria;p__Proteobacteria;c__Alphaproteobacteria;o__Pelagibacterales;f__Pelagibacteraceae;g__Pelagibacter_A;s__Pelagibacter_A sp902524945	NA	NA	NA	NA	NA	NA	NA	NA	NA	NA	NA	NA
AG-337-E18_contigs	GORG-Tropics	53.78	0.37	930667	31	60201	30021	156637	33.3	96.32	SWC-05	14	<40	-26.25	-103.96	BiG-RAPA	No	This SAG was collected from <= 200 meter-depth samples and was not from the deep chlorophyll maximum zone	0	0.14	0.04	0.44	TRUE	class		d__Bacteria;p__Proteobacteria;c__Gammaproteobacteria;o__SAR86;f__AG-339-G14;g__AG-339-G14;s__	NA	NA	NA	NA	NA	NA	NA	NA	NA	NA	NA	NA
AG-337-E19_contigs	GORG-Tropics	84.34	0	1121981	47	66296	23871	283213	29.4	96.5	SWC-05	14	<40	-26.25	-103.96	BiG-RAPA	No	This SAG was collected from <= 200 meter-depth samples and was not from the deep chlorophyll maximum zone	0	0.16	0.11	0.84	TRUE	genus		d__Bacteria;p__Proteobacteria;c__Alphaproteobacteria;o__Pelagibacterales;f__Pelagibacteraceae;g__Pelagibacter;s__Pelagibacter sp902524995	d__Bacteria; p__Proteobacteria; c__Alphaproteobacteria; o__SAR11_clade; f__Clade_I; g__Clade_Ib; s__marine_metagenome	NA	NA	AG-337-E19_NODE_11	NA	NA	1470	NA	NA	0.612413	NA	NA
AG-337-E20_contigs	GORG-Tropics	93.02	1.1	1428618	27	155949	52911	364641	28.9	95	SWC-05	14	<40	-26.25	-103.96	BiG-RAPA	No	This SAG was collected from <= 200 meter-depth samples and was not from the deep chlorophyll maximum zone	0	0.16	0.07	0.4	TRUE	class		d__Bacteria;p__Proteobacteria;c__Alphaproteobacteria;o__TMED127;f__TMED127;g__SP4073;s__SP4073 sp902524895	d__Bacteria; p__Proteobacteria; c__Alphaproteobacteria; o__Rickettsiales; f__S25-593; g__S25-593; s__uncultured_marine	NA	NA	AG-337-E20_NODE_2	NA	NA	1498	NA	NA	0.849675	NA	NA
AG-337-E22_contigs	GORG-Tropics	58.33	0	679254	34	58844	19978	142025	29.3	96.04	SWC-05	14	<40	-26.25	-103.96	BiG-RAPA	No	This SAG was collected from <= 200 meter-depth samples and was not from the deep chlorophyll maximum zone	0	0.52	0.02	0.78	TRUE	species		d__Bacteria;p__Proteobacteria;c__Alphaproteobacteria;o__Pelagibacterales;f__Pelagibacteraceae;g__Pelagibacter;s__Pelagibacter sp902558705	d__Bacteria; p__Proteobacteria; c__Alphaproteobacteria; o__SAR11_clade; f__Clade_I; g__Clade_Ia; s__Candidatus_Pelagibacter	NA	NA	AG-337-E22_NODE_7	NA	NA	1470	NA	NA	0.618376	NA	NA
AG-337-E23_contigs	GORG-Tropics	59.37	0	778381	51	40425	15262	116848	29.4	96.44	SWC-05	14	<40	-26.25	-103.96	BiG-RAPA	No	This SAG was collected from <= 200 meter-depth samples and was not from the deep chlorophyll maximum zone	0	0.11	0.17	0.73	TRUE	species		d__Bacteria;p__Proteobacteria;c__Alphaproteobacteria;o__Pelagibacterales;f__Pelagibacteraceae;g__Pelagibacter;s__	NA	NA	NA	NA	NA	NA	NA	NA	NA	NA	NA	NA
AG-337-F02_contigs	GORG-Tropics	84.34	0	1380078	46	142575	30001	228743	28.8	96.31	SWC-05	14	<40	-26.25	-103.96	BiG-RAPA	No	This SAG was collected from <= 200 meter-depth samples and was not from the deep chlorophyll maximum zone	0	0.03	0.1	0.46	TRUE	phylum		d__Bacteria;p__Proteobacteria;c__Alphaproteobacteria;o__HIMB59;f__GCA-002718135;g__AG-337-I02;s__AG-337-I02 sp902525035	d__Bacteria; p__Proteobacteria; c__Alphaproteobacteria; o__Rhodospirillales; f__AEGEAN-169_marine_group; g__AEGEAN-169_marine_group; s__uncultured_Alphaproteobacteria	NA	NA	AG-337-F02_NODE_5	NA	NA	1482	NA	NA	0.643536	NA	NA
AG-337-F15_contigs	GORG-Tropics	78.37	0	1176933	40	62287	29423	125451	29.3	96.62	SWC-05	14	<40	-26.25	-103.96	BiG-RAPA	No	This SAG was collected from <= 200 meter-depth samples and was not from the deep chlorophyll maximum zone	0	0.62	0.04	0.64	TRUE	species		d__Bacteria;p__Proteobacteria;c__Alphaproteobacteria;o__Pelagibacterales;f__Pelagibacteraceae;g__Pelagibacter;s__Pelagibacter sp902525355	d__Bacteria; p__Proteobacteria; c__Alphaproteobacteria; o__SAR11_clade; f__Clade_I; g__Clade_Ib; s__marine_metagenome	NA	NA	AG-337-F15_NODE_7	NA	NA	1470	NA	NA	0.435575	NA	NA
AG-337-G03_contigs	GORG-Tropics	60.86	0.01	1044739	8	484044	130592	518012	33.5	96.03	SWC-05	14	<40	-26.25	-103.96	BiG-RAPA	No	This SAG was collected from <= 200 meter-depth samples and was not from the deep chlorophyll maximum zone	0	0.13	0.01	0.44	TRUE	class		d__Bacteria;p__Proteobacteria;c__Gammaproteobacteria;o__SAR86;f__AG-339-G14;g__AG-339-G14;s__AG-339-G14 sp902525735	d__Bacteria; p__Proteobacteria; c__Gammaproteobacteria; o__SAR86_clade; f__SAR86_clade; g__SAR86_clade; s__metagenome	NA	NA	AG-337-G03_NODE_1	NA	NA	1530	NA	NA	1	NA	NA
AG-337-G04_contigs	GORG-Tropics	93.98	0	1330070	23	111674	57829	160141	29.4	96.51	SWC-05	14	<40	-26.25	-103.96	BiG-RAPA	No	This SAG was collected from <= 200 meter-depth samples and was not from the deep chlorophyll maximum zone	0	0.59	0.04	0.64	TRUE	species		d__Bacteria;p__Proteobacteria;c__Alphaproteobacteria;o__Pelagibacterales;f__Pelagibacteraceae;g__Pelagibacter;s__Pelagibacter sp003282205	d__Bacteria; p__Proteobacteria; c__Alphaproteobacteria; o__SAR11_clade; f__Clade_I; g__Clade_Ib; s__marine_metagenome	NA	NA	AG-337-G04_NODE_3	NA	NA	1470	NA	NA	0.510734	NA	NA
AG-337-G05_contigs	GORG-Tropics	77.89	0	1002640	40	51382	25066	206579	32.9	95.91	SWC-05	14	<40	-26.25	-103.96	BiG-RAPA	No	This SAG was collected from <= 200 meter-depth samples and was not from the deep chlorophyll maximum zone	0	0.55	0.05	0.31	TRUE	family		d__Bacteria;p__Proteobacteria;c__Alphaproteobacteria;o__Pelagibacterales;f__AG-422-B15;g__AG-422-B15;s__AG-422-B15 sp902525595	d__Bacteria; p__Proteobacteria; c__Alphaproteobacteria; o__SAR11_clade; f__Clade_IV; g__Clade_IV; s__uncultured_bacterium	NA	NA	AG-337-G05_NODE_1	NA	NA	1484	NA	NA	0.987135	NA	NA
AG-337-G06_contigs	GORG-Tropics	96.39	0	1270863	20	142625	63543	250344	33.5	95.98	SWC-05	14	<40	-26.25	-103.96	BiG-RAPA	No	This SAG was collected from <= 200 meter-depth samples and was not from the deep chlorophyll maximum zone	0	0.58	0.02	0.31	TRUE	family		d__Bacteria;p__Proteobacteria;c__Alphaproteobacteria;o__Pelagibacterales;f__AG-422-B15;g__AG-422-B15;s__AG-422-B15 sp003282175	d__Bacteria; p__Proteobacteria; c__Alphaproteobacteria; o__SAR11_clade; f__Clade_IV; g__Clade_IV; s__uncultured_bacterium	NA	NA	AG-337-G06_NODE_3	NA	NA	1484	NA	NA	0.803747	NA	NA
AG-337-G09_contigs	GORG-Tropics	60.38	0	937062	37	55871	25326	193054	33.2	95.96	SWC-05	14	<40	-26.25	-103.96	BiG-RAPA	No	This SAG was collected from <= 200 meter-depth samples and was not from the deep chlorophyll maximum zone	0	0.1	0.04	0.45	TRUE	class		d__Bacteria;p__Proteobacteria;c__Alphaproteobacteria;o__Pelagibacterales;f__AG-422-B15;g__AG-422-B15;s__AG-422-B15 sp902525575	d__Bacteria; p__Proteobacteria; c__Alphaproteobacteria; o__SAR11_clade; f__Clade_IV; g__Clade_IV; s__uncultured_bacterium	NA	NA	AG-337-G09_NODE_16	NA	NA	1484	NA	NA	0.695545	NA	NA
AG-337-G10_contigs	GORG-Tropics	71.12	0.57	1065499	24	94903	44395	183260	31.9	96.19	SWC-05	14	<40	-26.25	-103.96	BiG-RAPA	No	This SAG was collected from <= 200 meter-depth samples and was not from the deep chlorophyll maximum zone	0	0.47	0.14	0.74	TRUE	order		d__Bacteria;p__Proteobacteria;c__Gammaproteobacteria;o__SAR86;f__D2472;g__SAR86A;s__SAR86A sp002690725	d__Bacteria; p__Proteobacteria; c__Gammaproteobacteria; o__SAR86_clade; f__SAR86_clade; g__SAR86_clade; s__uncultured_SAR86	NA	NA	AG-337-G10_NODE_13	NA	NA	1530	NA	NA	0.556469	NA	NA
AG-337-G11_contigs	GORG-Tropics	92.23	0	1059717	34	53392	31168	112533	29.6	96.33	SWC-05	14	<40	-26.25	-103.96	BiG-RAPA	No	This SAG was collected from <= 200 meter-depth samples and was not from the deep chlorophyll maximum zone	0	0.54	0.05	0.74	TRUE	species		d__Bacteria;p__Proteobacteria;c__Alphaproteobacteria;o__Pelagibacterales;f__Pelagibacteraceae;g__Pelagibacter;s__Pelagibacter sp902525625	d__Bacteria; p__Proteobacteria; c__Alphaproteobacteria; o__SAR11_clade; f__Clade_I; g__Clade_Ia; s__marine_metagenome	NA	NA	AG-337-G11_NODE_27	NA	NA	877	NA	NA	0.374342	NA	NA
AG-337-G20_contigs	GORG-Tropics	63.64	0.37	1181817	16	115446	73863	324733	33.4	96.07	SWC-05	14	<40	-26.25	-103.96	BiG-RAPA	No	This SAG was collected from <= 200 meter-depth samples and was not from the deep chlorophyll maximum zone	0	0.03	0.07	0.47	TRUE	phylum		d__Bacteria;p__Proteobacteria;c__Gammaproteobacteria;o__SAR86;f__AG-339-G14;g__AG-339-G14;s__AG-339-G14 sp902525735	d__Bacteria; p__Proteobacteria; c__Gammaproteobacteria; o__SAR86_clade; f__SAR86_clade; g__SAR86_clade; s__metagenome	NA	NA	AG-337-G20_NODE_6	NA	NA	1530	NA	NA	1	NA	NA
AG-337-G21_contigs	GORG-Tropics	80.19	0	947007	43	53291	22023	139448	29.1	96.04	SWC-05	14	<40	-26.25	-103.96	BiG-RAPA	No	This SAG was collected from <= 200 meter-depth samples and was not from the deep chlorophyll maximum zone	0	0.56	0.03	0.74	TRUE	species		d__Bacteria;p__Proteobacteria;c__Alphaproteobacteria;o__Pelagibacterales;f__Pelagibacteraceae;g__Pelagibacter;s__Pelagibacter sp003281725	d__Bacteria; p__Proteobacteria; c__Alphaproteobacteria; o__SAR11_clade; f__Clade_I; g__Clade_Ia; s__Candidatus_Pelagibacter	NA	NA	AG-337-G21_NODE_5	NA	NA	1470	NA	NA	0.678351	NA	NA
AG-337-I02_contigs	GORG-Tropics	78.92	0	1452096	41	61242	35416	310233	29	96.3	SWC-05	14	<40	-26.25	-103.96	BiG-RAPA	No	This SAG was collected from <= 200 meter-depth samples and was not from the deep chlorophyll maximum zone	0	0.54	0.07	0.33	TRUE	family		d__Bacteria;p__Proteobacteria;c__Alphaproteobacteria;o__HIMB59;f__GCA-002718135;g__AG-337-I02;s__AG-337-I02 sp003282155	NA	NA	NA	NA	NA	NA	NA	NA	NA	NA	NA	NA
AG-337-I03_contigs	GORG-Tropics	57.21	0	1078643	46	36183	23448	90723	30.9	95.56	SWC-05	14	<40	-26.25	-103.96	BiG-RAPA	No	This SAG was collected from <= 200 meter-depth samples and was not from the deep chlorophyll maximum zone	0	0.04	0.13	0.54	TRUE	class		d__Bacteria;p__Bacteroidota;c__Bacteroidia;o__Flavobacteriales;f__Flavobacteriaceae;g__MED-G13;s__MED-G13 sp902525795	d__Bacteria; p__Bacteroidota; c__Bacteroidia; o__Flavobacteriales; f__Flavobacteriaceae; g__NS2b_marine_group; s__uncultured_Flavobacteriia	NA	NA	AG-337-I03_NODE_19	NA	NA	1518	NA	NA	0.972486	NA	NA
AG-337-I10_contigs	GORG-Tropics	87.14	2.41	1063673	41	70272	25943	110895	29.2	96.62	SWC-05	14	<40	-26.25	-103.96	BiG-RAPA	No	This SAG was collected from <= 200 meter-depth samples and was not from the deep chlorophyll maximum zone	0	0.09	0.25	0.76	TRUE	species		d__Bacteria;p__Proteobacteria;c__Alphaproteobacteria;o__Pelagibacterales;f__Pelagibacteraceae;g__Pelagibacter;s__Pelagibacter sp902525935	d__Bacteria; p__Proteobacteria; c__Alphaproteobacteria; o__SAR11_clade; f__Clade_I; g__Clade_Ib; s__marine_metagenome	NA	NA	AG-337-I10_NODE_3	NA	NA	1470	NA	NA	0.667416	NA	NA
AG-337-I11_contigs	GORG-Tropics	67.63	0.71	1882126	267	9264	7049	36239	50.5	90.04	SWC-05	14	<40	-26.25	-103.96	BiG-RAPA	No	This SAG was collected from <= 200 meter-depth samples and was not from the deep chlorophyll maximum zone	0	0.03	0.32	0.63	TRUE	class		d__Bacteria;p__Proteobacteria;c__Alphaproteobacteria;o__Rhodobacterales;f__Rhodobacteraceae;g__CABZJG01;s__CABZJG01 sp902525995	d__Bacteria; p__Proteobacteria; c__Alphaproteobacteria; o__Rhodobacterales; f__Rhodobacteraceae; g__Ascidiaceihabitans; s__uncultured_bacterium	NA	NA	AG-337-I11_NODE_65	NA	NA	1459	NA	NA	0.857018	NA	NA
AG-337-I13_contigs	GORG-Tropics	65.66	0	800712	31	47875	25829	133465	29.1	96.58	SWC-05	14	<40	-26.25	-103.96	BiG-RAPA	No	This SAG was collected from <= 200 meter-depth samples and was not from the deep chlorophyll maximum zone	0	0.15	0.09	0.72	TRUE	species		d__Bacteria;p__Proteobacteria;c__Alphaproteobacteria;o__Pelagibacterales;f__Pelagibacteraceae;g__Pelagibacter;s__Pelagibacter sp902610675	NA	NA	NA	NA	NA	NA	NA	NA	NA	NA	NA	NA
AG-337-I16_contigs	GORG-Tropics	63.88	0	1240392	47	76090	26391	137751	31.1	95.63	SWC-05	14	<40	-26.25	-103.96	BiG-RAPA	No	This SAG was collected from <= 200 meter-depth samples and was not from the deep chlorophyll maximum zone	0	0.8	0.03	0.3	TRUE	genus		d__Bacteria;p__Bacteroidota;c__Bacteroidia;o__Flavobacteriales;f__Flavobacteriaceae;g__MED-G13;s__MED-G13 sp902526075	d__Bacteria; p__Bacteroidota; c__Bacteroidia; o__Flavobacteriales; f__Flavobacteriaceae; g__NS2b_marine_group; s__uncultured_marine	NA	NA	AG-337-I16_NODE_29	NA	NA	1518	NA	NA	0.577951	NA	NA
AG-337-I17_contigs	GORG-Tropics	79.93	0	1200378	13	634277	92336	634277	34.9	96.67	SWC-05	14	<40	-26.25	-103.96	BiG-RAPA	No	This SAG was collected from <= 200 meter-depth samples and was not from the deep chlorophyll maximum zone	0	0.13	0.03	0.45	TRUE	class		d__Bacteria;p__Proteobacteria;c__Gammaproteobacteria;o__SAR86;f__AG-339-G14;g__CACNYO01;s__CACNYO01 sp902526045	NA	NA	NA	NA	NA	NA	NA	NA	NA	NA	NA	NA
AG-337-I18_contigs	GORG-Tropics	72.6	0	1146641	40	50735	28666	120953	29.7	96.4	SWC-05	14	<40	-26.25	-103.96	BiG-RAPA	No	This SAG was collected from <= 200 meter-depth samples and was not from the deep chlorophyll maximum zone	0	0.63	0.07	0.67	TRUE	species		d__Bacteria;p__Proteobacteria;c__Alphaproteobacteria;o__Pelagibacterales;f__Pelagibacteraceae;g__Pelagibacter;s__Pelagibacter sp902526085	d__Bacteria; p__Proteobacteria; c__Alphaproteobacteria; o__SAR11_clade; f__Clade_I; g__Clade_Ib; s__marine_metagenome	NA	NA	AG-337-I18_NODE_14	NA	NA	969	NA	NA	0.832729	NA	NA
AG-337-I20_contigs	GORG-Tropics	52.95	0	912962	33	74903	27665	146898	35.7	94.85	SWC-05	14	<40	-26.25	-103.96	BiG-RAPA	No	This SAG was collected from <= 200 meter-depth samples and was not from the deep chlorophyll maximum zone	0	0.11	0.03	0.45	TRUE	class		d__Bacteria;p__Proteobacteria;c__Alphaproteobacteria;o__Rhizobiales_B;f__TMED25;g__TMED25;s__TMED25 sp002699615	d__Bacteria; p__Proteobacteria; c__Alphaproteobacteria; o__Parvibaculales; f__Parvibaculaceae; g__uncultured; s__uncultured_Alphaproteobacteria	NA	NA	AG-337-I20_NODE_2	NA	NA	1479	NA	NA	0.999998	NA	NA
AG-337-I22_contigs	GORG-Tropics	82.41	0	1218065	34	69366	35825	148434	30.8	96.46	SWC-05	14	<40	-26.25	-103.96	BiG-RAPA	No	This SAG was collected from <= 200 meter-depth samples and was not from the deep chlorophyll maximum zone	0	0.09	0.08	0.51	TRUE	class		d__Bacteria;p__Bacteroidota;c__Bacteroidia;o__Flavobacteriales;f__Flavobacteriaceae;g__MED-G14;s__MED-G14 sp902526165	NA	NA	NA	NA	NA	NA	NA	NA	NA	NA	NA	NA
AG-337-J02_contigs	GORG-Tropics	54.28	0	830486	41	45844	20255	106299	29.9	96.27	SWC-05	14	<40	-26.25	-103.96	BiG-RAPA	No	This SAG was collected from <= 200 meter-depth samples and was not from the deep chlorophyll maximum zone	0	0.05	0.13	0.82	TRUE	genus		d__Bacteria;p__Proteobacteria;c__Alphaproteobacteria;o__Pelagibacterales;f__Pelagibacteraceae;g__Pelagibacter;s__Pelagibacter sp902526115	d__Bacteria; p__Proteobacteria; c__Alphaproteobacteria; o__SAR11_clade; f__Clade_I; g__Clade_Ia; s__Candidatus_Pelagibacter	NA	NA	AG-337-J02_NODE_3	NA	NA	1470	NA	NA	0.608102	NA	NA
AG-337-J06_contigs	GORG-Tropics	58.48	0	711374	37	37614	19226	83566	29.7	96.95	SWC-05	14	<40	-26.25	-103.96	BiG-RAPA	No	This SAG was collected from <= 200 meter-depth samples and was not from the deep chlorophyll maximum zone	0	0.1	0.05	0.77	TRUE	genus		d__Bacteria;p__Proteobacteria;c__Alphaproteobacteria;o__Pelagibacterales;f__Pelagibacteraceae;g__Pelagibacter;s__Pelagibacter sp902525625	NA	NA	NA	NA	NA	NA	NA	NA	NA	NA	NA	NA
AG-337-J07_contigs	GORG-Tropics	51.31	0.37	946597	34	53187	27841	109789	33.9	96.73	SWC-05	14	<40	-26.25	-103.96	BiG-RAPA	No	This SAG was collected from <= 200 meter-depth samples and was not from the deep chlorophyll maximum zone	0	0.02	0.16	0.57	TRUE	class		d__Bacteria;p__Proteobacteria;c__Gammaproteobacteria;o__SAR86;f__D2472;g__CACNXK01;s__	NA	NA	NA	NA	NA	NA	NA	NA	NA	NA	NA	NA
AG-337-J09_contigs	GORG-Tropics	73.47	0.52	982615	42	42224	23395	138977	29.6	96.39	SWC-05	14	<40	-26.25	-103.96	BiG-RAPA	No	This SAG was collected from <= 200 meter-depth samples and was not from the deep chlorophyll maximum zone	0	0.06	0.06	0.8	TRUE	genus		d__Bacteria;p__Proteobacteria;c__Alphaproteobacteria;o__Pelagibacterales;f__Pelagibacteraceae;g__Pelagibacter;s__Pelagibacter sp902526405	d__Bacteria; p__Proteobacteria; c__Alphaproteobacteria; o__SAR11_clade; f__Clade_I; g__Clade_Ia; s__Candidatus_Pelagibacter	NA	NA	AG-337-J09_NODE_15	NA	NA	1470	NA	NA	0.463649	NA	NA
AG-337-J10_contigs	GORG-Tropics	52.05	0	583790	51	18792	11446	41488	29.5	96.41	SWC-05	14	<40	-26.25	-103.96	BiG-RAPA	No	This SAG was collected from <= 200 meter-depth samples and was not from the deep chlorophyll maximum zone	0	0.06	0.19	0.79	TRUE	genus		d__Bacteria;p__Proteobacteria;c__Alphaproteobacteria;o__Pelagibacterales;f__Pelagibacteraceae;g__Pelagibacter;s__	NA	NA	NA	NA	NA	NA	NA	NA	NA	NA	NA	NA
AG-337-J11_contigs	GORG-Tropics	50.69	0.08	735071	45	29280	16334	113583	31.3	95.52	SWC-05	14	<40	-26.25	-103.96	BiG-RAPA	No	This SAG was collected from <= 200 meter-depth samples and was not from the deep chlorophyll maximum zone	0	0.17	0.09	0.43	TRUE	class		d__Bacteria;p__Proteobacteria;c__Gammaproteobacteria;o__GCA-002705445;f__GCA-002705445;g__GCA-2705445;s__	NA	NA	NA	NA	NA	NA	NA	NA	NA	NA	NA	NA
AG-337-J14_contigs	GORG-Tropics	51.53	1.35	2219098	78	64945	28449	195159	43.3	94.08	SWC-05	14	<40	-26.25	-103.96	BiG-RAPA	No	This SAG was collected from <= 200 meter-depth samples and was not from the deep chlorophyll maximum zone	0	0.35	0.24	0.28	TRUE	genus		d__Bacteria;p__Verrucomicrobiota;c__Verrucomicrobiae;o__Opitutales;f__MB11C04;g__MB11C04;s__MB11C04 sp002364975	NA	NA	NA	NA	NA	NA	NA	NA	NA	NA	NA	NA
AG-337-J15_contigs	GORG-Tropics	59.42	0.57	771269	28	57018	27545	107763	32.6	96.8	SWC-05	14	<40	-26.25	-103.96	BiG-RAPA	No	This SAG was collected from <= 200 meter-depth samples and was not from the deep chlorophyll maximum zone	0	0.05	0.06	0.44	TRUE	phylum		d__Bacteria;p__Proteobacteria;c__Gammaproteobacteria;o__SAR86;f__TMED112;g__TMED112;s__TMED112 sp902526535	d__Bacteria; p__Proteobacteria; c__Gammaproteobacteria; o__SAR86_clade; f__SAR86_clade; g__SAR86_clade; s__Rhodobacteraceae_bacterium	NA	NA	AG-337-J15_NODE_11	NA	NA	1517	NA	NA	0.966513	NA	NA
AG-337-J16_contigs	GORG-Tropics	55.18	0	1268208	94	23791	13491	62842	51	94.65	SWC-05	14	<40	-26.25	-103.96	BiG-RAPA	No	This SAG was collected from <= 200 meter-depth samples and was not from the deep chlorophyll maximum zone	0	0.05	0.14	0.43	TRUE	phylum		d__Bacteria;p__Bacteroidota;c__Bacteroidia;o__Flavobacteriales;f__UA16;g__UBA11663;s__UBA11663 sp002313415	d__Bacteria; p__Bacteroidota; c__Bacteroidia; o__Flavobacteriales; f__NS9_marine_group; g__NS9_marine_group; s__marine_metagenome	NA	NA	AG-337-J16_NODE_33	NA	NA	1201	NA	NA	0.824962	NA	NA
AG-337-J18_contigs	GORG-Tropics	53.45	0	1096772	58	44342	18909	103634	31	90.78	SWC-05	14	<40	-26.25	-103.96	BiG-RAPA	No	This SAG was collected from <= 200 meter-depth samples and was not from the deep chlorophyll maximum zone	0	0.07	0.09	0.81	TRUE	species		d__Bacteria;p__Cyanobacteria;c__Cyanobacteriia;o__PCC-6307;f__Cyanobiaceae;g__Prochlorococcus_A;s__Prochlorococcus_A sp902526435	d__Bacteria; p__Cyanobacteria; c__Cyanobacteriia; o__Synechococcales; f__Cyanobiaceae; g__Prochlorococcus_MIT9313; s__Prochlorococcus_marinus	NA	NA	AG-337-J18_NODE_2	NA	NA	1480	NA	NA	0.777487	NA	NA
AG-337-J19_contigs	GORG-Tropics	49.99	0	836120	28	66072	29861	96613	34.3	96.19	SWC-05	14	<40	-26.25	-103.96	BiG-RAPA	No	This SAG was collected from <= 200 meter-depth samples and was not from the deep chlorophyll maximum zone	0	0.13	0.05	0.46	TRUE	class		d__Bacteria;p__Proteobacteria;c__Gammaproteobacteria;o__SAR86;f__AG-339-G14;g__AG-339-G14;s__AG-339-G14 sp003282105	d__Bacteria; p__Proteobacteria; c__Gammaproteobacteria; o__SAR86_clade; f__SAR86_clade; g__SAR86_clade; s__marine_metagenome	NA	NA	AG-337-J19_NODE_2	NA	NA	1529	NA	NA	0.620569	NA	NA
AG-337-J22_contigs	GORG-Tropics	79.65	0	1044770	41	51276	25482	122625	29.6	96.35	SWC-05	14	<40	-26.25	-103.96	BiG-RAPA	No	This SAG was collected from <= 200 meter-depth samples and was not from the deep chlorophyll maximum zone	0	0.06	0.06	0.8	TRUE	genus		d__Bacteria;p__Proteobacteria;c__Alphaproteobacteria;o__Pelagibacterales;f__Pelagibacteraceae;g__Pelagibacter;s__Pelagibacter sp902526595	d__Bacteria; p__Proteobacteria; c__Alphaproteobacteria; o__SAR11_clade; f__Clade_I; g__Clade_Ia; s__Candidatus_Pelagibacter	NA	NA	AG-337-J22_NODE_6	NA	NA	1470	NA	NA	0.56189	NA	NA
AG-337-J23_contigs	GORG-Tropics	69.28	0.11	1044560	46	62439	22707	202542	33.5	95.97	SWC-05	14	<40	-26.25	-103.96	BiG-RAPA	No	This SAG was collected from <= 200 meter-depth samples and was not from the deep chlorophyll maximum zone	0	0.15	0.05	0.45	TRUE	class		d__Bacteria;p__Proteobacteria;c__Alphaproteobacteria;o__Pelagibacterales;f__AG-422-B15;g__AG-422-B15;s__AG-422-B15 sp902526565	d__Bacteria; p__Proteobacteria; c__Alphaproteobacteria; o__SAR11_clade; f__Clade_IV; g__Clade_IV; s__uncultured_bacterium	NA	NA	AG-337-J23_NODE_11	NA	NA	1484	NA	NA	0.81008	NA	NA
AG-337-K04_contigs	GORG-Tropics	51.51	0.69	842335	42	33046	20055	90170	30.4	95.63	SWC-05	14	<40	-26.25	-103.96	BiG-RAPA	No	This SAG was collected from <= 200 meter-depth samples and was not from the deep chlorophyll maximum zone	0	0.2	0.09	0.44	TRUE	class		d__Bacteria;p__Proteobacteria;c__Gammaproteobacteria;o__GCA-002705445;f__GCA-002705445;g__GCA-2705445;s__	NA	NA	NA	NA	NA	NA	NA	NA	NA	NA	NA	NA
AG-337-K10_contigs	GORG-Tropics	87.91	0	914868	14	161198	65347	419405	31.1	96.69	SWC-05	14	<40	-26.25	-103.96	BiG-RAPA	No	This SAG was collected from <= 200 meter-depth samples and was not from the deep chlorophyll maximum zone	0	0	0	0.82	TRUE	kingdom		d__Bacteria;p__Marinisomatota;c__Marinisomatia;o__Marinisomatales;f__Marinisomataceae;g__Marinisoma;s__Marinisoma sp902526795	d__Bacteria; p__Marinimicrobia_(SAR406_clade); c__Marinimicrobia_(SAR406_clade); o__Marinimicrobia_(SAR406_clade); f__Marinimicrobia_(SAR406_clade); g__Marinimicrobia_(SAR406_clade); s__marine_metagenome	NA	NA	AG-337-K10_NODE_2	NA	NA	1558	NA	NA	0.92601	NA	NA
AG-337-K14_contigs	GORG-Tropics	59.15	0	879485	24	101945	36645	230953	32	96.16	SWC-05	14	<40	-26.25	-103.96	BiG-RAPA	No	This SAG was collected from <= 200 meter-depth samples and was not from the deep chlorophyll maximum zone	0	0.03	0.04	0.39	TRUE	kingdom		d__Bacteria;p__Actinobacteriota;c__Acidimicrobiia;o__Actinomarinales;f__Actinomarinaceae;g__Actinomarina;s__Actinomarina sp902526825	d__Bacteria; p__Actinobacteriota; c__Acidimicrobiia; o__Actinomarinales; f__Actinomarinaceae; g__Candidatus_Actinomarina; s__marine_metagenome	NA	NA	AG-337-K14_NODE_5	NA	NA	1523	NA	NA	0.435379	NA	NA
AG-337-K15_contigs	GORG-Tropics	80.95	1.1	1260842	38	55314	33180	158899	30	95.4	SWC-05	14	<40	-26.25	-103.96	BiG-RAPA	No	This SAG was collected from <= 200 meter-depth samples and was not from the deep chlorophyll maximum zone	0	0.14	0.05	0.39	TRUE	class		d__Bacteria;p__Proteobacteria;c__Alphaproteobacteria;o__TMED127;f__TMED127;g__GCA-2691245;s__GCA-2691245 sp902526865	d__Bacteria; p__Proteobacteria; c__Alphaproteobacteria; o__Rickettsiales; f__S25-593; g__S25-593; s__uncultured_bacterium	NA	NA	AG-337-K15_NODE_38	NA	NA	1303	NA	NA	0.538109	NA	NA
AG-337-K17_contigs	GORG-Tropics	86.7	0	1666657	35	105256	47618	206741	37.5	93.4	SWC-05	14	<40	-26.25	-103.96	BiG-RAPA	No	This SAG was collected from <= 200 meter-depth samples and was not from the deep chlorophyll maximum zone	0	0.08	0.01	0.57	TRUE	species		d__Bacteria;p__Bacteroidota;c__Bacteroidia;o__Flavobacteriales;f__Flavobacteriaceae;g__UBA3537;s__UBA3537 sp002725015	d__Bacteria; p__Bacteroidota; c__Bacteroidia; o__Flavobacteriales; f__Flavobacteriaceae; g__Formosa; s__uncultured_marine	NA	NA	AG-337-K17_NODE_7	NA	NA	1520	NA	NA	0.555712	NA	NA
AG-337-K19_contigs	GORG-Tropics	65.95	0	818750	43	30956	19040	93611	29.9	96.23	SWC-05	14	<40	-26.25	-103.96	BiG-RAPA	No	This SAG was collected from <= 200 meter-depth samples and was not from the deep chlorophyll maximum zone	0	0.51	0.06	0.72	TRUE	species		d__Bacteria;p__Proteobacteria;c__Alphaproteobacteria;o__Pelagibacterales;f__Pelagibacteraceae;g__Pelagibacter;s__	NA	NA	NA	NA	NA	NA	NA	NA	NA	NA	NA	NA
AG-337-K20_contigs	GORG-Tropics	54.72	0	627005	50	25809	12540	65097	29.9	96.06	SWC-05	14	<40	-26.25	-103.96	BiG-RAPA	No	This SAG was collected from <= 200 meter-depth samples and was not from the deep chlorophyll maximum zone	0	0.52	0.07	0.73	TRUE	species		d__Bacteria;p__Proteobacteria;c__Alphaproteobacteria;o__Pelagibacterales;f__Pelagibacteraceae;g__Pelagibacter;s__	d__Bacteria; p__Proteobacteria; c__Alphaproteobacteria; o__SAR11_clade; f__Clade_I; g__Clade_Ia; s__uncultured_bacterium	NA	NA	AG-337-K20_NODE_1	NA	NA	1470	NA	NA	0.375114	NA	NA
AG-337-K21_contigs	GORG-Tropics	77.71	0.11	1087454	45	64452	24165	163268	30.7	96.27	SWC-05	14	<40	-26.25	-103.96	BiG-RAPA	No	This SAG was collected from <= 200 meter-depth samples and was not from the deep chlorophyll maximum zone	0	0.03	0.23	0.66	TRUE	genus		d__Bacteria;p__Proteobacteria;c__Alphaproteobacteria;o__HIMB59;f__HIMB59;g__HIMB59;s__HIMB59 sp902526965	d__Bacteria; p__Proteobacteria; c__Alphaproteobacteria; o__Rhodospirillales; f__AEGEAN-169_marine_group; g__AEGEAN-169_marine_group; s__metagenome	NA	NA	AG-337-K21_NODE_4	NA	NA	1489	NA	NA	0.999894	NA	NA
AG-337-L06_contigs	GORG-Tropics	56.67	0.06	1239334	57	52621	21742	136428	31.5	96.49	SWC-05	14	<40	-26.25	-103.96	BiG-RAPA	No	This SAG was collected from <= 200 meter-depth samples and was not from the deep chlorophyll maximum zone	0.00475981	0.03	0.2	0.47	TRUE	phylum		d__Bacteria;p__Bacteroidota;c__Bacteroidia;o__Cytophagales;f__Marinoscillaceae;g__MED-G16;s__MED-G16 sp902523065	d__Bacteria; p__Bacteroidota; c__Bacteroidia; o__Cytophagales; f__Cyclobacteriaceae; g__Marinoscillum; s__marine_metagenome	NA	NA	AG-337-L06_NODE_1	NA	NA	1516	NA	NA	0.832614	NA	NA
AG-337-L09_contigs	GORG-Tropics	67.47	0	718316	33	48497	21767	122186	32.4	95.65	SWC-05	14	<40	-26.25	-103.96	BiG-RAPA	No	This SAG was collected from <= 200 meter-depth samples and was not from the deep chlorophyll maximum zone	0	0.14	0.07	0.45	TRUE	class		d__Bacteria;p__Proteobacteria;c__Alphaproteobacteria;o__Pelagibacterales;f__AG-422-B15;g__CACNXQ01;s__CACNXQ01 sp902527075	d__Bacteria; p__Proteobacteria; c__Alphaproteobacteria; o__SAR11_clade; f__Clade_IV; g__Clade_IV; s__uncultured_bacterium	NA	NA	AG-337-L09_NODE_2	NA	NA	1484	NA	NA	0.989428	NA	NA
AG-337-L15_contigs	GORG-Tropics	78.92	0	1148299	34	63595	33773	173749	30.7	96	SWC-05	14	<40	-26.25	-103.96	BiG-RAPA	No	This SAG was collected from <= 200 meter-depth samples and was not from the deep chlorophyll maximum zone	0	0.04	0.18	0.66	TRUE	genus		d__Bacteria;p__Proteobacteria;c__Alphaproteobacteria;o__HIMB59;f__HIMB59;g__HIMB59;s__HIMB59 sp902527045	d__Bacteria; p__Proteobacteria; c__Alphaproteobacteria; o__Rhodospirillales; f__AEGEAN-169_marine_group; g__AEGEAN-169_marine_group; s__metagenome	NA	NA	AG-337-L15_NODE_2	NA	NA	1489	NA	NA	0.999891	NA	NA
AG-337-L16_contigs	GORG-Tropics	76.51	0	1141440	60	41420	19024	90963	29.4	96.63	SWC-05	14	<40	-26.25	-103.96	BiG-RAPA	No	This SAG was collected from <= 200 meter-depth samples and was not from the deep chlorophyll maximum zone	0	0.6	0.08	0.64	TRUE	species		d__Bacteria;p__Proteobacteria;c__Alphaproteobacteria;o__Pelagibacterales;f__Pelagibacteraceae;g__Pelagibacter;s__Pelagibacter sp902527265	d__Bacteria; p__Proteobacteria; c__Alphaproteobacteria; o__SAR11_clade; f__Clade_I; g__Clade_Ib; s__marine_metagenome	NA	NA	AG-337-L16_NODE_33	NA	NA	1470	NA	NA	0.467912	NA	NA
AG-337-L23_contigs	GORG-Tropics	50.34	0	966189	52	46935	18580	76517	30.6	96.1	SWC-05	14	<40	-26.25	-103.96	BiG-RAPA	No	This SAG was collected from <= 200 meter-depth samples and was not from the deep chlorophyll maximum zone	0	0.06	0.09	0.53	TRUE	class		d__Bacteria;p__Bacteroidota;c__Bacteroidia;o__Flavobacteriales;f__Flavobacteriaceae;g__MED-G13;s__MED-G13 sp902525795	NA	NA	NA	NA	NA	NA	NA	NA	NA	NA	NA	NA
AG-337-M06_contigs	GORG-Tropics	65.78	0	832549	58	33012	14354	53434	29.5	95.84	SWC-05	14	<40	-26.25	-103.96	BiG-RAPA	No	This SAG was collected from <= 200 meter-depth samples and was not from the deep chlorophyll maximum zone	0	0.06	0.12	0.86	TRUE	genus		d__Bacteria;p__Proteobacteria;c__Alphaproteobacteria;o__Pelagibacterales;f__Pelagibacteraceae;g__Pelagibacter;s__Pelagibacter sp902527485	d__Bacteria; p__Proteobacteria; c__Alphaproteobacteria; o__SAR11_clade; f__Clade_I; g__Clade_Ia; s__Candidatus_Pelagibacter	NA	NA	AG-337-M06_NODE_24	NA	NA	1470	NA	NA	0.749694	NA	NA
AG-337-M07_contigs	GORG-Tropics	61.04	0	722145	45	45330	16047	61728	31	95.83	SWC-05	14	<40	-26.25	-103.96	BiG-RAPA	No	This SAG was collected from <= 200 meter-depth samples and was not from the deep chlorophyll maximum zone	0	0.03	0.33	0.65	TRUE	genus		d__Bacteria;p__Proteobacteria;c__Alphaproteobacteria;o__HIMB59;f__HIMB59;g__HIMB59;s__HIMB59 sp902527525	NA	NA	NA	NA	NA	NA	NA	NA	NA	NA	NA	NA
AG-337-M10_contigs	GORG-Tropics	50	0	765930	34	41023	22527	78905	31	95.56	SWC-05	14	<40	-26.25	-103.96	BiG-RAPA	No	This SAG was collected from <= 200 meter-depth samples and was not from the deep chlorophyll maximum zone	0	0.16	0.09	0.43	TRUE	class		d__Bacteria;p__Proteobacteria;c__Gammaproteobacteria;o__GCA-002705445;f__GCA-002705445;g__GCA-2705445;s__	NA	NA	NA	NA	NA	NA	NA	NA	NA	NA	NA	NA
AG-337-M11_contigs	GORG-Tropics	60.38	0	1101657	41	52851	26869	122593	29.6	96.63	SWC-05	14	<40	-26.25	-103.96	BiG-RAPA	No	This SAG was collected from <= 200 meter-depth samples and was not from the deep chlorophyll maximum zone	0	0.62	0.06	0.68	TRUE	species		d__Bacteria;p__Proteobacteria;c__Alphaproteobacteria;o__Pelagibacterales;f__Pelagibacteraceae;g__Pelagibacter;s__	NA	NA	NA	NA	NA	NA	NA	NA	NA	NA	NA	NA
AG-337-M15_contigs	GORG-Tropics	73.22	0	740960	30	44932	24698	121081	28.9	96.7	SWC-05	14	<40	-26.25	-103.96	BiG-RAPA	No	This SAG was collected from <= 200 meter-depth samples and was not from the deep chlorophyll maximum zone	0	0.04	0.09	0.85	TRUE	genus		d__Bacteria;p__Proteobacteria;c__Alphaproteobacteria;o__Pelagibacterales;f__Pelagibacteraceae;g__Pelagibacter;s__	NA	NA	NA	NA	NA	NA	NA	NA	NA	NA	NA	NA
AG-337-M21_contigs	GORG-Tropics	72.76	0	829416	56	35498	14811	86116	29.7	96.31	SWC-05	14	<40	-26.25	-103.96	BiG-RAPA	No	This SAG was collected from <= 200 meter-depth samples and was not from the deep chlorophyll maximum zone	0	0.57	0.08	0.75	TRUE	species		d__Bacteria;p__Proteobacteria;c__Alphaproteobacteria;o__Pelagibacterales;f__Pelagibacteraceae;g__Pelagibacter;s__Pelagibacter sp902527635	d__Bacteria; p__Proteobacteria; c__Alphaproteobacteria; o__SAR11_clade; f__Clade_I; g__Clade_Ia; s__uncultured_bacterium	NA	NA	AG-337-M21_NODE_26	NA	NA	1470	NA	NA	0.319127	NA	NA
AG-337-M23_contigs	GORG-Tropics	52.52	0	986690	64	27177	15417	82381	30.6	89.83	SWC-05	14	<40	-26.25	-103.96	BiG-RAPA	No	This SAG was collected from <= 200 meter-depth samples and was not from the deep chlorophyll maximum zone	0	0.14	0.1	0.75	TRUE	species		d__Bacteria;p__Cyanobacteria;c__Cyanobacteriia;o__PCC-6307;f__Cyanobiaceae;g__Prochlorococcus_A;s__	NA	NA	NA	NA	NA	NA	NA	NA	NA	NA	NA	NA
AG-337-N02_contigs	GORG-Tropics	80.76	0	1337552	63	42332	21230	119002	29	96.45	SWC-05	14	<40	-26.25	-103.96	BiG-RAPA	No	This SAG was collected from <= 200 meter-depth samples and was not from the deep chlorophyll maximum zone	0	0.09	0.1	0.42	TRUE	class		d__Bacteria;p__Proteobacteria;c__Alphaproteobacteria;o__HIMB59;f__GCA-002718135;g__AG-337-I02;s__	NA	NA	NA	NA	NA	NA	NA	NA	NA	NA	NA	NA
AG-337-N04_contigs	GORG-Tropics	81.1	0	852652	48	43992	17763	89934	29.3	96.52	SWC-05	14	<40	-26.25	-103.96	BiG-RAPA	No	This SAG was collected from <= 200 meter-depth samples and was not from the deep chlorophyll maximum zone	0	0.06	0.13	0.78	TRUE	genus		d__Bacteria;p__Proteobacteria;c__Alphaproteobacteria;o__Pelagibacterales;f__Pelagibacteraceae;g__Pelagibacter;s__	NA	NA	NA	NA	NA	NA	NA	NA	NA	NA	NA	NA
AG-337-N08_contigs	GORG-Tropics	73.66	0	992085	56	34505	17715	141361	32.6	96.21	SWC-05	14	<40	-26.25	-103.96	BiG-RAPA	No	This SAG was collected from <= 200 meter-depth samples and was not from the deep chlorophyll maximum zone	0	0.15	0.05	0.44	TRUE	class		d__Bacteria;p__Proteobacteria;c__Alphaproteobacteria;o__Pelagibacterales;f__AG-422-B15;g__AG-422-B15;s__	NA	NA	NA	NA	NA	NA	NA	NA	NA	NA	NA	NA
AG-337-N17_contigs	GORG-Tropics	62.58	0	777228	45	38191	17271	87341	34	96.17	SWC-05	14	<40	-26.25	-103.96	BiG-RAPA	No	This SAG was collected from <= 200 meter-depth samples and was not from the deep chlorophyll maximum zone	0	0.14	0.04	0.46	TRUE	class		d__Bacteria;p__Proteobacteria;c__Gammaproteobacteria;o__SAR86;f__AG-339-G14;g__AG-339-G14;s__AG-339-G14 sp902527995	d__Bacteria; p__Proteobacteria; c__Gammaproteobacteria; o__SAR86_clade; f__SAR86_clade; g__SAR86_clade; s__metagenome	NA	NA	AG-337-N17_NODE_4	NA	NA	1529	NA	NA	0.687686	NA	NA
AG-337-N19_contigs	GORG-Tropics	53.84	0	922854	41	60617	22508	91401	33.5	96.23	SWC-05	14	<40	-26.25	-103.96	BiG-RAPA	No	This SAG was collected from <= 200 meter-depth samples and was not from the deep chlorophyll maximum zone	0	0.13	0.05	0.45	TRUE	class		d__Bacteria;p__Proteobacteria;c__Gammaproteobacteria;o__SAR86;f__AG-339-G14;g__AG-339-G14;s__	NA	NA	NA	NA	NA	NA	NA	NA	NA	NA	NA	NA
AG-337-N20_contigs	GORG-Tropics	54.38	0	843531	52	28601	16221	106537	31	96.36	SWC-05	14	<40	-26.25	-103.96	BiG-RAPA	No	This SAG was collected from <= 200 meter-depth samples and was not from the deep chlorophyll maximum zone	0.00239588	0.03	0.21	0.64	TRUE	genus		d__Bacteria;p__Proteobacteria;c__Alphaproteobacteria;o__HIMB59;f__HIMB59;g__HIMB59;s__	NA	NA	NA	NA	NA	NA	NA	NA	NA	NA	NA	NA
AG-337-N21_contigs	GORG-Tropics	80.09	0	2044868	55	73336	37179	273483	31.1	93.17	SWC-05	14	<40	-26.25	-103.96	BiG-RAPA	No	This SAG was collected from <= 200 meter-depth samples and was not from the deep chlorophyll maximum zone	0	0.37	0.12	0.82	TRUE	species		d__Bacteria;p__Proteobacteria;c__Alphaproteobacteria;o__Puniceispirillales;f__AAA536-G10;g__AAA536-G10;s__AAA536-G10 sp003282145	d__Bacteria; p__Proteobacteria; c__Alphaproteobacteria; o__Puniceispirillales; f__SAR116_clade; g__SAR116_clade; s__alpha_proteobacterium	NA	NA	AG-337-N21_NODE_1	NA	NA	1483	NA	NA	0.688872	NA	NA
AG-337-O02_contigs	GORG-Tropics	54.22	0	762971	28	76433	27248	104389	29.1	96.47	SWC-05	14	<40	-26.25	-103.96	BiG-RAPA	No	This SAG was collected from <= 200 meter-depth samples and was not from the deep chlorophyll maximum zone	0	0.8	0.03	0.63	TRUE	species		d__Bacteria;p__Proteobacteria;c__Alphaproteobacteria;o__Pelagibacterales;f__Pelagibacteraceae;g__Pelagibacter;s__Pelagibacter sp902528175	d__Bacteria; p__Proteobacteria; c__Alphaproteobacteria; o__SAR11_clade; f__Clade_I; g__Clade_Ib; s__marine_metagenome	NA	NA	AG-337-O02_NODE_5	NA	NA	1470	NA	NA	0.680985	NA	NA
AG-337-O03_contigs	GORG-Tropics	72.54	0.11	794951	37	40225	21485	140985	29.9	96.58	SWC-05	14	<40	-26.25	-103.96	BiG-RAPA	No	This SAG was collected from <= 200 meter-depth samples and was not from the deep chlorophyll maximum zone	0	0.06	0.03	0.57	TRUE	species		d__Bacteria;p__Proteobacteria;c__Alphaproteobacteria;o__Pelagibacterales;f__Pelagibacteraceae;g__MED727;s__MED727 sp902605645	d__Bacteria; p__Proteobacteria; c__Alphaproteobacteria; o__SAR11_clade; f__Clade_II; g__Clade_II; s__uncultured_marine	NA	NA	AG-337-O03_NODE_24	NA	NA	1221	NA	NA	0.586551	NA	NA
AG-337-O05_contigs	GORG-Tropics	77.46	0	1061826	47	50188	22592	135655	29.6	96.4	SWC-05	14	<40	-26.25	-103.96	BiG-RAPA	No	This SAG was collected from <= 200 meter-depth samples and was not from the deep chlorophyll maximum zone	0	0.62	0.08	0.67	TRUE	species		d__Bacteria;p__Proteobacteria;c__Alphaproteobacteria;o__Pelagibacterales;f__Pelagibacteraceae;g__Pelagibacter;s__Pelagibacter sp902528135	d__Bacteria; p__Proteobacteria; c__Alphaproteobacteria; o__SAR11_clade; f__Clade_I; g__Clade_Ib; s__marine_metagenome	NA	NA	AG-337-O05_NODE_28	NA	NA	1470	NA	NA	0.467912	NA	NA
AG-337-O06_contigs	GORG-Tropics	69.33	0	1175422	30	63388	39180	224725	34.6	95.91	SWC-05	14	<40	-26.25	-103.96	BiG-RAPA	No	This SAG was collected from <= 200 meter-depth samples and was not from the deep chlorophyll maximum zone	0	0.19	0.13	0.68	TRUE	species		d__Bacteria;p__Proteobacteria;c__Gammaproteobacteria;o__SAR86;f__D2472;g__D2472;s__D2472 sp902528215	d__Bacteria; p__Proteobacteria; c__Gammaproteobacteria; o__SAR86_clade; f__SAR86_clade; g__SAR86_clade; s__SAR86_cluster	NA	NA	AG-337-O06_NODE_8	NA	NA	1531	NA	NA	0.869706	NA	NA
AG-337-O13_contigs	GORG-Tropics	62.49	0	977438	24	61694	40726	166026	34.2	96.67	SWC-05	14	<40	-26.25	-103.96	BiG-RAPA	No	This SAG was collected from <= 200 meter-depth samples and was not from the deep chlorophyll maximum zone	0.00471437	0.03	0.03	0.47	TRUE	phylum		d__Bacteria;p__Proteobacteria;c__Gammaproteobacteria;o__SAR86;f__AG-339-G14;g__AG-339-G14;s__AG-339-G14 sp003282105	d__Bacteria; p__Proteobacteria; c__Gammaproteobacteria; o__SAR86_clade; f__SAR86_clade; g__SAR86_clade; s__marine_metagenome	NA	NA	AG-337-O13_NODE_6	NA	NA	1529	NA	NA	0.625692	NA	NA
AG-337-O15_contigs	GORG-Tropics	66.81	0.14	1724280	58	75339	29728	178632	31.2	93.18	SWC-05	14	<40	-26.25	-103.96	BiG-RAPA	No	This SAG was collected from <= 200 meter-depth samples and was not from the deep chlorophyll maximum zone	0	0.36	0.16	0.78	TRUE	species		d__Bacteria;p__Proteobacteria;c__Alphaproteobacteria;o__Puniceispirillales;f__AAA536-G10;g__AAA536-G10;s__AAA536-G10 sp902528415	d__Bacteria; p__Proteobacteria; c__Alphaproteobacteria; o__Puniceispirillales; f__SAR116_clade; g__SAR116_clade; s__alpha_proteobacterium	NA	NA	AG-337-O15_NODE_42	NA	NA	1483	NA	NA	0.837904	NA	NA
AG-337-O16_contigs	GORG-Tropics	72.29	0	865292	29	74297	29837	177945	29.5	96.34	SWC-05	14	<40	-26.25	-103.96	BiG-RAPA	No	This SAG was collected from <= 200 meter-depth samples and was not from the deep chlorophyll maximum zone	0	0.78	0.01	0.63	TRUE	species		d__Bacteria;p__Proteobacteria;c__Alphaproteobacteria;o__Pelagibacterales;f__Pelagibacteraceae;g__Pelagibacter;s__Pelagibacter sp902528375	d__Bacteria; p__Proteobacteria; c__Alphaproteobacteria; o__SAR11_clade; f__Clade_I; g__Clade_Ib; s__marine_metagenome	NA	NA	AG-337-O16_NODE_3	NA	NA	1470	NA	NA	0.693648	NA	NA
AG-337-O21_contigs	GORG-Tropics	58.18	0.44	1015071	37	62290	27434	310100	34.3	96.73	SWC-05	14	<40	-26.25	-103.96	BiG-RAPA	No	This SAG was collected from <= 200 meter-depth samples and was not from the deep chlorophyll maximum zone	0	0.15	0.02	0.44	TRUE	class		d__Bacteria;p__Proteobacteria;c__Gammaproteobacteria;o__SAR86;f__AG-339-G14;g__MEDG-81;s__MEDG-81 sp902563105	NA	NA	NA	NA	NA	NA	NA	NA	NA	NA	NA	NA
AG-337-O23_contigs	GORG-Tropics	51.64	0	890646	47	32662	18949	93156	34.9	96.46	SWC-05	14	<40	-26.25	-103.96	BiG-RAPA	No	This SAG was collected from <= 200 meter-depth samples and was not from the deep chlorophyll maximum zone	0	0.14	0.05	0.44	TRUE	class		d__Bacteria;p__Proteobacteria;c__Gammaproteobacteria;o__SAR86;f__AG-339-G14;g__CACNYO01;s__CACNYO01 sp902528485	d__Bacteria; p__Proteobacteria; c__Gammaproteobacteria; o__SAR86_clade; f__SAR86_clade; g__SAR86_clade; s__marine_metagenome	NA	NA	AG-337-O23_NODE_4	NA	NA	1526	NA	NA	0.995484	NA	NA
AG-337-P03_contigs	GORG-Tropics	62.38	1.46	777960	61	20609	12753	56631	29.7	96.24	SWC-05	14	<40	-26.25	-103.96	BiG-RAPA	No	This SAG was collected from <= 200 meter-depth samples and was not from the deep chlorophyll maximum zone	0	0.06	0.16	0.78	TRUE	genus		d__Bacteria;p__Proteobacteria;c__Alphaproteobacteria;o__Pelagibacterales;f__Pelagibacteraceae;g__Pelagibacter;s__Pelagibacter sp902528505	d__Bacteria; p__Proteobacteria; c__Alphaproteobacteria; o__SAR11_clade; f__Clade_I; g__Clade_Ia; s__unidentified_marine	NA	NA	AG-337-P03_NODE_13	NA	NA	1190	NA	NA	0.281162	NA	NA
AG-337-P04_contigs	GORG-Tropics	75.86	0.71	814555	30	58566	27151	134811	29.3	96.56	SWC-05	14	<40	-26.25	-103.96	BiG-RAPA	No	This SAG was collected from <= 200 meter-depth samples and was not from the deep chlorophyll maximum zone	0	0.16	0.03	0.77	TRUE	species		d__Bacteria;p__Proteobacteria;c__Alphaproteobacteria;o__Pelagibacterales;f__Pelagibacteraceae;g__Pelagibacter;s__	NA	NA	NA	NA	NA	NA	NA	NA	NA	NA	NA	NA
AG-337-P05_contigs	GORG-Tropics	69.43	0.03	908916	30	77223	30297	177510	34.2	96.78	SWC-05	14	<40	-26.25	-103.96	BiG-RAPA	No	This SAG was collected from <= 200 meter-depth samples and was not from the deep chlorophyll maximum zone	0	0.14	0.07	0.45	TRUE	class		d__Bacteria;p__Proteobacteria;c__Gammaproteobacteria;o__SAR86;f__AG-339-G14;g__AG-339-G14;s__AG-339-G14 sp003282105	d__Bacteria; p__Proteobacteria; c__Gammaproteobacteria; o__SAR86_clade; f__SAR86_clade; g__SAR86_clade; s__marine_metagenome	NA	NA	AG-337-P05_NODE_16	NA	NA	1529	NA	NA	0.622688	NA	NA
AG-337-P10_contigs	GORG-Tropics	63.4	0	1030161	43	48465	23957	116895	29.3	96.71	SWC-05	14	<40	-26.25	-103.96	BiG-RAPA	No	This SAG was collected from <= 200 meter-depth samples and was not from the deep chlorophyll maximum zone	0	0.11	0.27	0.76	TRUE	species		d__Bacteria;p__Proteobacteria;c__Alphaproteobacteria;o__Pelagibacterales;f__Pelagibacteraceae;g__Pelagibacter;s__Pelagibacter sp003211555	d__Bacteria; p__Proteobacteria; c__Alphaproteobacteria; o__SAR11_clade; f__Clade_I; g__Clade_Ib; s__unidentified_marine	NA	NA	AG-337-P10_NODE_11	NA	NA	822	NA	NA	0.7223	NA	NA
AG-337-P13_contigs	GORG-Tropics	81.36	0	1231851	44	51872	27996	143870	30.8	96.27	SWC-05	14	<40	-26.25	-103.96	BiG-RAPA	No	This SAG was collected from <= 200 meter-depth samples and was not from the deep chlorophyll maximum zone	0	0.1	0.07	0.5	TRUE	class		d__Bacteria;p__Bacteroidota;c__Bacteroidia;o__Flavobacteriales;f__Flavobacteriaceae;g__MED-G14;s__MED-G14 sp002691165	d__Bacteria; p__Bacteroidota; c__Bacteroidia; o__Flavobacteriales; f__Flavobacteriaceae; g__NS4_marine_group; s__uncultured_Flavobacteriia	NA	NA	AG-337-P13_NODE_3	NA	NA	1523	NA	NA	0.846086	NA	NA
AG-337-P19_contigs	GORG-Tropics	57.89	0	1033007	47	41918	21978	125903	31.9	96.06	SWC-05	14	<40	-26.25	-103.96	BiG-RAPA	No	This SAG was collected from <= 200 meter-depth samples and was not from the deep chlorophyll maximum zone	0	0.32	0.05	0.69	TRUE	order		d__Bacteria;p__Proteobacteria;c__Gammaproteobacteria;o__SAR86;f__D2472;g__SAR86A;s__SAR86A sp902528875	d__Bacteria; p__Proteobacteria; c__Gammaproteobacteria; o__SAR86_clade; f__SAR86_clade; g__SAR86_clade; s__uncultured_SAR86	NA	NA	AG-337-P19_NODE_2	NA	NA	1530	NA	NA	0.418035	NA	NA
AG-337-P20_contigs	GORG-Tropics	57.23	0	909640	63	25472	14438	89913	31	95.68	SWC-05	14	<40	-26.25	-103.96	BiG-RAPA	No	This SAG was collected from <= 200 meter-depth samples and was not from the deep chlorophyll maximum zone	0	0.04	0.39	0.65	TRUE	genus		d__Bacteria;p__Proteobacteria;c__Alphaproteobacteria;o__HIMB59;f__HIMB59;g__HIMB59;s__HIMB59 sp902528805	d__Bacteria; p__Proteobacteria; c__Alphaproteobacteria; o__Rhodospirillales; f__AEGEAN-169_marine_group; g__AEGEAN-169_marine_group; s__metagenome	NA	NA	AG-337-P20_NODE_57	NA	NA	1489	NA	NA	0.999889	NA	NA
AG-337-P22_contigs	GORG-Tropics	52.15	0	825640	47	30704	17566	95068	37.5	93.62	SWC-05	14	<40	-26.25	-103.96	BiG-RAPA	No	This SAG was collected from <= 200 meter-depth samples and was not from the deep chlorophyll maximum zone	0.00253743	0.12	0.23	0.53	TRUE	phylum		d__Bacteria;p__Verrucomicrobiota;c__Verrucomicrobiae;o__Opitutales;f__DSM-45221;g__GCA-2690565;s__	d__Bacteria; p__Verrucomicrobiota; c__Verrucomicrobiae; o__Opitutales; f__Puniceicoccaceae; g__Coraliomargarita; s__uncultured_marine	NA	NA	AG-337-P22_NODE_12	NA	NA	1551	NA	NA	0.960447	NA	NA
AG-343-A13_contigs	GORG-Tropics	52.54	0	696257	49	25422	14209	117658	29.5	96.48	SWC-06	180	<40	-26.25	-103.96	BiG-RAPA	Yes	NA	0	0.07	0.12	0.8	TRUE	genus		d__Bacteria;p__Proteobacteria;c__Alphaproteobacteria;o__Pelagibacterales;f__Pelagibacteraceae;g__Pelagibacter;s__	NA	NA	NA	NA	NA	NA	NA	NA	NA	NA	NA	NA
AG-343-B07_contigs	GORG-Tropics	53.95	0	772795	42	33704	18399	100888	29.9	96.35	SWC-06	180	<40	-26.25	-103.96	BiG-RAPA	Yes	NA	0	0.69	0.09	0.56	TRUE	species		d__Bacteria;p__Proteobacteria;c__Alphaproteobacteria;o__Pelagibacterales;f__Pelagibacteraceae;g__AG-414-E02;s__	NA	NA	NA	NA	NA	NA	NA	NA	NA	NA	NA	NA
AG-343-B13_contigs	GORG-Tropics	57.66	1.28	1356501	90	23731	15072	102520	46.1	93.46	SWC-06	180	<40	-26.25	-103.96	BiG-RAPA	Yes	NA	0	0.41	0.21	0.47	TRUE	species		d__Bacteria;p__Actinobacteriota;c__Acidimicrobiia;o__Acidimicrobiales;f__UBA8592;g__UBA8592;s__UBA8592 sp002703045	d__Bacteria; p__Actinobacteriota; c__Acidimicrobiia; o__Microtrichales; f__Microtrichaceae; g__Sva0996_marine_group; s__uncultured_marine	NA	NA	AG-343-B13_NODE_73	NA	NA	1512	NA	NA	0.66999	NA	NA
AG-343-C02_contigs	GORG-Tropics	77.11	0	917566	51	38214	17991	115694	28.4	96.24	SWC-06	180	<40	-26.25	-103.96	BiG-RAPA	Yes	NA	0	0.77	0.08	0.68	TRUE	species		d__Bacteria;p__Proteobacteria;c__Alphaproteobacteria;o__Pelagibacterales;f__Pelagibacteraceae;g__Pelagibacter;s__Pelagibacter sp902529715	d__Bacteria; p__Proteobacteria; c__Alphaproteobacteria; o__SAR11_clade; f__Clade_I; g__Clade_Ib; s__uncultured_bacterium	NA	NA	AG-343-C02_NODE_2	NA	NA	1470	NA	NA	0.441277	NA	NA
AG-343-C03_contigs	GORG-Tropics	72.22	1.28	960207	27	68414	35563	119131	31.8	96.04	SWC-06	180	<40	-26.25	-103.96	BiG-RAPA	Yes	NA	0	0.54	0.03	0.33	TRUE	phylum		d__Bacteria;p__Actinobacteriota;c__Acidimicrobiia;o__Actinomarinales;f__Actinomarinaceae;g__Actinomarina;s__Actinomarina sp003282445	d__Bacteria; p__Actinobacteriota; c__Acidimicrobiia; o__Actinomarinales; f__Actinomarinaceae; g__Candidatus_Actinomarina; s__marine_metagenome	NA	NA	AG-343-C03_NODE_6	NA	NA	1523	NA	NA	0.962091	NA	NA
AG-343-C05_contigs	GORG-Tropics	69.32	0	1804069	74	48409	24379	200600	29.6	94.92	SWC-06	180	<40	-26.25	-103.96	BiG-RAPA	Yes	NA	0.00120783	0.06	0.1	0.53	TRUE	order		d__Bacteria;p__Proteobacteria;c__Alphaproteobacteria;o__Puniceispirillales;f__AAA536-G10;g__AG-426-I14;s__	NA	NA	NA	NA	NA	NA	NA	NA	NA	NA	NA	NA
AG-343-C08_contigs	GORG-Tropics	64.76	0.85	864778	39	35310	22173	95724	31.7	95.9	SWC-06	180	<40	-26.25	-103.96	BiG-RAPA	Yes	NA	0	0.52	0.05	0.33	TRUE	phylum		d__Bacteria;p__Actinobacteriota;c__Acidimicrobiia;o__Actinomarinales;f__Actinomarinaceae;g__Actinomarina;s__Actinomarina sp003282445	d__Bacteria; p__Actinobacteriota; c__Acidimicrobiia; o__Actinomarinales; f__Actinomarinaceae; g__Candidatus_Actinomarina; s__marine_metagenome	NA	NA	AG-343-C08_NODE_1	NA	NA	1523	NA	NA	0.962091	NA	NA
AG-343-C10_contigs	GORG-Tropics	81.31	0.55	1648311	55	69395	29969	217745	28	96.02	SWC-06	180	<40	-26.25	-103.96	BiG-RAPA	Yes	NA	0	0.04	0.17	0.48	TRUE	phylum		d__Bacteria;p__Bacteroidota;c__Bacteroidia;o__Cytophagales;f__Marinoscillaceae;g__GCA-2715645;s__GCA-2715645 sp902529805	d__Bacteria; p__Bacteroidota; c__Bacteroidia; o__Cytophagales; f__Cyclobacteriaceae; g__Marinoscillum; s__uncultured_marine	NA	NA	AG-343-C10_NODE_1	NA	NA	1515	NA	NA	0.998416	NA	NA
AG-343-C14_contigs	GORG-Tropics	69.7	0	676741	23	45766	29423	224559	36.6	94.76	SWC-06	180	<40	-26.25	-103.96	BiG-RAPA	Yes	NA	0	0.39	0.08	0.31	TRUE	kingdom		d__Archaea;p__Nanoarchaeota;c__Nanoarchaeia;o__Woesearchaeales;f__GW2011-AR9;g__CABZYC01;s__CABZYC01 sp902529885	d__Archaea; p__Nanoarchaeota; c__Nanoarchaeia; o__Woesearchaeales; f__Woesearchaeales; g__Woesearchaeales; s__uncultured_archaeon	NA	NA	AG-343-C14_NODE_1	NA	NA	1472	NA	NA	0.77101	NA	NA
AG-343-C23_contigs	GORG-Tropics	70.48	0	901769	63	20980	14313	96312	29.1	96.29	SWC-06	180	<40	-26.25	-103.96	BiG-RAPA	Yes	NA	0	0.71	0.1	0.56	TRUE	species		d__Bacteria;p__Proteobacteria;c__Alphaproteobacteria;o__Pelagibacterales;f__Pelagibacteraceae;g__AG-414-E02;s__	NA	NA	NA	NA	NA	NA	NA	NA	NA	NA	NA	NA
AG-343-D03_contigs	GORG-Tropics	73.22	1.2	871063	52	29225	16751	103660	29.3	96.12	SWC-06	180	<40	-26.25	-103.96	BiG-RAPA	Yes	NA	0	0.78	0.06	0.68	TRUE	species		d__Bacteria;p__Proteobacteria;c__Alphaproteobacteria;o__Pelagibacterales;f__Pelagibacteraceae;g__Pelagibacter;s__Pelagibacter sp902557385	d__Bacteria; p__Proteobacteria; c__Alphaproteobacteria; o__SAR11_clade; f__Clade_I; g__Clade_Ia; s__marine_metagenome	NA	NA	AG-343-D03_NODE_27	NA	NA	1052	NA	NA	0.408058	NA	NA
AG-343-D04_contigs	GORG-Tropics	82.76	0	1623535	105	31795	15462	76429	35.4	92.38	SWC-06	180	<40	-26.25	-103.96	BiG-RAPA	Yes	NA	0	0.73	0.07	0.27	TRUE	phylum	class	d__Bacteria;p__Margulisbacteria;c__Marinamargulisbacteria;o__GCA-2716485;f__GCA-002719695;g__AG-343-D04;s__AG-343-D04 sp003265885	d__Bacteria; p__Margulisbacteria; c__Margulisbacteria; o__Margulisbacteria; f__Margulisbacteria; g__Margulisbacteria; s__uncultured_marine	NA	NA	AG-343-D04_NODE_14	NA	NA	1524	NA	NA	0.791028	NA	NA
AG-343-D11_contigs	GORG-Tropics	67.53	0.19	870668	40	49423	21766	127900	31.6	95.83	SWC-06	180	<40	-26.25	-103.96	BiG-RAPA	Yes	NA	0	0.03	0.07	0.43	TRUE	phylum		d__Bacteria;p__Proteobacteria;c__Gammaproteobacteria;o__GCA-002705445;f__GCA-002716945;g__GCA-2698665;s__GCA-2698665 sp002698665	d__Bacteria; p__Proteobacteria; c__Gammaproteobacteria; o__Ectothiorhodospirales; f__Ectothiorhodospiraceae; g__uncultured; s__uncultured_marine	NA	NA	AG-343-D11_NODE_2	NA	NA	1522	NA	NA	0.999557	NA	NA
AG-343-D15_contigs	GORG-Tropics	78.31	0	956686	34	88164	28137	160799	29.5	96.33	SWC-06	180	<40	-26.25	-103.96	BiG-RAPA	Yes	NA	0	0.71	0.04	0.56	TRUE	species		d__Bacteria;p__Proteobacteria;c__Alphaproteobacteria;o__Pelagibacterales;f__Pelagibacteraceae;g__CABZZR01;s__CABZZR01 sp902530215	d__Bacteria; p__Proteobacteria; c__Alphaproteobacteria; o__SAR11_clade; f__uncultured; g__uncultured; s__uncultured_bacterium	NA	NA	AG-343-D15_NODE_2	NA	NA	1481	NA	NA	0.992497	NA	NA
AG-343-D22_contigs	GORG-Tropics	56.23	0	719161	66	14815	10896	70662	28	95.97	SWC-06	180	<40	-26.25	-103.96	BiG-RAPA	Yes	NA	0	0.05	0.11	0.79	TRUE	genus		d__Bacteria;p__Proteobacteria;c__Alphaproteobacteria;o__Pelagibacterales;f__Pelagibacteraceae;g__Pelagibacter;s__Pelagibacter sp902579105	d__Bacteria; p__Proteobacteria; c__Alphaproteobacteria; o__SAR11_clade; f__Clade_I; g__Clade_Ia; s__Candidatus_Pelagibacter	NA	NA	AG-343-D22_NODE_41	NA	NA	1470	NA	NA	0.652735	NA	NA
AG-343-D23_contigs	GORG-Tropics	61.24	0	622103	52	25489	11963	76270	30	96.94	SWC-06	180	<40	-26.25	-103.96	BiG-RAPA	Yes	NA	0	0	0	0.69	TRUE	kingdom		d__Bacteria;p__Proteobacteria;c__Alphaproteobacteria;o__Pelagibacterales;f__Pelagibacteraceae;g__MED727;s__MED727 sp902530455	NA	NA	NA	NA	NA	NA	NA	NA	NA	NA	NA	NA
AG-343-E09_contigs	GORG-Tropics	59.81	0	1112085	55	50243	20219	69936	50.7	95.03	SWC-06	180	<40	-26.25	-103.96	BiG-RAPA	Yes	NA	0	0.07	0.27	0.81	TRUE	species		d__Archaea;p__Thermoplasmatota;c__Poseidoniia_A;o__Poseidoniales;f__Thalassarchaeaceae;g__MGIIb-O3;s__MGIIb-O3 sp001629235	d__Archaea; p__Thermoplasmatota; c__Thermoplasmata; o__Marine_Group_II; f__Marine_Group_II; g__Marine_Group_II; s__Marine_group	NA	NA	AG-343-E09_NODE_21	NA	NA	1470	NA	NA	1	NA	NA
AG-343-E15_contigs	GORG-Tropics	86.81	0	1340335	35	77860	38295	382238	32	95.49	SWC-06	180	<40	-26.25	-103.96	BiG-RAPA	Yes	NA	0	0.19	0.09	0.47	TRUE	class		d__Bacteria;p__Proteobacteria;c__Alphaproteobacteria;o__Rhizobiales_B;f__TMED25;g__AG-430-B22;s__AG-430-B22 sp902533755	d__Bacteria; p__Proteobacteria; c__Alphaproteobacteria; o__Parvibaculales; f__OCS116_clade; g__OCS116_clade; s__uncultured_marine	NA	NA	AG-343-E15_NODE_4	NA	NA	1490	NA	NA	0.525843	NA	NA
AG-343-E17_contigs	GORG-Tropics	86.75	0	985420	26	98647	37900	195711	29.6	96.31	SWC-06	180	<40	-26.25	-103.96	BiG-RAPA	Yes	NA	0	0.38	0.03	0.52	TRUE	species		d__Bacteria;p__Proteobacteria;c__Alphaproteobacteria;o__Pelagibacterales;f__Pelagibacteraceae;g__GCA-2704625;s__GCA-2704625 sp902530635	d__Bacteria; p__Proteobacteria; c__Alphaproteobacteria; o__SAR11_clade; f__Clade_II; g__Clade_II; s__marine_metagenome	NA	NA	AG-343-E17_NODE_2	NA	NA	1470	NA	NA	0.306218	NA	NA
AG-343-E19_contigs	GORG-Tropics	60.49	0	652526	51	27014	12794	68115	29.1	95.97	SWC-06	180	<40	-26.25	-103.96	BiG-RAPA	Yes	NA	0	0.8	0.04	0.63	TRUE	species		d__Bacteria;p__Proteobacteria;c__Alphaproteobacteria;o__Pelagibacterales;f__Pelagibacteraceae;g__Pelagibacter;s__Pelagibacter sp902530715	d__Bacteria; p__Proteobacteria; c__Alphaproteobacteria; o__SAR11_clade; f__Clade_I; g__Clade_Ib; s__marine_metagenome	NA	NA	AG-343-E19_NODE_2	NA	NA	1470	NA	NA	0.439291	NA	NA
AG-343-F06_contigs	GORG-Tropics	56.52	0	666144	50	26886	13322	103349	30.2	96.4	SWC-06	180	<40	-26.25	-103.96	BiG-RAPA	Yes	NA	0	0.13	0.05	0.47	TRUE	class		d__Bacteria;p__Proteobacteria;c__Alphaproteobacteria;o__HIMB59;f__GCA-002718135;g__AG-337-I02;s__AG-337-I02 sp902567135	NA	NA	NA	NA	NA	NA	NA	NA	NA	NA	NA	NA
AG-343-F07_contigs	GORG-Tropics	69.88	0	723483	40	40563	18087	105846	29.9	96.25	SWC-06	180	<40	-26.25	-103.96	BiG-RAPA	Yes	NA	0	0.07	0.17	0.56	TRUE	species		d__Bacteria;p__Proteobacteria;c__Alphaproteobacteria;o__Pelagibacterales;f__Pelagibacteraceae;g__MED727;s__MED727 sp902530885	d__Bacteria; p__Proteobacteria; c__Alphaproteobacteria; o__SAR11_clade; f__Clade_II; g__Clade_II; s__uncultured_marine	NA	NA	AG-343-F07_NODE_7	NA	NA	1480	NA	NA	0.414622	NA	NA
AG-343-F10_contigs	GORG-Tropics	71.43	0	1116931	45	55782	24820	199507	29.3	95.86	SWC-06	180	<40	-26.25	-103.96	BiG-RAPA	Yes	NA	0	0.15	0.05	0.38	TRUE	class		d__Bacteria;p__Proteobacteria;c__Alphaproteobacteria;o__TMED127;f__TMED127;g__GCA-2691245;s__GCA-2691245 sp902530985	d__Bacteria; p__Proteobacteria; c__Alphaproteobacteria; o__Rickettsiales; f__S25-593; g__S25-593; s__uncultured_bacterium	NA	NA	AG-343-F10_NODE_8	NA	NA	1497	NA	NA	0.579815	NA	NA
AG-343-F17_contigs	GORG-Tropics	72.53	0.4	2059379	86	50645	23946	139428	37.3	92.43	SWC-06	180	<40	-26.25	-103.96	BiG-RAPA	Yes	NA	0.00477862	0.15	0.23	0.41	TRUE	family		d__Bacteria;p__Proteobacteria;c__Alphaproteobacteria;o__Rhodobacterales;f__Rhodobacteraceae;g__CACKLF01;s__	NA	NA	NA	NA	NA	NA	NA	NA	NA	NA	NA	NA
AG-343-F19_contigs	GORG-Tropics	63	1.2	883717	77	20442	11476	42101	28.8	95.78	SWC-06	180	<40	-26.25	-103.96	BiG-RAPA	Yes	NA	0	0.6	0.08	0.67	TRUE	species		d__Bacteria;p__Proteobacteria;c__Alphaproteobacteria;o__Pelagibacterales;f__Pelagibacteraceae;g__Pelagibacter;s__Pelagibacter sp902531025	d__Bacteria; p__Proteobacteria; c__Alphaproteobacteria; o__SAR11_clade; f__Clade_I; g__Clade_Ib; s__marine_metagenome	NA	NA	AG-343-F19_NODE_8	NA	NA	1470	NA	NA	0.542206	NA	NA
AG-343-G05_contigs	GORG-Tropics	60.99	0.6	1522347	85	43202	17909	141120	36.8	93.74	SWC-06	180	<40	-26.25	-103.96	BiG-RAPA	Yes	NA	0	0.2	0.21	0.38	TRUE	family		d__Bacteria;p__Proteobacteria;c__Alphaproteobacteria;o__Rhodobacterales;f__Rhodobacteraceae;g__CACIJG01;s__CACIJG01 sp902531755	NA	NA	NA	NA	NA	NA	NA	NA	NA	NA	NA	NA
AG-343-G10_contigs	GORG-Tropics	56.01	0.19	1114492	22	89023	50658	246355	31.8	96.39	SWC-06	180	<40	-26.25	-103.96	BiG-RAPA	Yes	NA	0	0.48	0.11	0.73	TRUE	family		d__Bacteria;p__Proteobacteria;c__Gammaproteobacteria;o__SAR86;f__D2472;g__SAR86A;s__SAR86A sp902560315	d__Bacteria; p__Proteobacteria; c__Gammaproteobacteria; o__SAR86_clade; f__SAR86_clade; g__SAR86_clade; s__uncultured_SAR86	NA	NA	AG-343-G10_NODE_8	NA	NA	1530	NA	NA	0.520414	NA	NA
AG-343-G22_contigs	GORG-Tropics	62.65	0.12	1918941	81	65184	23690	224077	43.1	91.83	SWC-06	180	<40	-26.25	-103.96	BiG-RAPA	Yes	NA	0	0.05	0.15	0.51	TRUE	phylum		d__Bacteria;p__Proteobacteria;c__Gammaproteobacteria;o__Pseudomonadales;f__Pseudohongiellaceae;g__UBA9145;s__UBA9145 sp902531515	d__Bacteria; p__Proteobacteria; c__Gammaproteobacteria; o__Oceanospirillales; f__Pseudohongiellaceae; g__Pseudohongiella; s__marine_metagenome	NA	NA	AG-343-G22_NODE_52	NA	NA	1530	NA	NA	0.916402	NA	NA
AG-343-G23_contigs	GORG-Tropics	56.61	0	630469	72	12808	8756	40640	29.8	95.91	SWC-06	180	<40	-26.25	-103.96	BiG-RAPA	Yes	NA	0	0.35	0.13	0.7	TRUE	genus		d__Bacteria;p__Proteobacteria;c__Alphaproteobacteria;o__Pelagibacterales;f__Pelagibacteraceae;g__Pelagibacter;s__Pelagibacter sp902531455	d__Bacteria; p__Proteobacteria; c__Alphaproteobacteria; o__SAR11_clade; f__Clade_I; g__Clade_Ib; s__uncultured_marine	NA	NA	AG-343-G23_NODE_19	NA	NA	1470	NA	NA	0.311122	NA	NA
AG-343-I08_contigs	GORG-Tropics	62.25	0.85	1146683	66	29924	17373	127822	45.9	93.69	SWC-06	180	<40	-26.25	-103.96	BiG-RAPA	Yes	NA	0	0.4	0.17	0.46	TRUE	species		d__Bacteria;p__Actinobacteriota;c__Acidimicrobiia;o__Acidimicrobiales;f__UBA8592;g__UBA8592;s__	NA	NA	NA	NA	NA	NA	NA	NA	NA	NA	NA	NA
AG-343-I10_contigs	GORG-Tropics	71.6	0	1165786	41	54790	28433	147335	51.7	95.26	SWC-06	180	<40	-26.25	-103.96	BiG-RAPA	Yes	NA	0	0.17	0.06	0.53	TRUE	species		d__Archaea;p__Thermoplasmatota;c__Poseidoniia_A;o__Poseidoniales;f__Thalassarchaeaceae;g__MGIIb-O5;s__MGIIb-O5 sp002718995	d__Archaea; p__Thermoplasmatota; c__Thermoplasmata; o__Marine_Group_II; f__Marine_Group_II; g__Marine_Group_II; s__marine_metagenome	NA	NA	AG-343-I10_NODE_4	NA	NA	1466	NA	NA	0.818903	NA	NA
AG-343-I15_contigs	GORG-Tropics	57.01	0	624361	54	19632	11562	44062	32.5	95.24	SWC-06	180	<40	-26.25	-103.96	BiG-RAPA	Yes	NA	0	0.18	0.07	0.47	TRUE	class		d__Bacteria;p__Proteobacteria;c__Alphaproteobacteria;o__Pelagibacterales;f__AG-422-B15;g__CACPJE01;s__CACPJE01 sp902634045	d__Bacteria; p__Proteobacteria; c__Alphaproteobacteria; o__SAR11_clade; f__Clade_IV; g__Clade_IV; s__uncultured_bacterium	NA	NA	AG-343-I15_NODE_2	NA	NA	1484	NA	NA	0.821286	NA	NA
AG-343-I16_contigs	GORG-Tropics	67.72	0	875287	45	39408	19450	139305	28.5	96.55	SWC-06	180	<40	-26.25	-103.96	BiG-RAPA	Yes	NA	0	0.26	0.06	0.69	TRUE	genus		d__Bacteria;p__Proteobacteria;c__Alphaproteobacteria;o__Pelagibacterales;f__Pelagibacteraceae;g__Pelagibacter;s__Pelagibacter sp902531885	NA	NA	NA	NA	NA	NA	NA	NA	NA	NA	NA	NA
AG-343-J07_contigs	GORG-Tropics	60.4	0	971429	56	31301	17346	68732	36.6	95.97	SWC-06	180	<40	-26.25	-103.96	BiG-RAPA	Yes	NA	0	0.12	0.23	0.64	TRUE	kingdom		d__Archaea;p__Thermoplasmatota;c__Poseidoniia_B;o__MGIII;f__CG-Epi1;g__CG-Epi1;s__CG-Epi1 sp902531985	d__Archaea; p__Thermoplasmatota; c__Thermoplasmata; o__Thermoplasmata; f__Thermoplasmata; g__Marine_Group_III; s__marine_metagenome	NA	NA	AG-343-J07_NODE_11	NA	NA	1467	NA	NA	0.969975	NA	NA
AG-343-J10_contigs	GORG-Tropics	65.15	0	1052091	40	63738	26302	106671	51.8	95.19	SWC-06	180	<40	-26.25	-103.96	BiG-RAPA	Yes	NA	0	0.15	0.07	0.54	TRUE	species		d__Archaea;p__Thermoplasmatota;c__Poseidoniia_A;o__Poseidoniales;f__Thalassarchaeaceae;g__MGIIb-O5;s__MGIIb-O5 sp002718995	NA	NA	NA	NA	NA	NA	NA	NA	NA	NA	NA	NA
AG-343-J11_contigs	GORG-Tropics	56.9	0	1159375	45	58108	25763	153143	35.3	96.1	SWC-06	180	<40	-26.25	-103.96	BiG-RAPA	Yes	NA	0	0.15	0.06	0.46	TRUE	class		d__Bacteria;p__Proteobacteria;c__Gammaproteobacteria;o__SAR86;f__SAR86;g__GCA-2730855;s__GCA-2730855 sp902532015	d__Bacteria; p__Proteobacteria; c__Gammaproteobacteria; o__SAR86_clade; f__SAR86_clade; g__SAR86_clade; s__uncultured_bacterium	NA	NA	AG-343-J11_NODE_1	NA	NA	1548	NA	NA	0.673601	NA	NA
AG-343-J20_contigs	GORG-Tropics	58.27	0	830586	57	33129	14571	70430	28.6	96.6	SWC-06	180	<40	-26.25	-103.96	BiG-RAPA	Yes	NA	0	0.77	0.04	0.68	TRUE	species		d__Bacteria;p__Proteobacteria;c__Alphaproteobacteria;o__Pelagibacterales;f__Pelagibacteraceae;g__Pelagibacter;s__Pelagibacter sp902532225	NA	NA	NA	NA	NA	NA	NA	NA	NA	NA	NA	NA
AG-343-J22_contigs	GORG-Tropics	65.44	0	855738	43	46090	19900	98814	30.5	95.8	SWC-06	180	<40	-26.25	-103.96	BiG-RAPA	Yes	NA	0.00470938	0.06	0.13	0.53	TRUE	class		d__Bacteria;p__Bacteroidota;c__Bacteroidia;o__Flavobacteriales;f__Flavobacteriaceae;g__MED-G11;s__MED-G11 sp902586435	d__Bacteria; p__Bacteroidota; c__Bacteroidia; o__Flavobacteriales; f__Flavobacteriaceae; g__NS5_marine_group; s__hydrothermal_vent	NA	NA	AG-343-J22_NODE_6	NA	NA	1525	NA	NA	0.80271	NA	NA
AG-343-K02_contigs	GORG-Tropics	86.86	1.2	973691	34	85832	28637	136800	28	96.32	SWC-06	180	<40	-26.25	-103.96	BiG-RAPA	Yes	NA	0	0.75	0.03	0.67	TRUE	species		d__Bacteria;p__Proteobacteria;c__Alphaproteobacteria;o__Pelagibacterales;f__Pelagibacteraceae;g__Pelagibacter;s__Pelagibacter sp902532195	d__Bacteria; p__Proteobacteria; c__Alphaproteobacteria; o__SAR11_clade; f__Clade_I; g__Clade_Ib; s__marine_metagenome	NA	NA	AG-343-K02_NODE_10	NA	NA	1470	NA	NA	0.611255	NA	NA
AG-343-K03_contigs	GORG-Tropics	65.21	0.74	1173127	31	81103	37842	134280	31.5	95.87	SWC-06	180	<40	-26.25	-103.96	BiG-RAPA	Yes	NA	0	0.1	0.59	0.44	FALSE	phylum		d__Bacteria;p__Bacteroidota;c__Bacteroidia;o__Flavobacteriales;f__Flavobacteriaceae;g__MED-G11;s__MED-G11 sp902586435	NA	NA	NA	NA	NA	NA	NA	NA	NA	NA	NA	NA
AG-343-K16_contigs	GORG-Tropics	62.14	0	1941374	120	39189	16178	100153	33.6	92.75	SWC-06	180	<40	-26.25	-103.96	BiG-RAPA	Yes	NA	0	0.51	0.15	0.37	TRUE	family		d__Bacteria;p__Proteobacteria;c__Alphaproteobacteria;o__Puniceispirillales;f__GCA-002684695;g__GCA-002684695;s__GCA-002684695 sp902532475	d__Bacteria; p__Proteobacteria; c__Alphaproteobacteria; o__Puniceispirillales; f__SAR116_clade; g__SAR116_clade; s__uncultured_bacterium	NA	NA	AG-343-K16_NODE_27	NA	NA	1484	NA	NA	0.873433	NA	NA
AG-343-K21_contigs	GORG-Tropics	49.8	0	580202	43	21949	13493	39781	30	96.58	SWC-06	180	<40	-26.25	-103.96	BiG-RAPA	Yes	NA	0	0.07	0.09	0.76	TRUE	genus		d__Bacteria;p__Proteobacteria;c__Alphaproteobacteria;o__Pelagibacterales;f__Pelagibacteraceae;g__Pelagibacter_A;s__	NA	NA	NA	NA	NA	NA	NA	NA	NA	NA	NA	NA
AG-343-K22_contigs	GORG-Tropics	64.92	0	687483	45	28417	15277	121206	29.8	96.08	SWC-06	180	<40	-26.25	-103.96	BiG-RAPA	Yes	NA	0	0.08	0.11	0.63	TRUE	species		d__Bacteria;p__Proteobacteria;c__Alphaproteobacteria;o__Pelagibacterales;f__Pelagibacteraceae;g__Pelagibacter_A;s__Pelagibacter_A sp902532595	d__Bacteria; p__Proteobacteria; c__Alphaproteobacteria; o__SAR11_clade; f__Clade_II; g__Clade_II; s__uncultured_marine	NA	NA	AG-343-K22_NODE_22	NA	NA	1469	NA	NA	0.897632	NA	NA
AG-343-L02_contigs	GORG-Tropics	64.98	0.47	872069	33	59866	26426	165990	29	95.71	SWC-06	180	<40	-26.25	-103.96	BiG-RAPA	Yes	NA	0	0.67	0.08	0.79	TRUE	species		d__Bacteria;p__Proteobacteria;c__Alphaproteobacteria;o__Pelagibacterales;f__Pelagibacteraceae;g__Pelagibacter;s__Pelagibacter sp902532565	d__Bacteria; p__Proteobacteria; c__Alphaproteobacteria; o__SAR11_clade; f__Clade_I; g__Clade_Ia; s__Candidatus_Pelagibacter	NA	NA	AG-343-L02_NODE_13	NA	NA	1470	NA	NA	0.382696	NA	NA
AG-343-L05_contigs	GORG-Tropics	61.57	0	1337562	42	53654	31846	155099	35.8	96.14	SWC-06	180	<40	-26.25	-103.96	BiG-RAPA	Yes	NA	0	0.16	0.07	0.47	TRUE	class		d__Bacteria;p__Proteobacteria;c__Gammaproteobacteria;o__SAR86;f__SAR86;g__GCA-2730855;s__GCA-2730855 sp902532675	d__Bacteria; p__Proteobacteria; c__Gammaproteobacteria; o__SAR86_clade; f__SAR86_clade; g__SAR86_clade; s__uncultured_bacterium	NA	NA	AG-343-L05_NODE_6	NA	NA	1548	NA	NA	0.472017	NA	NA
AG-343-L08_contigs	GORG-Tropics	55.17	0	1148487	73	29415	15732	102835	41.6	89.2	SWC-06	180	<40	-26.25	-103.96	BiG-RAPA	Yes	NA	0.00512065	0.09	0.07	0.37	TRUE	phylum		d__Bacteria;p__Proteobacteria;c__Gammaproteobacteria;o__Coxiellales;f__Coxiellaceae;g__;s__	NA	NA	NA	NA	NA	NA	NA	NA	NA	NA	NA	NA
AG-343-L11_contigs	GORG-Tropics	61.69	1.28	1476112	92	25129	16044	98819	45.9	93.39	SWC-06	180	<40	-26.25	-103.96	BiG-RAPA	Yes	NA	0	0.39	0.17	0.45	TRUE	species		d__Bacteria;p__Actinobacteriota;c__Acidimicrobiia;o__Acidimicrobiales;f__UBA8592;g__UBA8592;s__UBA8592 sp002722525	d__Bacteria; p__Actinobacteriota; c__Acidimicrobiia; o__Microtrichales; f__Microtrichaceae; g__Sva0996_marine_group; s__uncultured_marine	NA	NA	AG-343-L11_NODE_6	NA	NA	1512	NA	NA	0.81698	NA	NA
AG-343-L18_contigs	GORG-Tropics	51.89	0	778582	71	24157	10965	114362	29.7	96.16	SWC-06	180	<40	-26.25	-103.96	BiG-RAPA	Yes	NA	0	0.1	0.09	0.43	TRUE	class		d__Bacteria;p__Proteobacteria;c__Alphaproteobacteria;o__HIMB59;f__GCA-002718135;g__AG-337-I02;s__	d__Bacteria; p__Proteobacteria; c__Alphaproteobacteria; o__Rhodospirillales; f__AEGEAN-169_marine_group; g__AEGEAN-169_marine_group; s__uncultured_bacterium	NA	NA	AG-343-L18_NODE_26	NA	NA	1482	NA	NA	0.498091	NA	NA
AG-343-M05_contigs	GORG-Tropics	60.2	0	1022163	61	29080	16756	109509	28.6	96.26	SWC-06	180	<40	-26.25	-103.96	BiG-RAPA	Yes	NA	0	0.02	0.14	0.45	TRUE	phylum		d__Bacteria;p__Bacteroidota;c__Bacteroidia;o__Flavobacteriales;f__TMED113;g__GCA-2718035;s__GCA-2718035 sp902533035	d__Bacteria; p__Bacteroidota; c__Bacteroidia; o__Flavobacteriales; f__NS9_marine_group; g__NS9_marine_group; s__uncultured_marine	NA	NA	AG-343-M05_NODE_2	NA	NA	1520	NA	NA	0.95643	NA	NA
AG-343-M11_contigs	GORG-Tropics	76.7	0.32	969891	37	49118	26213	132896	28.8	95.97	SWC-06	180	<40	-26.25	-103.96	BiG-RAPA	Yes	NA	0	0.11	0.05	0.73	TRUE	genus		d__Bacteria;p__Proteobacteria;c__Alphaproteobacteria;o__Pelagibacterales;f__Pelagibacteraceae;g__Pelagibacter;s__Pelagibacter sp902533075	d__Bacteria; p__Proteobacteria; c__Alphaproteobacteria; o__SAR11_clade; f__Clade_I; g__Clade_Ia; s__Candidatus_Pelagibacter	NA	NA	AG-343-M11_NODE_23	NA	NA	1470	NA	NA	0.425341	NA	NA
AG-343-M19_contigs	GORG-Tropics	71.06	0	902797	55	35393	16414	67987	32.6	93.74	SWC-06	180	<40	-26.25	-103.96	BiG-RAPA	Yes	NA	0.00383032	0.04	0.3	0.88	TRUE	order		d__Archaea;p__Thermoproteota;c__Nitrososphaeria;o__Nitrososphaerales;f__Nitrosopumilaceae;g__Nitrosopelagicus;s__	NA	NA	NA	NA	NA	NA	NA	NA	NA	NA	NA	NA
AG-343-N02_contigs	GORG-Tropics	54.07	0	856711	59	23439	14520	96659	36.3	96.33	SWC-06	180	<40	-26.25	-103.96	BiG-RAPA	Yes	NA	0	0.07	0.23	0.59	TRUE	phylum		d__Archaea;p__Thermoplasmatota;c__Poseidoniia_B;o__MGIII;f__CG-Epi1;g__CG-Epi1;s__CG-Epi1 sp902533295	d__Archaea; p__Thermoplasmatota; c__Thermoplasmata; o__Thermoplasmata; f__Thermoplasmata; g__Marine_Group_III; s__marine_metagenome	NA	NA	AG-343-N02_NODE_1	NA	NA	1467	NA	NA	0.961325	NA	NA
AG-343-N07_contigs	GORG-Tropics	59.04	2.52	754848	42	33511	17972	105049	28.6	96.44	SWC-06	180	<40	-26.25	-103.96	BiG-RAPA	Yes	NA	0	0.74	0.03	0.7	TRUE	species		d__Bacteria;p__Proteobacteria;c__Alphaproteobacteria;o__Pelagibacterales;f__Pelagibacteraceae;g__Pelagibacter;s__	d__Bacteria; p__Proteobacteria; c__Alphaproteobacteria; o__SAR11_clade; f__Clade_I; g__Clade_Ib; s__marine_metagenome	NA	NA	AG-343-N07_NODE_26	NA	NA	1028	NA	NA	0.390114	NA	NA
AG-343-N15_contigs	GORG-Tropics	55.66	0	841087	50	30253	16821	99436	28.8	96.44	SWC-06	180	<40	-26.25	-103.96	BiG-RAPA	Yes	NA	0	0.77	0.05	0.69	TRUE	species		d__Bacteria;p__Proteobacteria;c__Alphaproteobacteria;o__Pelagibacterales;f__Pelagibacteraceae;g__Pelagibacter;s__Pelagibacter sp902533585	d__Bacteria; p__Proteobacteria; c__Alphaproteobacteria; o__SAR11_clade; f__Clade_I; g__Clade_Ib; s__marine_metagenome	NA	NA	AG-343-N15_NODE_33	NA	NA	1470	NA	NA	0.618827	NA	NA
AG-343-N17_contigs	GORG-Tropics	58.43	0	931806	77	23332	12101	65288	28.2	96.54	SWC-06	180	<40	-26.25	-103.96	BiG-RAPA	Yes	NA	0.0195878	0.14	0.22	0.44	TRUE	class		d__Bacteria;p__Proteobacteria;c__Alphaproteobacteria;o__HIMB59;f__GCA-002718135;g__MarineAlpha5-Bin3;s__	NA	NA	NA	NA	NA	NA	NA	NA	NA	NA	NA	NA
AG-343-N19_contigs	GORG-Tropics	66.08	0	1852010	72	71184	25722	225365	37.2	93.19	SWC-06	180	<40	-26.25	-103.96	BiG-RAPA	Yes	NA	0	0.16	0.14	0.44	TRUE	family		d__Bacteria;p__Proteobacteria;c__Alphaproteobacteria;o__Rhodobacterales;f__Rhodobacteraceae;g__CACKLF01;s__CACKLF01 sp002725175	d__Bacteria; p__Proteobacteria; c__Alphaproteobacteria; o__Rhodobacterales; f__Rhodobacteraceae; g__uncultured; s__uncultured_marine	NA	NA	AG-343-N19_NODE_1	NA	NA	1459	NA	NA	0.564464	NA	NA
AG-343-O03_contigs	GORG-Tropics	51.08	0	1154733	71	29597	16263	83703	30.2	94.88	SWC-06	180	<40	-26.25	-103.96	BiG-RAPA	Yes	NA	0	0.08	0.2	0.55	TRUE	order		d__Bacteria;p__Proteobacteria;c__Alphaproteobacteria;o__Puniceispirillales;f__AAA536-G10;g__AG-426-I14;s__AG-426-I14 sp902533695	NA	NA	NA	NA	NA	NA	NA	NA	NA	NA	NA	NA
AG-343-O04_contigs	GORG-Tropics	76.92	0.43	979545	13	174468	75349	388731	32.1	96.18	SWC-06	180	<40	-26.25	-103.96	BiG-RAPA	Yes	NA	0	0.02	0.03	0.4	TRUE	kingdom		d__Bacteria;p__Actinobacteriota;c__Acidimicrobiia;o__Actinomarinales;f__Actinomarinaceae;g__Actinomarina;s__Actinomarina sp902533795	d__Bacteria; p__Actinobacteriota; c__Acidimicrobiia; o__Actinomarinales; f__Actinomarinaceae; g__Candidatus_Actinomarina; s__actinobacterium_SCGC	NA	NA	AG-343-O04_NODE_2	NA	NA	1524	NA	NA	0.761266	NA	NA
AG-343-O05_contigs	GORG-Tropics	66.3	0	1080639	61	32481	17715	87769	32.2	95.32	SWC-06	180	<40	-26.25	-103.96	BiG-RAPA	Yes	NA	0	0.21	0.17	0.48	TRUE	class		d__Bacteria;p__Proteobacteria;c__Alphaproteobacteria;o__Rhizobiales_B;f__TMED25;g__AG-430-B22;s__AG-430-B22 sp902533755	d__Bacteria; p__Proteobacteria; c__Alphaproteobacteria; o__Parvibaculales; f__OCS116_clade; g__OCS116_clade; s__uncultured_bacterium	NA	NA	AG-343-O05_NODE_12	NA	NA	1085	NA	NA	0.634139	NA	NA
AG-343-O15_contigs	GORG-Tropics	64.24	0	630136	78	10410	8078	25295	28.5	95.85	SWC-06	180	<40	-26.25	-103.96	BiG-RAPA	Yes	NA	0	0.54	0.15	0.64	TRUE	species		d__Bacteria;p__Proteobacteria;c__Alphaproteobacteria;o__Pelagibacterales;f__Pelagibacteraceae;g__Pelagibacter;s__Pelagibacter sp902533955	d__Bacteria; p__Proteobacteria; c__Alphaproteobacteria; o__SAR11_clade; f__Clade_I; g__Clade_Ib; s__marine_metagenome	NA	NA	AG-343-O15_NODE_5	NA	NA	1470	NA	NA	0.394255	NA	NA
AG-343-O17_contigs	GORG-Tropics	69.88	0	869879	56	29691	15533	79781	28.2	95.86	SWC-06	180	<40	-26.25	-103.96	BiG-RAPA	Yes	NA	0	0.27	0.02	0.68	TRUE	genus		d__Bacteria;p__Proteobacteria;c__Alphaproteobacteria;o__Pelagibacterales;f__Pelagibacteraceae;g__Pelagibacter;s__Pelagibacter sp902533945	d__Bacteria; p__Proteobacteria; c__Alphaproteobacteria; o__SAR11_clade; f__Clade_I; g__Clade_Ib; s__marine_metagenome	NA	NA	AG-343-O17_NODE_22	NA	NA	1470	NA	NA	0.827719	NA	NA
AG-343-O21_contigs	GORG-Tropics	51.83	1.22	916628	53	31422	17294	116351	39	95.45	SWC-06	180	<40	-26.25	-103.96	BiG-RAPA	Yes	NA	0	0.05	0.2	0.73	TRUE	order		d__Bacteria;p__Proteobacteria;c__Gammaproteobacteria;o__UBA11654;f__UBA11654;g__UBA11654;s__	d__Bacteria; p__Proteobacteria; c__Gammaproteobacteria; o__HOC36; f__HOC36; g__HOC36; s__marine_metagenome	NA	NA	AG-343-O21_NODE_6	NA	NA	1540	NA	NA	0.990663	NA	NA
AG-343-P19_contigs	GORG-Tropics	50.46	0.7	823652	55	23281	14975	75076	35	93.91	SWC-06	180	<40	-26.25	-103.96	BiG-RAPA	Yes	NA	0	0.07	0.12	0.54	TRUE	class		d__Bacteria;p__Proteobacteria;c__Gammaproteobacteria;o__UBA4486;f__UBA4486;g__UBA11869;s__UBA11869 sp002698845	NA	NA	NA	NA	NA	NA	NA	NA	NA	NA	NA	NA
AG-343-P20_contigs	GORG-Tropics	68.87	0	2094639	74	57384	28305	184189	39.7	92.59	SWC-06	180	<40	-26.25	-103.96	BiG-RAPA	Yes	NA	0	0.16	0.24	0.62	TRUE	species		d__Bacteria;p__Proteobacteria;c__Alphaproteobacteria;o__Rhodobacterales;f__Rhodobacteraceae;g__MED-G52;s__MED-G52 sp902534325	d__Bacteria; p__Proteobacteria; c__Alphaproteobacteria; o__Rhodobacterales; f__Rhodobacteraceae; g__uncultured; s__Photobacterium_profundum	NA	NA	AG-343-P20_NODE_5	NA	NA	1454	NA	NA	0.902025	NA	NA
AG-343-P21_contigs	GORG-Tropics	51.73	0	898982	51	36485	17627	88688	51.4	95.04	SWC-06	180	<40	-26.25	-103.96	BiG-RAPA	Yes	NA	0	0.07	0.14	0.57	TRUE	kingdom		d__Archaea;p__Thermoplasmatota;c__Poseidoniia_A;o__Poseidoniales;f__Thalassarchaeaceae;g__MGIIb-O5;s__MGIIb-O5 sp002718995	d__Archaea; p__Thermoplasmatota; c__Thermoplasmata; o__Marine_Group_II; f__Marine_Group_II; g__Marine_Group_II; s__marine_metagenome	NA	NA	AG-343-P21_NODE_1	NA	NA	1466	NA	NA	0.835767	NA	NA
AG-349-A01_contigs	GORG-Tropics	55.03	0	909622	30	75742	30320	234961	32.8	95.95	SWC-07	5	<40	23.75	-158	Hawaiian Ocean Time-Series	No	This SAG was collected from <= 200 meter-depth samples and was not from the deep chlorophyll maximum zone	0	0.73	0.04	0.28	TRUE	class		d__Bacteria;p__Actinobacteriota;c__Acidimicrobiia;o__Actinomarinales;f__Actinomarinaceae;g__Actinomarina;s__Actinomarina sp003213165	d__Bacteria; p__Actinobacteriota; c__Acidimicrobiia; o__Actinomarinales; f__Actinomarinaceae; g__Candidatus_Actinomarina; s__marine_metagenome	NA	NA	AG-349-A01_NODE_9	NA	NA	1522	NA	NA	0.766513	NA	NA
AG-349-A02_contigs	GORG-Tropics	73.22	0	876912	28	80744	31318	135322	30	96.57	SWC-07	5	<40	23.75	-158	Hawaiian Ocean Time-Series	No	This SAG was collected from <= 200 meter-depth samples and was not from the deep chlorophyll maximum zone	0	0.05	0.06	0.74	TRUE	genus		d__Bacteria;p__Proteobacteria;c__Alphaproteobacteria;o__Pelagibacterales;f__Pelagibacteraceae;g__Pelagibacter_A;s__	NA	NA	NA	NA	NA	NA	NA	NA	NA	NA	NA	NA
AG-349-A05_contigs	GORG-Tropics	50.9	0	819046	38	46098	21553	67718	31.3	91.01	SWC-07	5	<40	23.75	-158	Hawaiian Ocean Time-Series	No	This SAG was collected from <= 200 meter-depth samples and was not from the deep chlorophyll maximum zone	0	0.6	0.08	0.85	TRUE	species		d__Bacteria;p__Cyanobacteria;c__Cyanobacteriia;o__PCC-6307;f__Cyanobiaceae;g__Prochlorococcus_A;s__Prochlorococcus_A sp001989455	NA	NA	NA	NA	NA	NA	NA	NA	NA	NA	NA	NA
AG-349-A08_contigs	GORG-Tropics	83.45	0	964960	29	65169	33274	109742	29.6	96.66	SWC-07	5	<40	23.75	-158	Hawaiian Ocean Time-Series	No	This SAG was collected from <= 200 meter-depth samples and was not from the deep chlorophyll maximum zone	0	0.53	0.07	0.75	TRUE	species		d__Bacteria;p__Proteobacteria;c__Alphaproteobacteria;o__Pelagibacterales;f__Pelagibacteraceae;g__Pelagibacter;s__	NA	NA	NA	NA	NA	NA	NA	NA	NA	NA	NA	NA
AG-349-A14_contigs	GORG-Tropics	55.1	1.11	2060867	116	33705	17766	96840	52.4	87.92	SWC-07	5	<40	23.75	-158	Hawaiian Ocean Time-Series	No	This SAG was collected from <= 200 meter-depth samples and was not from the deep chlorophyll maximum zone	0	0.32	0.12	0.42	TRUE	class		d__Bacteria;p__Proteobacteria;c__Gammaproteobacteria;o__Pseudomonadales;f__HTCC2089;g__UBA7451;s__	NA	NA	NA	NA	NA	NA	NA	NA	NA	NA	NA	NA
AG-349-A19_contigs	GORG-Tropics	59.1	0	819015	56	35878	14625	109062	31.7	92.18	SWC-07	5	<40	23.75	-158	Hawaiian Ocean Time-Series	No	This SAG was collected from <= 200 meter-depth samples and was not from the deep chlorophyll maximum zone	0	0.92	0.02	0.89	TRUE	species		d__Bacteria;p__Cyanobacteria;c__Cyanobacteriia;o__PCC-6307;f__Cyanobiaceae;g__Prochlorococcus_A;s__Prochlorococcus_A sp902534675	NA	NA	NA	NA	NA	NA	NA	NA	NA	NA	NA	NA
AG-349-A23_contigs	GORG-Tropics	50.95	0	918560	63	27719	14580	51627	31.3	89.58	SWC-07	5	<40	23.75	-158	Hawaiian Ocean Time-Series	No	This SAG was collected from <= 200 meter-depth samples and was not from the deep chlorophyll maximum zone	0	0.87	0.04	0.89	TRUE	species		d__Bacteria;p__Cyanobacteria;c__Cyanobacteriia;o__PCC-6307;f__Cyanobiaceae;g__Prochlorococcus_A;s__Prochlorococcus_A sp902534685	d__Bacteria; p__Cyanobacteria; c__Cyanobacteriia; o__Synechococcales; f__Cyanobiaceae; g__Prochlorococcus_MIT9313; s__marine_metagenome	NA	NA	AG-349-A23_NODE_26	NA	NA	1480	NA	NA	0.348843	NA	NA
AG-349-B03_contigs	GORG-Tropics	53.99	0.14	1483570	71	40259	20895	106231	29	94.92	SWC-07	5	<40	23.75	-158	Hawaiian Ocean Time-Series	No	This SAG was collected from <= 200 meter-depth samples and was not from the deep chlorophyll maximum zone	0	0.03	0.13	0.51	TRUE	order		d__Bacteria;p__Proteobacteria;c__Alphaproteobacteria;o__Puniceispirillales;f__AAA536-G10;g__TMED54;s__	NA	NA	NA	NA	NA	NA	NA	NA	NA	NA	NA	NA
AG-349-B16_contigs	GORG-Tropics	66.53	0.27	982572	69	27337	14240	73378	31.4	90.44	SWC-07	5	<40	23.75	-158	Hawaiian Ocean Time-Series	No	This SAG was collected from <= 200 meter-depth samples and was not from the deep chlorophyll maximum zone	0	0.91	0.03	0.85	TRUE	species		d__Bacteria;p__Cyanobacteria;c__Cyanobacteriia;o__PCC-6307;f__Cyanobiaceae;g__Prochlorococcus_A;s__Prochlorococcus_A sp902535025	d__Bacteria; p__Cyanobacteria; c__Cyanobacteriia; o__Synechococcales; f__Cyanobiaceae; g__Prochlorococcus_MIT9313; s__Prochlorococcus_sp.	NA	NA	AG-349-B16_NODE_2	NA	NA	1480	NA	NA	0.340816	NA	NA
AG-349-B18_contigs	GORG-Tropics	50	0	688194	45	27735	15293	66575	31.5	91.93	SWC-07	5	<40	23.75	-158	Hawaiian Ocean Time-Series	No	This SAG was collected from <= 200 meter-depth samples and was not from the deep chlorophyll maximum zone	0	0.85	0.05	0.87	TRUE	species		d__Bacteria;p__Cyanobacteria;c__Cyanobacteriia;o__PCC-6307;f__Cyanobiaceae;g__Prochlorococcus_A;s__	NA	NA	NA	NA	NA	NA	NA	NA	NA	NA	NA	NA
AG-349-B19_contigs	GORG-Tropics	52.52	0	537087	45	18879	11935	46159	30.1	96.41	SWC-07	5	<40	23.75	-158	Hawaiian Ocean Time-Series	No	This SAG was collected from <= 200 meter-depth samples and was not from the deep chlorophyll maximum zone	0.0103037	0.8	0.02	0.64	TRUE	species		d__Bacteria;p__Proteobacteria;c__Alphaproteobacteria;o__Pelagibacterales;f__Pelagibacteraceae;g__Pelagibacter;s__	NA	NA	NA	NA	NA	NA	NA	NA	NA	NA	NA	NA
AG-349-C02_contigs	GORG-Tropics	70.94	0.43	991382	18	126995	55076	172867	32.2	96.09	SWC-07	5	<40	23.75	-158	Hawaiian Ocean Time-Series	No	This SAG was collected from <= 200 meter-depth samples and was not from the deep chlorophyll maximum zone	0	0.5	0.03	0.32	TRUE	phylum		d__Bacteria;p__Actinobacteriota;c__Acidimicrobiia;o__Actinomarinales;f__Actinomarinaceae;g__Actinomarina;s__Actinomarina sp902604835	d__Bacteria; p__Actinobacteriota; c__Acidimicrobiia; o__Actinomarinales; f__Actinomarinaceae; g__Candidatus_Actinomarina; s__actinobacterium_SCGC	NA	NA	AG-349-C02_NODE_1	NA	NA	1524	NA	NA	0.851267	NA	NA
AG-349-C03_contigs	GORG-Tropics	62.05	0	1112102	23	76804	48352	141426	32.6	96.28	SWC-07	5	<40	23.75	-158	Hawaiian Ocean Time-Series	No	This SAG was collected from <= 200 meter-depth samples and was not from the deep chlorophyll maximum zone	0	0.05	0.21	0.92	TRUE	order		d__Bacteria;p__Proteobacteria;c__Gammaproteobacteria;o__SAR86;f__D2472;g__SAR86A;s__SAR86A sp000252525	d__Bacteria; p__Proteobacteria; c__Gammaproteobacteria; o__SAR86_clade; f__SAR86_clade; g__SAR86_clade; s__uncultured_SAR86	NA	NA	AG-349-C03_NODE_5	NA	NA	1530	NA	NA	0.621578	NA	NA
AG-349-C04_contigs	GORG-Tropics	79.75	0	1319046	40	78890	32976	191750	29.8	96.24	SWC-07	5	<40	23.75	-158	Hawaiian Ocean Time-Series	No	This SAG was collected from <= 200 meter-depth samples and was not from the deep chlorophyll maximum zone	0	0.05	0.05	0.5	TRUE	class		d__Bacteria;p__Bacteroidota;c__Bacteroidia;o__Flavobacteriales;f__Flavobacteriaceae;g__MED-G14;s__MED-G14 sp902535165	d__Bacteria; p__Bacteroidota; c__Bacteroidia; o__Flavobacteriales; f__Flavobacteriaceae; g__NS4_marine_group; s__uncultured_Flavobacteriia	NA	NA	AG-349-C04_NODE_6	NA	NA	1523	NA	NA	0.503232	NA	NA
AG-349-C06_contigs	GORG-Tropics	74.68	0	876559	36	43982	24348	150695	29.1	96.46	SWC-07	5	<40	23.75	-158	Hawaiian Ocean Time-Series	No	This SAG was collected from <= 200 meter-depth samples and was not from the deep chlorophyll maximum zone	0	0.79	0.02	0.62	TRUE	species		d__Bacteria;p__Proteobacteria;c__Alphaproteobacteria;o__Pelagibacterales;f__Pelagibacteraceae;g__Pelagibacter;s__Pelagibacter sp902535155	d__Bacteria; p__Proteobacteria; c__Alphaproteobacteria; o__SAR11_clade; f__Clade_I; g__Clade_Ib; s__marine_metagenome	NA	NA	AG-349-C06_NODE_3	NA	NA	1470	NA	NA	0.477314	NA	NA
AG-349-C08_contigs	GORG-Tropics	60.52	0	1022972	62	38363	16499	70539	31.6	91.02	SWC-07	5	<40	23.75	-158	Hawaiian Ocean Time-Series	No	This SAG was collected from <= 200 meter-depth samples and was not from the deep chlorophyll maximum zone	0	0.82	0.06	0.84	TRUE	species		d__Bacteria;p__Cyanobacteria;c__Cyanobacteriia;o__PCC-6307;f__Cyanobiaceae;g__Prochlorococcus_A;s__Prochlorococcus_A sp902535185	d__Bacteria; p__Cyanobacteria; c__Cyanobacteriia; o__Synechococcales; f__Cyanobiaceae; g__Prochlorococcus_MIT9313; s__Prochlorococcus_marinus	NA	NA	AG-349-C08_NODE_34	NA	NA	1335	NA	NA	0.617737	NA	NA
AG-349-C10_contigs	GORG-Tropics	73.68	0	1136962	34	75845	33440	134598	30.2	96.26	SWC-07	5	<40	23.75	-158	Hawaiian Ocean Time-Series	No	This SAG was collected from <= 200 meter-depth samples and was not from the deep chlorophyll maximum zone	0	0.02	0.14	0.54	TRUE	phylum		d__Bacteria;p__Bacteroidota;c__Bacteroidia;o__Flavobacteriales;f__Flavobacteriaceae;g__MED-G11;s__MED-G11 sp902617285	NA	NA	NA	NA	NA	NA	NA	NA	NA	NA	NA	NA
AG-349-C11_contigs	GORG-Tropics	86.56	0	945422	17	71457	55613	377540	30	96.38	SWC-07	5	<40	23.75	-158	Hawaiian Ocean Time-Series	No	This SAG was collected from <= 200 meter-depth samples and was not from the deep chlorophyll maximum zone	0	0.06	0.01	0.73	TRUE	genus		d__Bacteria;p__Proteobacteria;c__Alphaproteobacteria;o__Pelagibacterales;f__Pelagibacteraceae;g__Pelagibacter_A;s__Pelagibacter_A sp902535255	d__Bacteria; p__Proteobacteria; c__Alphaproteobacteria; o__SAR11_clade; f__Clade_II; g__Clade_II; s__uncultured_marine	NA	NA	AG-349-C11_NODE_4	NA	NA	1469	NA	NA	0.707975	NA	NA
AG-349-C13_contigs	GORG-Tropics	84.51	0	1522417	38	88821	40063	189040	31.3	89.62	SWC-07	5	<40	23.75	-158	Hawaiian Ocean Time-Series	No	This SAG was collected from <= 200 meter-depth samples and was not from the deep chlorophyll maximum zone	0	0.02	0.49	0.89	FALSE	phylum		d__Bacteria;p__Cyanobacteria;c__Cyanobacteriia;o__PCC-6307;f__Cyanobiaceae;g__Prochlorococcus_A;s__Prochlorococcus_A sp902535175	d__Bacteria; p__Cyanobacteria; c__Cyanobacteriia; o__Synechococcales; f__Cyanobiaceae; g__Prochlorococcus_MIT9313; s__Prochlorococcus_sp.	NA	NA	AG-349-C13_NODE_5	NA	NA	1480	NA	NA	0.338148	NA	NA
AG-349-C14_contigs	GORG-Tropics	61.93	0	1688157	81	42405	20841	125043	31.4	94.28	SWC-07	5	<40	23.75	-158	Hawaiian Ocean Time-Series	No	This SAG was collected from <= 200 meter-depth samples and was not from the deep chlorophyll maximum zone	0.00275863	0.46	0.11	0.38	TRUE	family		d__Bacteria;p__Proteobacteria;c__Alphaproteobacteria;o__Puniceispirillales;f__GCA-002684695;g__GCA-002684695;s__	NA	NA	NA	NA	NA	NA	NA	NA	NA	NA	NA	NA
AG-349-C16_contigs	GORG-Tropics	73.88	0	1121317	45	39819	24918	159183	31.4	90.89	SWC-07	5	<40	23.75	-158	Hawaiian Ocean Time-Series	No	This SAG was collected from <= 200 meter-depth samples and was not from the deep chlorophyll maximum zone	0	0.28	0.14	0.71	TRUE	species		d__Bacteria;p__Cyanobacteria;c__Cyanobacteriia;o__PCC-6307;f__Cyanobiaceae;g__Prochlorococcus_A;s__Prochlorococcus_A sp000634515	NA	NA	NA	NA	NA	NA	NA	NA	NA	NA	NA	NA
AG-349-D03_contigs	GORG-Tropics	53.48	0.29	682396	43	31293	15869	82387	29.6	96.43	SWC-07	5	<40	23.75	-158	Hawaiian Ocean Time-Series	No	This SAG was collected from <= 200 meter-depth samples and was not from the deep chlorophyll maximum zone	0	0.47	0.07	0.75	TRUE	species		d__Bacteria;p__Proteobacteria;c__Alphaproteobacteria;o__Pelagibacterales;f__Pelagibacteraceae;g__Pelagibacter;s__Pelagibacter sp902586125	NA	NA	NA	NA	NA	NA	NA	NA	NA	NA	NA	NA
AG-349-D08_contigs	GORG-Tropics	89.76	0	900439	32	67623	28138	116083	29.5	96.06	SWC-07	5	<40	23.75	-158	Hawaiian Ocean Time-Series	No	This SAG was collected from <= 200 meter-depth samples and was not from the deep chlorophyll maximum zone	0	0.1	0.07	0.7	TRUE	genus		d__Bacteria;p__Proteobacteria;c__Alphaproteobacteria;o__Pelagibacterales;f__Pelagibacteraceae;g__Pelagibacter_A;s__Pelagibacter_A sp003278125	d__Bacteria; p__Proteobacteria; c__Alphaproteobacteria; o__SAR11_clade; f__Clade_II; g__Clade_II; s__uncultured_marine	NA	NA	AG-349-D08_NODE_4	NA	NA	1469	NA	NA	0.897057	NA	NA
AG-349-D11_contigs	GORG-Tropics	50.05	0.54	1388506	125	17678	11108	41670	55	94.95	SWC-07	5	<40	23.75	-158	Hawaiian Ocean Time-Series	No	This SAG was collected from <= 200 meter-depth samples and was not from the deep chlorophyll maximum zone	0	0.06	0.04	0.42	TRUE	phylum		d__Bacteria;p__Bacteroidota;c__Bacteroidia;o__Flavobacteriales;f__UA16;g__UBA8752;s__UBA8752 sp902535565	d__Bacteria; p__Bacteroidota; c__Bacteroidia; o__Flavobacteriales; f__NS9_marine_group; g__NS9_marine_group; s__uncultured_bacterium	NA	NA	AG-349-D11_NODE_6	NA	NA	1514	NA	NA	0.913263	NA	NA
AG-349-D14_contigs	GORG-Tropics	74.82	0	1203687	72	34441	16717	78474	31.4	90.71	SWC-07	5	<40	23.75	-158	Hawaiian Ocean Time-Series	No	This SAG was collected from <= 200 meter-depth samples and was not from the deep chlorophyll maximum zone	0	0.85	0.05	0.84	TRUE	species		d__Bacteria;p__Cyanobacteria;c__Cyanobacteriia;o__PCC-6307;f__Cyanobiaceae;g__Prochlorococcus_A;s__Prochlorococcus_A sp003278955	d__Bacteria; p__Cyanobacteria; c__Cyanobacteriia; o__Synechococcales; f__Cyanobiaceae; g__Prochlorococcus_MIT9313; s__Prochlorococcus_marinus	NA	NA	AG-349-D14_NODE_41	NA	NA	1126	NA	NA	0.589153	NA	NA
AG-349-D16_contigs	GORG-Tropics	52.83	0	959106	46	43250	20850	88914	29.4	96.47	SWC-07	5	<40	23.75	-158	Hawaiian Ocean Time-Series	No	This SAG was collected from <= 200 meter-depth samples and was not from the deep chlorophyll maximum zone	0	0.05	0.1	0.84	TRUE	genus		d__Bacteria;p__Proteobacteria;c__Alphaproteobacteria;o__Pelagibacterales;f__Pelagibacteraceae;g__Pelagibacter;s__Pelagibacter sp003278805	NA	NA	NA	NA	NA	NA	NA	NA	NA	NA	NA	NA
AG-349-D19_contigs	GORG-Tropics	83.03	0	919735	27	92942	34064	138382	29.7	96.39	SWC-07	5	<40	23.75	-158	Hawaiian Ocean Time-Series	No	This SAG was collected from <= 200 meter-depth samples and was not from the deep chlorophyll maximum zone	0	0.78	0.02	0.64	TRUE	species		d__Bacteria;p__Proteobacteria;c__Alphaproteobacteria;o__Pelagibacterales;f__Pelagibacteraceae;g__Pelagibacter;s__Pelagibacter sp902535745	d__Bacteria; p__Proteobacteria; c__Alphaproteobacteria; o__SAR11_clade; f__Clade_I; g__Clade_Ib; s__marine_metagenome	NA	NA	AG-349-D19_NODE_7	NA	NA	1470	NA	NA	0.788819	NA	NA
AG-349-E07_contigs	GORG-Tropics	68.38	0.85	954793	24	82895	39783	342687	32.6	96.45	SWC-07	5	<40	23.75	-158	Hawaiian Ocean Time-Series	No	This SAG was collected from <= 200 meter-depth samples and was not from the deep chlorophyll maximum zone	0	0.03	0.02	0.4	TRUE	kingdom		d__Bacteria;p__Actinobacteriota;c__Acidimicrobiia;o__Actinomarinales;f__Actinomarinaceae;g__Actinomarina;s__Actinomarina sp003281085	NA	NA	NA	NA	NA	NA	NA	NA	NA	NA	NA	NA
AG-349-E10_contigs	GORG-Tropics	59.43	0	902891	46	37824	19628	135020	30.3	95.85	SWC-07	5	<40	23.75	-158	Hawaiian Ocean Time-Series	No	This SAG was collected from <= 200 meter-depth samples and was not from the deep chlorophyll maximum zone	0	0.05	0.23	0.6	TRUE	genus		d__Bacteria;p__Proteobacteria;c__Alphaproteobacteria;o__HIMB59;f__HIMB59;g__HIMB59;s__HIMB59 sp003281065	d__Bacteria; p__Proteobacteria; c__Alphaproteobacteria; o__Rhodospirillales; f__AEGEAN-169_marine_group; g__AEGEAN-169_marine_group; s__metagenome	NA	NA	AG-349-E10_NODE_11	NA	NA	1489	NA	NA	0.999969	NA	NA
AG-349-E11_contigs	GORG-Tropics	53.8	0	786507	61	20965	12893	59557	31.5	90.98	SWC-07	5	<40	23.75	-158	Hawaiian Ocean Time-Series	No	This SAG was collected from <= 200 meter-depth samples and was not from the deep chlorophyll maximum zone	0	0.88	0.06	0.87	TRUE	species		d__Bacteria;p__Cyanobacteria;c__Cyanobacteriia;o__PCC-6307;f__Cyanobiaceae;g__Prochlorococcus_A;s__	NA	NA	NA	NA	NA	NA	NA	NA	NA	NA	NA	NA
AG-349-E14_contigs	GORG-Tropics	67.03	1.1	999263	57	31029	17530	118022	29.6	95.71	SWC-07	5	<40	23.75	-158	Hawaiian Ocean Time-Series	No	This SAG was collected from <= 200 meter-depth samples and was not from the deep chlorophyll maximum zone	0	0.18	0.11	0.4	TRUE	class		d__Bacteria;p__Proteobacteria;c__Alphaproteobacteria;o__TMED127;f__TMED127;g__CACBWF01;s__	NA	NA	NA	NA	NA	NA	NA	NA	NA	NA	NA	NA
AG-349-E15_contigs	GORG-Tropics	60.68	1.3	1923830	83	47378	23178	259466	52.4	91.4	SWC-07	5	<40	23.75	-158	Hawaiian Ocean Time-Series	No	This SAG was collected from <= 200 meter-depth samples and was not from the deep chlorophyll maximum zone	0.00645951	0.26	0.09	0.47	TRUE	class		d__Bacteria;p__Proteobacteria;c__Gammaproteobacteria;o__Pseudomonadales;f__HTCC2089;g__UBA4421;s__UBA4421 sp902535955	d__Bacteria; p__Proteobacteria; c__Gammaproteobacteria; o__KI89A_clade; f__KI89A_clade; g__KI89A_clade; s__uncultured_marine	NA	NA	AG-349-E15_NODE_21	NA	NA	1529	NA	NA	0.846508	NA	NA
AG-349-E17_contigs	GORG-Tropics	61.14	0.35	819488	30	59118	27316	131703	33.8	95.94	SWC-07	5	<40	23.75	-158	Hawaiian Ocean Time-Series	No	This SAG was collected from <= 200 meter-depth samples and was not from the deep chlorophyll maximum zone	0	0.18	0.05	0.41	TRUE	class		d__Bacteria;p__Proteobacteria;c__Gammaproteobacteria;o__GCA-002705445;f__GCA-002716945;g__CACLCV01;s__CACLCV01 sp902535975	d__Bacteria; p__Proteobacteria; c__Gammaproteobacteria; o__Ectothiorhodospirales; f__Ectothiorhodospiraceae; g__uncultured; s__uncultured_marine	NA	NA	AG-349-E17_NODE_2	NA	NA	1522	NA	NA	0.999667	NA	NA
AG-349-E20_contigs	GORG-Tropics	79.92	0	864300	36	49881	24008	104575	28.9	96.14	SWC-07	5	<40	23.75	-158	Hawaiian Ocean Time-Series	No	This SAG was collected from <= 200 meter-depth samples and was not from the deep chlorophyll maximum zone	0	0.53	0.01	0.75	TRUE	species		d__Bacteria;p__Proteobacteria;c__Alphaproteobacteria;o__Pelagibacterales;f__Pelagibacteraceae;g__Pelagibacter;s__Pelagibacter sp902558815	d__Bacteria; p__Proteobacteria; c__Alphaproteobacteria; o__SAR11_clade; f__Clade_I; g__Clade_Ia; s__Candidatus_Pelagibacter	NA	NA	AG-349-E20_NODE_1	NA	NA	1470	NA	NA	0.539231	NA	NA
AG-349-E23_contigs	GORG-Tropics	73.05	0	1190475	36	140480	33068	175953	31.1	90.6	SWC-07	5	<40	23.75	-158	Hawaiian Ocean Time-Series	No	This SAG was collected from <= 200 meter-depth samples and was not from the deep chlorophyll maximum zone	0	0.88	0.02	0.88	TRUE	species		d__Bacteria;p__Cyanobacteria;c__Cyanobacteriia;o__PCC-6307;f__Cyanobiaceae;g__Prochlorococcus_A;s__Prochlorococcus_A sp902536065	NA	NA	NA	NA	NA	NA	NA	NA	NA	NA	NA	NA
AG-349-F08_contigs	GORG-Tropics	59.64	0	762921	33	62877	23118	161414	29.9	96.29	SWC-07	5	<40	23.75	-158	Hawaiian Ocean Time-Series	No	This SAG was collected from <= 200 meter-depth samples and was not from the deep chlorophyll maximum zone	0	0.05	0.04	0.73	TRUE	genus		d__Bacteria;p__Proteobacteria;c__Alphaproteobacteria;o__Pelagibacterales;f__Pelagibacteraceae;g__Pelagibacter_A;s__Pelagibacter_A sp902536085	d__Bacteria; p__Proteobacteria; c__Alphaproteobacteria; o__SAR11_clade; f__Clade_II; g__Clade_II; s__uncultured_marine	NA	NA	AG-349-F08_NODE_10	NA	NA	1469	NA	NA	0.716567	NA	NA
AG-349-F15_contigs	GORG-Tropics	50.6	0	585421	47	18092	12455	73113	29.8	96.51	SWC-07	5	<40	23.75	-158	Hawaiian Ocean Time-Series	No	This SAG was collected from <= 200 meter-depth samples and was not from the deep chlorophyll maximum zone	0	0.03	0.04	0.78	TRUE	genus		d__Bacteria;p__Proteobacteria;c__Alphaproteobacteria;o__Pelagibacterales;f__Pelagibacteraceae;g__Pelagibacter_A;s__Pelagibacter_A sp902536205	d__Bacteria; p__Proteobacteria; c__Alphaproteobacteria; o__SAR11_clade; f__Clade_II; g__Clade_II; s__uncultured_marine	NA	NA	AG-349-F15_NODE_5	NA	NA	1469	NA	NA	0.796828	NA	NA
AG-349-F19_contigs	GORG-Tropics	69.01	0	989307	22	118306	44968	227974	33.3	96.51	SWC-07	5	<40	23.75	-158	Hawaiian Ocean Time-Series	No	This SAG was collected from <= 200 meter-depth samples and was not from the deep chlorophyll maximum zone	0	0.02	0.04	0.48	TRUE	phylum		d__Bacteria;p__Proteobacteria;c__Gammaproteobacteria;o__SAR86;f__AG-339-G14;g__AG-339-G14;s__AG-339-G14 sp902536295	d__Bacteria; p__Proteobacteria; c__Gammaproteobacteria; o__SAR86_clade; f__SAR86_clade; g__SAR86_clade; s__metagenome	NA	NA	AG-349-F19_NODE_22	NA	NA	1456	NA	NA	0.517123	NA	NA
AG-349-F20_contigs	GORG-Tropics	62.39	0	927696	24	79679	38654	200822	32.2	96.58	SWC-07	5	<40	23.75	-158	Hawaiian Ocean Time-Series	No	This SAG was collected from <= 200 meter-depth samples and was not from the deep chlorophyll maximum zone	0	0.03	0.05	0.4	TRUE	kingdom		d__Bacteria;p__Actinobacteriota;c__Acidimicrobiia;o__Actinomarinales;f__Actinomarinaceae;g__Actinomarina;s__Actinomarina sp902533795	NA	NA	NA	NA	NA	NA	NA	NA	NA	NA	NA	NA
AG-349-F21_contigs	GORG-Tropics	67.74	0	880655	30	90568	29355	240309	29.5	96.69	SWC-07	5	<40	23.75	-158	Hawaiian Ocean Time-Series	No	This SAG was collected from <= 200 meter-depth samples and was not from the deep chlorophyll maximum zone	0	0.05	0.06	0.72	TRUE	genus		d__Bacteria;p__Proteobacteria;c__Alphaproteobacteria;o__Pelagibacterales;f__Pelagibacteraceae;g__Pelagibacter_A;s__Pelagibacter_A sp902536305	d__Bacteria; p__Proteobacteria; c__Alphaproteobacteria; o__SAR11_clade; f__Clade_II; g__Clade_II; s__uncultured_marine	NA	NA	AG-349-F21_NODE_27	NA	NA	1469	NA	NA	0.848264	NA	NA
AG-349-F22_contigs	GORG-Tropics	87.95	0	974312	23	118067	42361	152457	29.8	95.99	SWC-07	5	<40	23.75	-158	Hawaiian Ocean Time-Series	No	This SAG was collected from <= 200 meter-depth samples and was not from the deep chlorophyll maximum zone	0	0	0	0.74	TRUE	kingdom		d__Bacteria;p__Proteobacteria;c__Alphaproteobacteria;o__Pelagibacterales;f__Pelagibacteraceae;g__Pelagibacter_A;s__Pelagibacter_A sp902536385	d__Bacteria; p__Proteobacteria; c__Alphaproteobacteria; o__SAR11_clade; f__Clade_II; g__Clade_II; s__uncultured_marine	NA	NA	AG-349-F22_NODE_9	NA	NA	1469	NA	NA	0.782151	NA	NA
AG-349-F23_contigs	GORG-Tropics	58.59	0.9	1545885	97	27160	15936	94507	52.8	91.48	SWC-07	5	<40	23.75	-158	Hawaiian Ocean Time-Series	No	This SAG was collected from <= 200 meter-depth samples and was not from the deep chlorophyll maximum zone	0	0.03	0.31	0.71	TRUE	class		d__Bacteria;p__Proteobacteria;c__Gammaproteobacteria;o__Pseudomonadales;f__Halieaceae;g__Luminiphilus;s__Luminiphilus sp002862405	NA	NA	NA	NA	NA	NA	NA	NA	NA	NA	NA	NA
AG-349-G10_contigs	GORG-Tropics	68.68	1.1	1018317	49	39105	20781	99193	29.8	96.43	SWC-07	5	<40	23.75	-158	Hawaiian Ocean Time-Series	No	This SAG was collected from <= 200 meter-depth samples and was not from the deep chlorophyll maximum zone	0	0.17	0.09	0.39	TRUE	class		d__Bacteria;p__Proteobacteria;c__Alphaproteobacteria;o__TMED127;f__TMED127;g__GCA-002690875;s__GCA-002690875 sp902536485	NA	NA	NA	NA	NA	NA	NA	NA	NA	NA	NA	NA
AG-349-G11_contigs	GORG-Tropics	65.76	0.27	1003489	41	48416	24475	114322	31.7	90.99	SWC-07	5	<40	23.75	-158	Hawaiian Ocean Time-Series	No	This SAG was collected from <= 200 meter-depth samples and was not from the deep chlorophyll maximum zone	0	0.89	0.02	0.85	TRUE	species		d__Bacteria;p__Cyanobacteria;c__Cyanobacteriia;o__PCC-6307;f__Cyanobiaceae;g__Prochlorococcus_A;s__Prochlorococcus_A sp902536455	d__Bacteria; p__Cyanobacteria; c__Cyanobacteriia; o__Synechococcales; f__Cyanobiaceae; g__Prochlorococcus_MIT9313; s__Prochlorococcus_sp.	NA	NA	AG-349-G11_NODE_4	NA	NA	1480	NA	NA	0.35002	NA	NA
AG-349-G13_contigs	GORG-Tropics	52.87	0.74	669483	36	25182	18596	50927	30.5	95.49	SWC-07	5	<40	23.75	-158	Hawaiian Ocean Time-Series	No	This SAG was collected from <= 200 meter-depth samples and was not from the deep chlorophyll maximum zone	0	0.05	0.05	0.51	TRUE	class		d__Bacteria;p__Bacteroidota;c__Bacteroidia;o__Flavobacteriales;f__Flavobacteriaceae;g__MED-G11;s__MED-G11 sp902620455	d__Bacteria; p__Bacteroidota; c__Bacteroidia; o__Flavobacteriales; f__Flavobacteriaceae; g__NS5_marine_group; s__uncultured_bacterium	NA	NA	AG-349-G13_NODE_3	NA	NA	1525	NA	NA	0.503442	NA	NA
AG-349-G15_contigs	GORG-Tropics	54.76	0	968566	39	69156	24835	191923	31	89.03	SWC-07	5	<40	23.75	-158	Hawaiian Ocean Time-Series	No	This SAG was collected from <= 200 meter-depth samples and was not from the deep chlorophyll maximum zone	0	0.85	0.04	0.82	TRUE	species		d__Bacteria;p__Cyanobacteria;c__Cyanobacteriia;o__PCC-6307;f__Cyanobiaceae;g__Prochlorococcus_A;s__Prochlorococcus_A sp902536555	d__Bacteria; p__Cyanobacteria; c__Cyanobacteriia; o__Synechococcales; f__Cyanobiaceae; g__Prochlorococcus_MIT9313; s__Prochlorococcus_sp.	NA	NA	AG-349-G15_NODE_5	NA	NA	1480	NA	NA	0.393437	NA	NA
AG-349-G16_contigs	GORG-Tropics	72.28	0	1046293	58	45795	18039	116232	31.5	91.22	SWC-07	5	<40	23.75	-158	Hawaiian Ocean Time-Series	No	This SAG was collected from <= 200 meter-depth samples and was not from the deep chlorophyll maximum zone	0	0.88	0.03	0.85	TRUE	species		d__Bacteria;p__Cyanobacteria;c__Cyanobacteriia;o__PCC-6307;f__Cyanobiaceae;g__Prochlorococcus_A;s__Prochlorococcus_A sp902536545	d__Bacteria; p__Cyanobacteria; c__Cyanobacteriia; o__Synechococcales; f__Cyanobiaceae; g__Prochlorococcus_MIT9313; s__Prochlorococcus_marinus	NA	NA	AG-349-G16_NODE_33	NA	NA	1284	NA	NA	0.604544	NA	NA
AG-349-G19_contigs	GORG-Tropics	67.61	0	934582	43	32141	21734	134096	29.6	96.15	SWC-07	5	<40	23.75	-158	Hawaiian Ocean Time-Series	No	This SAG was collected from <= 200 meter-depth samples and was not from the deep chlorophyll maximum zone	0	0.09	0.17	0.76	TRUE	genus		d__Bacteria;p__Proteobacteria;c__Alphaproteobacteria;o__Pelagibacterales;f__Pelagibacteraceae;g__Pelagibacter;s__Pelagibacter sp902536575	d__Bacteria; p__Proteobacteria; c__Alphaproteobacteria; o__SAR11_clade; f__Clade_I; g__Clade_Ia; s__Candidatus_Pelagibacter	NA	NA	AG-349-G19_NODE_34	NA	NA	1359	NA	NA	0.539042	NA	NA
AG-349-G20_contigs	GORG-Tropics	92.31	1.1	1424478	32	93792	44514	200210	30.1	95.58	SWC-07	5	<40	23.75	-158	Hawaiian Ocean Time-Series	No	This SAG was collected from <= 200 meter-depth samples and was not from the deep chlorophyll maximum zone	0	0.14	0.04	0.38	TRUE	class		d__Bacteria;p__Proteobacteria;c__Alphaproteobacteria;o__TMED127;f__TMED127;g__GCA-2691245;s__GCA-2691245 sp902536655	d__Bacteria; p__Proteobacteria; c__Alphaproteobacteria; o__Rickettsiales; f__S25-593; g__S25-593; s__uncultured_bacterium	NA	NA	AG-349-G20_NODE_1	NA	NA	1497	NA	NA	0.607303	NA	NA
AG-349-G23_contigs	GORG-Tropics	90.68	0	1410508	32	92825	44078	151793	31.4	91	SWC-07	5	<40	23.75	-158	Hawaiian Ocean Time-Series	No	This SAG was collected from <= 200 meter-depth samples and was not from the deep chlorophyll maximum zone	0	0.87	0.03	0.87	TRUE	species		d__Bacteria;p__Cyanobacteria;c__Cyanobacteriia;o__PCC-6307;f__Cyanobiaceae;g__Prochlorococcus_A;s__Prochlorococcus_A sp902536725	d__Bacteria; p__Cyanobacteria; c__Cyanobacteriia; o__Synechococcales; f__Cyanobiaceae; g__Prochlorococcus_MIT9313; s__Prochlorococcus_sp.	NA	NA	AG-349-G23_NODE_12	NA	NA	1480	NA	NA	0.42113	NA	NA
AG-349-I04_contigs	GORG-Tropics	60.75	0	1699717	115	23111	14780	70291	33.3	95.42	SWC-07	5	<40	23.75	-158	Hawaiian Ocean Time-Series	No	This SAG was collected from <= 200 meter-depth samples and was not from the deep chlorophyll maximum zone	0	0.02	0.08	0.46	TRUE	phylum		d__Bacteria;p__Bacteroidota;c__Bacteroidia;o__Flavobacteriales;f__UBA10066;g__GCA-002727735;s__GCA-002727735 sp902536695	d__Bacteria; p__Bacteroidota; c__Bacteroidia; o__Flavobacteriales; f__NS7_marine_group; g__NS7_marine_group; s__uncultured_bacterium	NA	NA	AG-349-I04_NODE_30	NA	NA	1520	NA	NA	0.975493	NA	NA
AG-349-I05_contigs	GORG-Tropics	90.36	0	1139341	20	193889	56967	265544	29.3	96.62	SWC-07	5	<40	23.75	-158	Hawaiian Ocean Time-Series	No	This SAG was collected from <= 200 meter-depth samples and was not from the deep chlorophyll maximum zone	0	0.77	0.02	0.65	TRUE	species		d__Bacteria;p__Proteobacteria;c__Alphaproteobacteria;o__Pelagibacterales;f__Pelagibacteraceae;g__Pelagibacter;s__Pelagibacter sp902536765	d__Bacteria; p__Proteobacteria; c__Alphaproteobacteria; o__SAR11_clade; f__Clade_I; g__Clade_Ib; s__marine_metagenome	NA	NA	AG-349-I05_NODE_3	NA	NA	1470	NA	NA	0.543976	NA	NA
AG-349-I11_contigs	GORG-Tropics	71.06	0	1155897	49	35328	23589	119321	31.4	89.45	SWC-07	5	<40	23.75	-158	Hawaiian Ocean Time-Series	No	This SAG was collected from <= 200 meter-depth samples and was not from the deep chlorophyll maximum zone	0	0.87	0.06	0.85	TRUE	species		d__Bacteria;p__Cyanobacteria;c__Cyanobacteriia;o__PCC-6307;f__Cyanobiaceae;g__Prochlorococcus_A;s__Prochlorococcus_A sp902536775	d__Bacteria; p__Cyanobacteria; c__Cyanobacteriia; o__Synechococcales; f__Cyanobiaceae; g__Prochlorococcus_MIT9313; s__Prochlorococcus_sp.	NA	NA	AG-349-I11_NODE_40	NA	NA	1480	NA	NA	0.338525	NA	NA
AG-349-I13_contigs	GORG-Tropics	69.54	0	892177	16	108706	55761	322003	34.3	96.56	SWC-07	5	<40	23.75	-158	Hawaiian Ocean Time-Series	No	This SAG was collected from <= 200 meter-depth samples and was not from the deep chlorophyll maximum zone	0	0.11	0.06	0.28	TRUE	genus		d__Bacteria;p__Proteobacteria;c__Gammaproteobacteria;o__SAR86;f__TMED112;g__TMED112;s__TMED112 sp003278815	d__Bacteria; p__Proteobacteria; c__Gammaproteobacteria; o__SAR86_clade; f__SAR86_clade; g__SAR86_clade; s__marine_metagenome	NA	NA	AG-349-I13_NODE_1	NA	NA	1519	NA	NA	0.863925	NA	NA
AG-349-I16_contigs	GORG-Tropics	56.63	0	971158	65	21835	14940	83241	31.6	90.94	SWC-07	5	<40	23.75	-158	Hawaiian Ocean Time-Series	No	This SAG was collected from <= 200 meter-depth samples and was not from the deep chlorophyll maximum zone	0	0.82	0.05	0.83	TRUE	species		d__Bacteria;p__Cyanobacteria;c__Cyanobacteriia;o__PCC-6307;f__Cyanobiaceae;g__Prochlorococcus_A;s__	NA	NA	NA	NA	NA	NA	NA	NA	NA	NA	NA	NA
AG-349-I18_contigs	GORG-Tropics	52.91	0	1004700	35	84806	28705	262134	32.5	96.43	SWC-07	5	<40	23.75	-158	Hawaiian Ocean Time-Series	No	This SAG was collected from <= 200 meter-depth samples and was not from the deep chlorophyll maximum zone	0	0.03	0.18	0.88	TRUE	species		d__Bacteria;p__Proteobacteria;c__Gammaproteobacteria;o__SAR86;f__D2472;g__SAR86A;s__SAR86A sp000252525	d__Bacteria; p__Proteobacteria; c__Gammaproteobacteria; o__SAR86_clade; f__SAR86_clade; g__SAR86_clade; s__uncultured_SAR86	NA	NA	AG-349-I18_NODE_26	NA	NA	1489	NA	NA	0.699245	NA	NA
AG-349-I20_contigs	GORG-Tropics	75.09	0.08	1560565	44	73322	35467	158132	39.1	95.02	SWC-07	5	<40	23.75	-158	Hawaiian Ocean Time-Series	No	This SAG was collected from <= 200 meter-depth samples and was not from the deep chlorophyll maximum zone	0	0.02	0.24	0.57	TRUE	phylum		d__Bacteria;p__Bacteroidota;c__Bacteroidia;o__Flavobacteriales;f__Flavobacteriaceae;g__UBA724;s__UBA724 sp902536935	d__Bacteria; p__Bacteroidota; c__Bacteroidia; o__Flavobacteriales; f__Flavobacteriaceae; g__NS4_marine_group; s__uncultured_Flavobacteriaceae	NA	NA	AG-349-I20_NODE_4	NA	NA	1522	NA	NA	0.869214	NA	NA
AG-349-I21_contigs	GORG-Tropics	57.34	0	840268	40	45075	21006	79436	31.3	92.03	SWC-07	5	<40	23.75	-158	Hawaiian Ocean Time-Series	No	This SAG was collected from <= 200 meter-depth samples and was not from the deep chlorophyll maximum zone	0	0.89	0.05	0.86	TRUE	species		d__Bacteria;p__Cyanobacteria;c__Cyanobacteriia;o__PCC-6307;f__Cyanobiaceae;g__Prochlorococcus_A;s__	NA	NA	NA	NA	NA	NA	NA	NA	NA	NA	NA	NA
AG-349-J18_contigs	GORG-Tropics	73.62	1.21	1923679	59	79972	32604	235269	37	94.04	SWC-07	5	<40	23.75	-158	Hawaiian Ocean Time-Series	No	This SAG was collected from <= 200 meter-depth samples and was not from the deep chlorophyll maximum zone	0	0.21	0.19	0.4	TRUE	family		d__Bacteria;p__Proteobacteria;c__Alphaproteobacteria;o__Rhodobacterales;f__Rhodobacteraceae;g__CACIJG01;s__CACIJG01 sp902537235	d__Bacteria; p__Proteobacteria; c__Alphaproteobacteria; o__Rhodobacterales; f__Rhodobacteraceae; g__uncultured; s__uncultured_Rhodobacteraceae	NA	NA	AG-349-J18_NODE_25	NA	NA	1458	NA	NA	0.467462	NA	NA
AG-349-J23_contigs	GORG-Tropics	60.44	0	971385	65	31681	14944	94732	30.9	91.07	SWC-07	5	<40	23.75	-158	Hawaiian Ocean Time-Series	No	This SAG was collected from <= 200 meter-depth samples and was not from the deep chlorophyll maximum zone	0	0.84	0.03	0.81	TRUE	species		d__Bacteria;p__Cyanobacteria;c__Cyanobacteriia;o__PCC-6307;f__Cyanobiaceae;g__Prochlorococcus_A;s__Prochlorococcus_A sp902537275	NA	NA	NA	NA	NA	NA	NA	NA	NA	NA	NA	NA
AG-349-K03_contigs	GORG-Tropics	66.58	0.14	1067473	53	39485	20141	122558	31.3	90.2	SWC-07	5	<40	23.75	-158	Hawaiian Ocean Time-Series	No	This SAG was collected from <= 200 meter-depth samples and was not from the deep chlorophyll maximum zone	0	0.87	0.05	0.85	TRUE	species		d__Bacteria;p__Cyanobacteria;c__Cyanobacteriia;o__PCC-6307;f__Cyanobiaceae;g__Prochlorococcus_A;s__Prochlorococcus_A sp902537395	NA	NA	NA	NA	NA	NA	NA	NA	NA	NA	NA	NA
AG-349-K05_contigs	GORG-Tropics	77.11	2.41	1038610	29	100885	35814	124513	29	96.49	SWC-07	5	<40	23.75	-158	Hawaiian Ocean Time-Series	No	This SAG was collected from <= 200 meter-depth samples and was not from the deep chlorophyll maximum zone	0	0.76	0.02	0.67	TRUE	species		d__Bacteria;p__Proteobacteria;c__Alphaproteobacteria;o__Pelagibacterales;f__Pelagibacteraceae;g__Pelagibacter;s__Pelagibacter sp902543245	d__Bacteria; p__Proteobacteria; c__Alphaproteobacteria; o__SAR11_clade; f__Clade_I; g__Clade_Ib; s__uncultured_bacterium	NA	NA	AG-349-K05_NODE_7	NA	NA	1470	NA	NA	0.326388	NA	NA
AG-349-K10_contigs	GORG-Tropics	71.06	0	1122210	57	35442	19687	116127	31.5	90.48	SWC-07	5	<40	23.75	-158	Hawaiian Ocean Time-Series	No	This SAG was collected from <= 200 meter-depth samples and was not from the deep chlorophyll maximum zone	0	0.86	0.03	0.85	TRUE	species		d__Bacteria;p__Cyanobacteria;c__Cyanobacteriia;o__PCC-6307;f__Cyanobiaceae;g__Prochlorococcus_A;s__Prochlorococcus_A sp902537445	d__Bacteria; p__Cyanobacteria; c__Cyanobacteriia; o__Synechococcales; f__Cyanobiaceae; g__Prochlorococcus_MIT9313; s__Prochlorococcus_sp.	NA	NA	AG-349-K10_NODE_1	NA	NA	1480	NA	NA	0.338525	NA	NA
AG-349-K14_contigs	GORG-Tropics	74.97	0.37	1658572	49	60968	33848	124915	38.6	94.78	SWC-07	5	<40	23.75	-158	Hawaiian Ocean Time-Series	No	This SAG was collected from <= 200 meter-depth samples and was not from the deep chlorophyll maximum zone	0	0.26	0.43	0.76	TRUE	order		d__Bacteria;p__Proteobacteria;c__Gammaproteobacteria;o__Pseudomonadales;f__Porticoccaceae;g__AAA300-D14;s__AAA300-D14 sp002715065	NA	NA	NA	NA	NA	NA	NA	NA	NA	NA	NA	NA
AG-349-K23_contigs	GORG-Tropics	73.22	0	913025	49	30923	18633	147966	29.7	96.34	SWC-07	5	<40	23.75	-158	Hawaiian Ocean Time-Series	No	This SAG was collected from <= 200 meter-depth samples and was not from the deep chlorophyll maximum zone	0	0.05	0.11	0.78	TRUE	genus		d__Bacteria;p__Proteobacteria;c__Alphaproteobacteria;o__Pelagibacterales;f__Pelagibacteraceae;g__Pelagibacter;s__Pelagibacter sp902537575	d__Bacteria; p__Proteobacteria; c__Alphaproteobacteria; o__SAR11_clade; f__Clade_I; g__Clade_Ia; s__Candidatus_Pelagibacter	NA	NA	AG-349-K23_NODE_36	NA	NA	683	NA	NA	0.55338	NA	NA
AG-349-L04_contigs	GORG-Tropics	78.62	0	1043276	26	97117	40126	146393	29.4	96.36	SWC-07	5	<40	23.75	-158	Hawaiian Ocean Time-Series	No	This SAG was collected from <= 200 meter-depth samples and was not from the deep chlorophyll maximum zone	0	0.08	0.14	0.77	TRUE	species		d__Bacteria;p__Proteobacteria;c__Alphaproteobacteria;o__Pelagibacterales;f__Pelagibacteraceae;g__Pelagibacter;s__Pelagibacter sp902537665	d__Bacteria; p__Proteobacteria; c__Alphaproteobacteria; o__SAR11_clade; f__Clade_I; g__Clade_Ia; s__Candidatus_Pelagibacter	NA	NA	AG-349-L04_NODE_1	NA	NA	1470	NA	NA	0.428193	NA	NA
AG-349-L06_contigs	GORG-Tropics	52.63	0	1002069	45	64852	22268	158460	31.8	94.47	SWC-07	5	<40	23.75	-158	Hawaiian Ocean Time-Series	No	This SAG was collected from <= 200 meter-depth samples and was not from the deep chlorophyll maximum zone	0	0.2	0.09	0.47	TRUE	class		d__Bacteria;p__Proteobacteria;c__Alphaproteobacteria;o__Rhizobiales_B;f__TMED25;g__MED-G09;s__MED-G09 sp902537725	d__Bacteria; p__Proteobacteria; c__Alphaproteobacteria; o__Parvibaculales; f__OCS116_clade; g__OCS116_clade; s__marine_metagenome	NA	NA	AG-349-L06_NODE_1	NA	NA	1494	NA	NA	0.871646	NA	NA
AG-349-L08_contigs	GORG-Tropics	54.72	0	644177	29	48954	22213	85066	30.1	96.15	SWC-07	5	<40	23.75	-158	Hawaiian Ocean Time-Series	No	This SAG was collected from <= 200 meter-depth samples and was not from the deep chlorophyll maximum zone	0	0.05	0.08	0.76	TRUE	genus		d__Bacteria;p__Proteobacteria;c__Alphaproteobacteria;o__Pelagibacterales;f__Pelagibacteraceae;g__Pelagibacter_A;s__Pelagibacter_A sp902596205	d__Bacteria; p__Proteobacteria; c__Alphaproteobacteria; o__SAR11_clade; f__Clade_II; g__Clade_II; s__uncultured_marine	NA	NA	AG-349-L08_NODE_7	NA	NA	1469	NA	NA	0.847513	NA	NA
AG-349-L11_contigs	GORG-Tropics	69.88	0	890386	25	119982	35615	341817	28.9	96.58	SWC-07	5	<40	23.75	-158	Hawaiian Ocean Time-Series	No	This SAG was collected from <= 200 meter-depth samples and was not from the deep chlorophyll maximum zone	0	0.26	0.01	0.67	TRUE	genus		d__Bacteria;p__Proteobacteria;c__Alphaproteobacteria;o__Pelagibacterales;f__Pelagibacteraceae;g__Pelagibacter;s__Pelagibacter sp902628495	NA	NA	NA	NA	NA	NA	NA	NA	NA	NA	NA	NA
AG-349-L15_contigs	GORG-Tropics	60.34	0	870471	47	27708	18520	258589	35.8	95.09	SWC-07	5	<40	23.75	-158	Hawaiian Ocean Time-Series	No	This SAG was collected from <= 200 meter-depth samples and was not from the deep chlorophyll maximum zone	0	0.08	0.1	0.46	TRUE	class		d__Bacteria;p__Proteobacteria;c__Alphaproteobacteria;o__Rhizobiales_B;f__TMED25;g__TMED25;s__TMED25 sp902538185	NA	NA	NA	NA	NA	NA	NA	NA	NA	NA	NA	NA
AG-349-L17_contigs	GORG-Tropics	84.77	0	1216121	25	90568	48644	142309	29.3	96.27	SWC-07	5	<40	23.75	-158	Hawaiian Ocean Time-Series	No	This SAG was collected from <= 200 meter-depth samples and was not from the deep chlorophyll maximum zone	0	0.13	0.07	0.76	TRUE	species		d__Bacteria;p__Proteobacteria;c__Alphaproteobacteria;o__Pelagibacterales;f__Pelagibacteraceae;g__Pelagibacter;s__Pelagibacter sp003278805	d__Bacteria; p__Proteobacteria; c__Alphaproteobacteria; o__SAR11_clade; f__Clade_I; g__Clade_Ia; s__Candidatus_Pelagibacter	NA	NA	AG-349-L17_NODE_5	NA	NA	1470	NA	NA	0.466756	NA	NA
AG-349-L23_contigs	GORG-Tropics	71.43	0.95	912480	41	31444	22255	139911	29.9	96.22	SWC-07	5	<40	23.75	-158	Hawaiian Ocean Time-Series	No	This SAG was collected from <= 200 meter-depth samples and was not from the deep chlorophyll maximum zone	0	0.53	0.08	0.74	TRUE	species		d__Bacteria;p__Proteobacteria;c__Alphaproteobacteria;o__Pelagibacterales;f__Pelagibacteraceae;g__Pelagibacter;s__Pelagibacter sp003281045	d__Bacteria; p__Proteobacteria; c__Alphaproteobacteria; o__SAR11_clade; f__Clade_I; g__Clade_Ia; s__Candidatus_Pelagibacter	NA	NA	AG-349-L23_NODE_8	NA	NA	1470	NA	NA	0.387007	NA	NA
AG-349-M02_contigs	GORG-Tropics	77.1	0	1241046	54	35069	22982	114860	31.2	91.88	SWC-07	5	<40	23.75	-158	Hawaiian Ocean Time-Series	No	This SAG was collected from <= 200 meter-depth samples and was not from the deep chlorophyll maximum zone	0	0.85	0.04	0.82	TRUE	species		d__Bacteria;p__Cyanobacteria;c__Cyanobacteriia;o__PCC-6307;f__Cyanobiaceae;g__Prochlorococcus_A;s__	NA	NA	NA	NA	NA	NA	NA	NA	NA	NA	NA	NA
AG-349-M03_contigs	GORG-Tropics	77.88	0.47	1001108	40	49385	25027	144185	29.6	96.25	SWC-07	5	<40	23.75	-158	Hawaiian Ocean Time-Series	No	This SAG was collected from <= 200 meter-depth samples and was not from the deep chlorophyll maximum zone	0	0.52	0.05	0.75	TRUE	species		d__Bacteria;p__Proteobacteria;c__Alphaproteobacteria;o__Pelagibacterales;f__Pelagibacteraceae;g__Pelagibacter;s__Pelagibacter sp902537895	d__Bacteria; p__Proteobacteria; c__Alphaproteobacteria; o__SAR11_clade; f__Clade_I; g__Clade_Ia; s__marine_metagenome	NA	NA	AG-349-M03_NODE_3	NA	NA	1470	NA	NA	0.321119	NA	NA
AG-349-M05_contigs	GORG-Tropics	70.3	0	905643	27	65313	33542	120993	29.9	96.27	SWC-07	5	<40	23.75	-158	Hawaiian Ocean Time-Series	No	This SAG was collected from <= 200 meter-depth samples and was not from the deep chlorophyll maximum zone	0	0.04	0.07	0.74	TRUE	genus		d__Bacteria;p__Proteobacteria;c__Alphaproteobacteria;o__Pelagibacterales;f__Pelagibacteraceae;g__Pelagibacter_A;s__Pelagibacter_A sp902537845	d__Bacteria; p__Proteobacteria; c__Alphaproteobacteria; o__SAR11_clade; f__Clade_II; g__Clade_II; s__uncultured_marine	NA	NA	AG-349-M05_NODE_7	NA	NA	1469	NA	NA	0.868556	NA	NA
AG-349-M08_contigs	GORG-Tropics	57.26	1.28	885858	23	86116	38515	259162	33.1	96.42	SWC-07	5	<40	23.75	-158	Hawaiian Ocean Time-Series	No	This SAG was collected from <= 200 meter-depth samples and was not from the deep chlorophyll maximum zone	0	0.72	0.03	0.29	TRUE	class		d__Bacteria;p__Actinobacteriota;c__Acidimicrobiia;o__Actinomarinales;f__Actinomarinaceae;g__Actinomarina;s__Actinomarina sp003281085	NA	NA	NA	NA	NA	NA	NA	NA	NA	NA	NA	NA
AG-349-M14_contigs	GORG-Tropics	51.42	0	1467700	91	32671	16128	79444	30.1	94.54	SWC-07	5	<40	23.75	-158	Hawaiian Ocean Time-Series	No	This SAG was collected from <= 200 meter-depth samples and was not from the deep chlorophyll maximum zone	0.00312393	0.03	0.12	0.46	TRUE	phylum		d__Bacteria;p__Bacteroidota;c__Bacteroidia;o__Flavobacteriales;f__UBA10066;g__MED-G20;s__MED-G20 sp002691605	d__Bacteria; p__Bacteroidota; c__Bacteroidia; o__Flavobacteriales; f__NS7_marine_group; g__NS7_marine_group; s__uncultured_marine	NA	NA	AG-349-M14_NODE_18	NA	NA	1520	NA	NA	0.842114	NA	NA
AG-349-M17_contigs	GORG-Tropics	65.76	0	1060654	30	107042	35355	174123	31.1	90.74	SWC-07	5	<40	23.75	-158	Hawaiian Ocean Time-Series	No	This SAG was collected from <= 200 meter-depth samples and was not from the deep chlorophyll maximum zone	0	0.87	0.02	0.88	TRUE	species		d__Bacteria;p__Cyanobacteria;c__Cyanobacteriia;o__PCC-6307;f__Cyanobiaceae;g__Prochlorococcus_A;s__Prochlorococcus_A sp902538225	d__Bacteria; p__Cyanobacteria; c__Cyanobacteriia; o__Synechococcales; f__Cyanobiaceae; g__Prochlorococcus_MIT9313; s__Prochlorococcus_sp.	NA	NA	AG-349-M17_NODE_1	NA	NA	1480	NA	NA	0.352799	NA	NA
AG-349-M18_contigs	GORG-Tropics	73.93	0	1075680	43	132918	25015	304020	29.2	96.41	SWC-07	5	<40	23.75	-158	Hawaiian Ocean Time-Series	No	This SAG was collected from <= 200 meter-depth samples and was not from the deep chlorophyll maximum zone	0	0.05	0.11	0.85	TRUE	genus		d__Bacteria;p__Proteobacteria;c__Alphaproteobacteria;o__Pelagibacterales;f__Pelagibacteraceae;g__Pelagibacter;s__Pelagibacter sp902538255	d__Bacteria; p__Proteobacteria; c__Alphaproteobacteria; o__SAR11_clade; f__Clade_I; g__Clade_Ia; s__Candidatus_Pelagibacter	NA	NA	AG-349-M18_NODE_11	NA	NA	1470	NA	NA	0.365825	NA	NA
AG-349-M19_contigs	GORG-Tropics	85.47	0	1002091	41	62188	24441	146155	29	96.97	SWC-07	5	<40	23.75	-158	Hawaiian Ocean Time-Series	No	This SAG was collected from <= 200 meter-depth samples and was not from the deep chlorophyll maximum zone	0	0.08	0.25	0.84	TRUE	species		d__Bacteria;p__Proteobacteria;c__Alphaproteobacteria;o__Pelagibacterales;f__Pelagibacteraceae;g__Pelagibacter;s__	NA	NA	NA	NA	NA	NA	NA	NA	NA	NA	NA	NA
AG-349-M21_contigs	GORG-Tropics	76.99	0.74	1075937	42	45754	25617	141775	30.3	95.71	SWC-07	5	<40	23.75	-158	Hawaiian Ocean Time-Series	No	This SAG was collected from <= 200 meter-depth samples and was not from the deep chlorophyll maximum zone	0	0.04	0.03	0.5	TRUE	class		d__Bacteria;p__Bacteroidota;c__Bacteroidia;o__Flavobacteriales;f__Flavobacteriaceae;g__MED-G11;s__MED-G11 sp902598525	d__Bacteria; p__Bacteroidota; c__Bacteroidia; o__Flavobacteriales; f__Flavobacteriaceae; g__NS5_marine_group; s__uncultured_bacterium	NA	NA	AG-349-M21_NODE_21	NA	NA	1525	NA	NA	0.405127	NA	NA
AG-349-N09_contigs	GORG-Tropics	55.17	0	741754	31	45509	23927	129148	32.7	96.82	SWC-07	5	<40	23.75	-158	Hawaiian Ocean Time-Series	No	This SAG was collected from <= 200 meter-depth samples and was not from the deep chlorophyll maximum zone	0	0.12	0.08	0.4	TRUE	class		d__Bacteria;p__Proteobacteria;c__Gammaproteobacteria;o__SAR86;f__TMED112;g__TMED112;s__	d__Bacteria; p__Proteobacteria; c__Gammaproteobacteria; o__SAR86_clade; f__SAR86_clade; g__SAR86_clade; s__marine_metagenome	NA	NA	AG-349-N09_NODE_19	NA	NA	649	NA	NA	0.934056	NA	NA
AG-349-N10_contigs	GORG-Tropics	75.84	0	1148350	50	39238	22967	193105	31.2	90.78	SWC-07	5	<40	23.75	-158	Hawaiian Ocean Time-Series	No	This SAG was collected from <= 200 meter-depth samples and was not from the deep chlorophyll maximum zone	0	0.89	0.04	0.9	TRUE	species		d__Bacteria;p__Cyanobacteria;c__Cyanobacteriia;o__PCC-6307;f__Cyanobiaceae;g__Prochlorococcus_A;s__Prochlorococcus_A sp902538515	d__Bacteria; p__Cyanobacteria; c__Cyanobacteriia; o__Synechococcales; f__Cyanobiaceae; g__Prochlorococcus_MIT9313; s__marine_metagenome	NA	NA	AG-349-N10_NODE_6	NA	NA	1480	NA	NA	0.316844	NA	NA
AG-349-N13_contigs	GORG-Tropics	81.82	0	909513	33	79217	27561	146792	29.6	96.56	SWC-07	5	<40	23.75	-158	Hawaiian Ocean Time-Series	No	This SAG was collected from <= 200 meter-depth samples and was not from the deep chlorophyll maximum zone	0	0.05	0.04	0.75	TRUE	genus		d__Bacteria;p__Proteobacteria;c__Alphaproteobacteria;o__Pelagibacterales;f__Pelagibacteraceae;g__Pelagibacter_A;s__Pelagibacter_A sp902538445	d__Bacteria; p__Proteobacteria; c__Alphaproteobacteria; o__SAR11_clade; f__Clade_II; g__Clade_II; s__uncultured_marine	NA	NA	AG-349-N13_NODE_2	NA	NA	1469	NA	NA	0.836809	NA	NA
AG-349-N17_contigs	GORG-Tropics	53.54	0.95	1281847	86	34369	14905	136537	36.9	93.15	SWC-07	5	<40	23.75	-158	Hawaiian Ocean Time-Series	No	This SAG was collected from <= 200 meter-depth samples and was not from the deep chlorophyll maximum zone	0	0.17	0.25	0.38	TRUE	family		d__Bacteria;p__Proteobacteria;c__Alphaproteobacteria;o__Rhodobacterales;f__Rhodobacteraceae;g__CACIJG01;s__	d__Bacteria; p__Proteobacteria; c__Alphaproteobacteria; o__Rhodobacterales; f__Rhodobacteraceae; g__uncultured; s__uncultured_Rhodobacteraceae	NA	NA	AG-349-N17_NODE_39	NA	NA	1288	NA	NA	0.545088	NA	NA
AG-349-N20_contigs	GORG-Tropics	58.41	0	1036625	69	29416	15023	58550	31.3	90.5	SWC-07	5	<40	23.75	-158	Hawaiian Ocean Time-Series	No	This SAG was collected from <= 200 meter-depth samples and was not from the deep chlorophyll maximum zone	0	0.84	0.05	0.85	TRUE	species		d__Bacteria;p__Cyanobacteria;c__Cyanobacteriia;o__PCC-6307;f__Cyanobiaceae;g__Prochlorococcus_A;s__	NA	NA	NA	NA	NA	NA	NA	NA	NA	NA	NA	NA
AG-349-N21_contigs	GORG-Tropics	54.9	0.37	997863	35	56414	28510	205665	34.1	96.19	SWC-07	5	<40	23.75	-158	Hawaiian Ocean Time-Series	No	This SAG was collected from <= 200 meter-depth samples and was not from the deep chlorophyll maximum zone	0	0.03	0.12	0.59	TRUE	class		d__Bacteria;p__Proteobacteria;c__Gammaproteobacteria;o__SAR86;f__D2472;g__CACNXK01;s__CACNXK01 sp902538705	d__Bacteria; p__Proteobacteria; c__Gammaproteobacteria; o__SAR86_clade; f__SAR86_clade; g__SAR86_clade; s__uncultured_bacterium	NA	NA	AG-349-N21_NODE_11	NA	NA	1530	NA	NA	0.876612	NA	NA
AG-349-N22_contigs	GORG-Tropics	61.55	0	997003	39	36284	25564	210611	31.3	91.03	SWC-07	5	<40	23.75	-158	Hawaiian Ocean Time-Series	No	This SAG was collected from <= 200 meter-depth samples and was not from the deep chlorophyll maximum zone	0	0.87	0.05	0.88	TRUE	species		d__Bacteria;p__Cyanobacteria;c__Cyanobacteriia;o__PCC-6307;f__Cyanobiaceae;g__Prochlorococcus_A;s__Prochlorococcus_A sp002026005	NA	NA	NA	NA	NA	NA	NA	NA	NA	NA	NA	NA
AG-349-N23_contigs	GORG-Tropics	54.37	0.41	788565	83	17203	9500	40573	31.5	92.53	SWC-07	5	<40	23.75	-158	Hawaiian Ocean Time-Series	No	This SAG was collected from <= 200 meter-depth samples and was not from the deep chlorophyll maximum zone	0	0.84	0.05	0.83	TRUE	species		d__Bacteria;p__Cyanobacteria;c__Cyanobacteriia;o__PCC-6307;f__Cyanobiaceae;g__Prochlorococcus_A;s__Prochlorococcus_A sp902538695	NA	NA	NA	NA	NA	NA	NA	NA	NA	NA	NA	NA
AG-349-O02_contigs	GORG-Tropics	50.42	0.14	1135517	78	30460	14557	78168	52.9	91.38	SWC-07	5	<40	23.75	-158	Hawaiian Ocean Time-Series	No	This SAG was collected from <= 200 meter-depth samples and was not from the deep chlorophyll maximum zone	0	0.11	0.14	0.54	TRUE	class		d__Bacteria;p__Proteobacteria;c__Alphaproteobacteria;o__Parvibaculales;f__RS24;g__UBA7378;s__	d__Bacteria; p__Proteobacteria; c__Alphaproteobacteria; o__Parvibaculales; f__PS1_clade; g__PS1_clade; s__marine_metagenome	NA	NA	AG-349-O02_NODE_15	NA	NA	1492	NA	NA	0.998541	NA	NA
AG-349-O03_contigs	GORG-Tropics	79.2	0	1000871	52	51778	19247	99473	29.4	96.05	SWC-07	5	<40	23.75	-158	Hawaiian Ocean Time-Series	No	This SAG was collected from <= 200 meter-depth samples and was not from the deep chlorophyll maximum zone	0	0.04	0.05	0.81	TRUE	species		d__Bacteria;p__Proteobacteria;c__Alphaproteobacteria;o__Pelagibacterales;f__Pelagibacteraceae;g__Pelagibacter;s__Pelagibacter sp902592445	d__Bacteria; p__Proteobacteria; c__Alphaproteobacteria; o__SAR11_clade; f__Clade_I; g__Clade_Ib; s__marine_metagenome	NA	NA	AG-349-O03_NODE_6	NA	NA	1470	NA	NA	0.59193	NA	NA
AG-349-O05_contigs	GORG-Tropics	85.45	0	1119353	37	50134	30252	134192	29.2	96.53	SWC-07	5	<40	23.75	-158	Hawaiian Ocean Time-Series	No	This SAG was collected from <= 200 meter-depth samples and was not from the deep chlorophyll maximum zone	0	0.04	0.14	0.85	TRUE	genus		d__Bacteria;p__Proteobacteria;c__Alphaproteobacteria;o__Pelagibacterales;f__Pelagibacteraceae;g__Pelagibacter;s__Pelagibacter sp003281005	d__Bacteria; p__Proteobacteria; c__Alphaproteobacteria; o__SAR11_clade; f__Clade_I; g__Clade_Ia; s__Candidatus_Pelagibacter	NA	NA	AG-349-O05_NODE_28	NA	NA	1470	NA	NA	0.354766	NA	NA
AG-349-O13_contigs	GORG-Tropics	82.63	0.47	947620	24	553488	39484	553488	29.4	96.08	SWC-07	5	<40	23.75	-158	Hawaiian Ocean Time-Series	No	This SAG was collected from <= 200 meter-depth samples and was not from the deep chlorophyll maximum zone	0	0.53	0.05	0.76	TRUE	species		d__Bacteria;p__Proteobacteria;c__Alphaproteobacteria;o__Pelagibacterales;f__Pelagibacteraceae;g__Pelagibacter;s__Pelagibacter sp902538915	d__Bacteria; p__Proteobacteria; c__Alphaproteobacteria; o__SAR11_clade; f__Clade_I; g__Clade_Ia; s__uncultured_bacterium	NA	NA	AG-349-O13_NODE_1	NA	NA	1470	NA	NA	0.312728	NA	NA
AG-349-O16_contigs	GORG-Tropics	62.9	0.13	1999724	72	58442	27773	133765	31.2	92.61	SWC-07	5	<40	23.75	-158	Hawaiian Ocean Time-Series	No	This SAG was collected from <= 200 meter-depth samples and was not from the deep chlorophyll maximum zone	0	0.18	0.15	0.43	TRUE	family		d__Bacteria;p__Proteobacteria;c__Alphaproteobacteria;o__Rhodobacterales;f__Rhodobacteraceae;g__CACIIZ01;s__CACIIZ01 sp902538975	NA	NA	NA	NA	NA	NA	NA	NA	NA	NA	NA	NA
AG-349-O19_contigs	GORG-Tropics	50	0	815193	33	48896	24702	102800	29.8	96.22	SWC-07	5	<40	23.75	-158	Hawaiian Ocean Time-Series	No	This SAG was collected from <= 200 meter-depth samples and was not from the deep chlorophyll maximum zone	0	0.07	0.16	0.83	TRUE	genus		d__Bacteria;p__Proteobacteria;c__Alphaproteobacteria;o__Pelagibacterales;f__Pelagibacteraceae;g__Pelagibacter;s__Pelagibacter sp902539035	d__Bacteria; p__Proteobacteria; c__Alphaproteobacteria; o__SAR11_clade; f__Clade_I; g__Clade_Ia; s__Candidatus_Pelagibacter	NA	NA	AG-349-O19_NODE_17	NA	NA	1470	NA	NA	0.575728	NA	NA
AG-349-O20_contigs	GORG-Tropics	76.5	0	1185995	47	49168	25233	111716	28.6	96.67	SWC-07	5	<40	23.75	-158	Hawaiian Ocean Time-Series	No	This SAG was collected from <= 200 meter-depth samples and was not from the deep chlorophyll maximum zone	0	0.08	0.11	0.51	TRUE	class		d__Bacteria;p__Bacteroidota;c__Bacteroidia;o__Flavobacteriales;f__Flavobacteriaceae;g__MED-G14;s__MED-G14 sp902587325	NA	NA	NA	NA	NA	NA	NA	NA	NA	NA	NA	NA
AG-349-O21_contigs	GORG-Tropics	56.6	0	743944	33	44466	22543	107934	29.5	96.27	SWC-07	5	<40	23.75	-158	Hawaiian Ocean Time-Series	No	This SAG was collected from <= 200 meter-depth samples and was not from the deep chlorophyll maximum zone	0	0.07	0.09	0.54	TRUE	species		d__Bacteria;p__Proteobacteria;c__Alphaproteobacteria;o__Pelagibacterales;f__Pelagibacteraceae;g__MED727;s__MED727 sp902561155	d__Bacteria; p__Proteobacteria; c__Alphaproteobacteria; o__SAR11_clade; f__Clade_II; g__Clade_II; s__uncultured_marine	NA	NA	AG-349-O21_NODE_2	NA	NA	1480	NA	NA	0.428506	NA	NA
AG-349-O22_contigs	GORG-Tropics	77.55	0	1024481	56	52863	18294	126110	29.4	96.46	SWC-07	5	<40	23.75	-158	Hawaiian Ocean Time-Series	No	This SAG was collected from <= 200 meter-depth samples and was not from the deep chlorophyll maximum zone	0	0.02	0.14	0.47	TRUE	phylum		d__Bacteria;p__Proteobacteria;c__Alphaproteobacteria;o__HIMB59;f__GCA-002718135;g__AG-337-I02;s__	NA	NA	NA	NA	NA	NA	NA	NA	NA	NA	NA	NA
AG-349-P01_contigs	GORG-Tropics	74.17	0	1095946	48	50352	22832	107830	31.5	91.25	SWC-07	5	<40	23.75	-158	Hawaiian Ocean Time-Series	No	This SAG was collected from <= 200 meter-depth samples and was not from the deep chlorophyll maximum zone	0	0.87	0.02	0.85	TRUE	species		d__Bacteria;p__Cyanobacteria;c__Cyanobacteriia;o__PCC-6307;f__Cyanobiaceae;g__Prochlorococcus_A;s__Prochlorococcus_A sp902539115	d__Bacteria; p__Cyanobacteria; c__Cyanobacteriia; o__Synechococcales; f__Cyanobiaceae; g__Prochlorococcus_MIT9313; s__Prochlorococcus_sp.	NA	NA	AG-349-P01_NODE_1	NA	NA	1480	NA	NA	0.338525	NA	NA
AG-349-P02_contigs	GORG-Tropics	61.47	0	1016825	73	17833	13929	64073	31.1	91.16	SWC-07	5	<40	23.75	-158	Hawaiian Ocean Time-Series	No	This SAG was collected from <= 200 meter-depth samples and was not from the deep chlorophyll maximum zone	0	0.85	0.05	0.85	TRUE	species		d__Bacteria;p__Cyanobacteria;c__Cyanobacteriia;o__PCC-6307;f__Cyanobiaceae;g__Prochlorococcus_A;s__	NA	NA	NA	NA	NA	NA	NA	NA	NA	NA	NA	NA
AG-349-P05_contigs	GORG-Tropics	59.95	0	880559	43	41255	20478	102654	28.9	96.9	SWC-07	5	<40	23.75	-158	Hawaiian Ocean Time-Series	No	This SAG was collected from <= 200 meter-depth samples and was not from the deep chlorophyll maximum zone	0	0.11	0.3	0.81	TRUE	species		d__Bacteria;p__Proteobacteria;c__Alphaproteobacteria;o__Pelagibacterales;f__Pelagibacteraceae;g__Pelagibacter;s__Pelagibacter sp902539195	NA	NA	NA	NA	NA	NA	NA	NA	NA	NA	NA	NA
AG-349-P06_contigs	GORG-Tropics	55.32	0.54	908091	80	20668	11351	57104	31.4	91.28	SWC-07	5	<40	23.75	-158	Hawaiian Ocean Time-Series	No	This SAG was collected from <= 200 meter-depth samples and was not from the deep chlorophyll maximum zone	0	0.89	0.1	0.87	TRUE	species		d__Bacteria;p__Cyanobacteria;c__Cyanobacteriia;o__PCC-6307;f__Cyanobiaceae;g__Prochlorococcus_A;s__	NA	NA	NA	NA	NA	NA	NA	NA	NA	NA	NA	NA
AG-349-P08_contigs	GORG-Tropics	58.06	0	808268	38	44865	21270	107679	29.7	96.83	SWC-07	5	<40	23.75	-158	Hawaiian Ocean Time-Series	No	This SAG was collected from <= 200 meter-depth samples and was not from the deep chlorophyll maximum zone	0	0.05	0.08	0.72	TRUE	genus		d__Bacteria;p__Proteobacteria;c__Alphaproteobacteria;o__Pelagibacterales;f__Pelagibacteraceae;g__Pelagibacter_A;s__Pelagibacter_A sp902539235	NA	NA	NA	NA	NA	NA	NA	NA	NA	NA	NA	NA
AG-349-P10_contigs	GORG-Tropics	54.65	0	651029	41	26796	15878	61347	30.4	96.53	SWC-07	5	<40	23.75	-158	Hawaiian Ocean Time-Series	No	This SAG was collected from <= 200 meter-depth samples and was not from the deep chlorophyll maximum zone	0	0.03	0.35	0.63	TRUE	genus		d__Bacteria;p__Proteobacteria;c__Alphaproteobacteria;o__HIMB59;f__HIMB59;g__HIMB59;s__	NA	NA	NA	NA	NA	NA	NA	NA	NA	NA	NA	NA
AG-359-A03_contigs	GORG-Tropics	56.9	0	2679604	170	33272	15762	99640	48.9	86.18	SWC-09	10	<40	31.07	-64.17	Bermuda-Atlantic Time-Series	No	This SAG was collected from <= 200 meter-depth samples and was not from the deep chlorophyll maximum zone	0.00542132	0.03	0.53	0.66	FALSE	species		d__Bacteria;p__Proteobacteria;c__Alphaproteobacteria;o__Rhodobacterales;f__Rhodobacteraceae;g__LGRT01;s__LGRT01 sp902539465	d__Bacteria; p__Proteobacteria; c__Alphaproteobacteria; o__Rhodobacterales; f__Rhodobacteraceae; g__Ascidiaceihabitans; s__uncultured_bacterium	NA	NA	AG-359-A03_NODE_98	NA	NA	1458	NA	NA	0.944662	NA	NA
AG-359-A07_contigs	GORG-Tropics	63.86	0	885790	47	43893	18846	96049	28.9	97.02	SWC-09	10	<40	31.07	-64.17	Bermuda-Atlantic Time-Series	No	This SAG was collected from <= 200 meter-depth samples and was not from the deep chlorophyll maximum zone	0	0.12	0.16	0.85	TRUE	genus		d__Bacteria;p__Proteobacteria;c__Alphaproteobacteria;o__Pelagibacterales;f__Pelagibacteraceae;g__Pelagibacter;s__	NA	NA	NA	NA	NA	NA	NA	NA	NA	NA	NA	NA
AG-359-A10_contigs	GORG-Tropics	50	0	902096	24	81770	37587	167115	32.3	96.14	SWC-09	10	<40	31.07	-64.17	Bermuda-Atlantic Time-Series	No	This SAG was collected from <= 200 meter-depth samples and was not from the deep chlorophyll maximum zone	0	0.52	0.02	0.33	TRUE	phylum		d__Bacteria;p__Actinobacteriota;c__Acidimicrobiia;o__Actinomarinales;f__Actinomarinaceae;g__Actinomarina;s__Actinomarina sp000384495	d__Bacteria; p__Actinobacteriota; c__Acidimicrobiia; o__Actinomarinales; f__Actinomarinaceae; g__Candidatus_Actinomarina; s__marine_metagenome	NA	NA	AG-359-A10_NODE_3	NA	NA	1523	NA	NA	0.496542	NA	NA
AG-359-B02_contigs	GORG-Tropics	52.04	0	893334	65	19385	13743	89667	31.5	90.74	SWC-09	10	<40	31.07	-64.17	Bermuda-Atlantic Time-Series	No	This SAG was collected from <= 200 meter-depth samples and was not from the deep chlorophyll maximum zone	0	0.36	0.07	0.86	TRUE	species		d__Bacteria;p__Cyanobacteria;c__Cyanobacteriia;o__PCC-6307;f__Cyanobiaceae;g__Prochlorococcus_A;s__Prochlorococcus_A marinus_B	d__Bacteria; p__Cyanobacteria; c__Cyanobacteriia; o__Synechococcales; f__Cyanobiaceae; g__Prochlorococcus_MIT9313; s__Prochlorococcus_sp.	NA	NA	AG-359-B02_NODE_2	NA	NA	1480	NA	NA	0.338525	NA	NA
AG-359-B04_contigs	GORG-Tropics	85.41	0	922859	25	76623	36914	174448	29.7	96.58	SWC-09	10	<40	31.07	-64.17	Bermuda-Atlantic Time-Series	No	This SAG was collected from <= 200 meter-depth samples and was not from the deep chlorophyll maximum zone	0	0.37	0.05	0.53	TRUE	species		d__Bacteria;p__Proteobacteria;c__Alphaproteobacteria;o__Pelagibacterales;f__Pelagibacteraceae;g__GCA-2704625;s__GCA-2704625 sp902539745	d__Bacteria; p__Proteobacteria; c__Alphaproteobacteria; o__SAR11_clade; f__Clade_II; g__Clade_II; s__uncultured_bacterium	NA	NA	AG-359-B04_NODE_3	NA	NA	1471	NA	NA	0.320618	NA	NA
AG-359-B05_contigs	GORG-Tropics	87.95	0	1119711	33	71261	33930	141631	29	96.88	SWC-09	10	<40	31.07	-64.17	Bermuda-Atlantic Time-Series	No	This SAG was collected from <= 200 meter-depth samples and was not from the deep chlorophyll maximum zone	0	0.16	0.19	0.87	TRUE	genus		d__Bacteria;p__Proteobacteria;c__Alphaproteobacteria;o__Pelagibacterales;f__Pelagibacteraceae;g__Pelagibacter;s__Pelagibacter sp902616245	NA	NA	NA	NA	NA	NA	NA	NA	NA	NA	NA	NA
AG-359-B23_contigs	GORG-Tropics	51.34	0	722820	46	25392	15713	94657	34.7	96.37	SWC-09	10	<40	31.07	-64.17	Bermuda-Atlantic Time-Series	No	This SAG was collected from <= 200 meter-depth samples and was not from the deep chlorophyll maximum zone	0.0203453	0.05	0.07	0.43	TRUE	phylum		d__Bacteria;p__Proteobacteria;c__Gammaproteobacteria;o__SAR86;f__TMED112;g__TMED112;s__TMED112 sp902529055	d__Bacteria; p__Proteobacteria; c__Gammaproteobacteria; o__SAR86_clade; f__SAR86_clade; g__SAR86_clade; s__marine_metagenome	NA	NA	AG-359-B23_NODE_6	NA	NA	1518	NA	NA	0.998139	NA	NA
AG-359-C02_contigs	GORG-Tropics	79.05	0	1039720	32	76155	32491	202898	30.4	96.04	SWC-09	10	<40	31.07	-64.17	Bermuda-Atlantic Time-Series	No	This SAG was collected from <= 200 meter-depth samples and was not from the deep chlorophyll maximum zone	0	0.03	0.04	0.65	TRUE	genus		d__Bacteria;p__Proteobacteria;c__Alphaproteobacteria;o__HIMB59;f__HIMB59;g__HIMB59;s__HIMB59 sp902518505	d__Bacteria; p__Proteobacteria; c__Alphaproteobacteria; o__Rhodospirillales; f__AEGEAN-169_marine_group; g__AEGEAN-169_marine_group; s__metagenome	NA	NA	AG-359-C02_NODE_5	NA	NA	1489	NA	NA	0.999981	NA	NA
AG-359-C09_contigs	GORG-Tropics	91.79	0	1130529	26	89615	43481	208001	29.8	95.88	SWC-09	10	<40	31.07	-64.17	Bermuda-Atlantic Time-Series	No	This SAG was collected from <= 200 meter-depth samples and was not from the deep chlorophyll maximum zone	0	0.05	0.11	0.82	TRUE	genus		d__Bacteria;p__Proteobacteria;c__Alphaproteobacteria;o__Pelagibacterales;f__Pelagibacteraceae;g__Pelagibacter;s__Pelagibacter sp003209915	d__Bacteria; p__Proteobacteria; c__Alphaproteobacteria; o__SAR11_clade; f__Clade_I; g__Clade_Ia; s__Candidatus_Pelagibacter	NA	NA	AG-359-C09_NODE_17	NA	NA	1470	NA	NA	0.591436	NA	NA
AG-359-C21_contigs	GORG-Tropics	58.73	0	590530	53	16712	11142	59526	29.6	96.53	SWC-09	10	<40	31.07	-64.17	Bermuda-Atlantic Time-Series	No	This SAG was collected from <= 200 meter-depth samples and was not from the deep chlorophyll maximum zone	0	0.06	0.03	0.74	TRUE	genus		d__Bacteria;p__Proteobacteria;c__Alphaproteobacteria;o__Pelagibacterales;f__Pelagibacteraceae;g__Pelagibacter_A;s__	NA	NA	NA	NA	NA	NA	NA	NA	NA	NA	NA	NA
AG-359-D02_contigs	GORG-Tropics	57.48	0	726931	52	25055	13979	55767	29	96.23	SWC-09	10	<40	31.07	-64.17	Bermuda-Atlantic Time-Series	No	This SAG was collected from <= 200 meter-depth samples and was not from the deep chlorophyll maximum zone	0	0.72	0.05	0.67	TRUE	species		d__Bacteria;p__Proteobacteria;c__Alphaproteobacteria;o__Pelagibacterales;f__Pelagibacteraceae;g__Pelagibacter;s__Pelagibacter sp902552035	NA	NA	NA	NA	NA	NA	NA	NA	NA	NA	NA	NA
AG-359-D09_contigs	GORG-Tropics	91.86	0	1203901	19	124676	63363	201207	28.3	96.71	SWC-09	10	<40	31.07	-64.17	Bermuda-Atlantic Time-Series	No	This SAG was collected from <= 200 meter-depth samples and was not from the deep chlorophyll maximum zone	0	0.55	0.04	0.73	TRUE	species		d__Bacteria;p__Proteobacteria;c__Alphaproteobacteria;o__Pelagibacterales;f__Pelagibacteraceae;g__Pelagibacter;s__Pelagibacter sp902540275	d__Bacteria; p__Proteobacteria; c__Alphaproteobacteria; o__SAR11_clade; f__Clade_I; g__Clade_Ia; s__uncultured_bacterium	NA	NA	AG-359-D09_NODE_15	NA	NA	1470	NA	NA	0.303913	NA	NA
AG-359-D10_contigs	GORG-Tropics	55.7	0.37	796414	46	28002	17313	73396	30.5	96.02	SWC-09	10	<40	31.07	-64.17	Bermuda-Atlantic Time-Series	No	This SAG was collected from <= 200 meter-depth samples and was not from the deep chlorophyll maximum zone	0	0.28	0.04	0.49	TRUE	family		d__Bacteria;p__Bacteroidota;c__Bacteroidia;o__Flavobacteriales;f__Flavobacteriaceae;g__MED-G11;s__MED-G11 sp902622595	d__Bacteria; p__Bacteroidota; c__Bacteroidia; o__Flavobacteriales; f__Flavobacteriaceae; g__NS5_marine_group; s__uncultured_bacterium	NA	NA	AG-359-D10_NODE_18	NA	NA	1525	NA	NA	0.492403	NA	NA
AG-359-D22_contigs	GORG-Tropics	52.63	1.75	1018051	42	66746	24239	145569	29.2	95.54	SWC-09	10	<40	31.07	-64.17	Bermuda-Atlantic Time-Series	No	This SAG was collected from <= 200 meter-depth samples and was not from the deep chlorophyll maximum zone	0	0.06	0.12	0.41	TRUE	phylum		d__Bacteria;p__Proteobacteria;c__Alphaproteobacteria;o__TMED127;f__TMED127;g__CACBWF01;s__	NA	NA	NA	NA	NA	NA	NA	NA	NA	NA	NA	NA
AG-359-E06_contigs	GORG-Tropics	72.51	0	842054	34	50948	24766	105300	29.5	96.19	SWC-09	10	<40	31.07	-64.17	Bermuda-Atlantic Time-Series	No	This SAG was collected from <= 200 meter-depth samples and was not from the deep chlorophyll maximum zone	0	0.27	0.04	0.52	TRUE	species		d__Bacteria;p__Proteobacteria;c__Alphaproteobacteria;o__Pelagibacterales;f__Pelagibacteraceae;g__GCA-002704185;s__GCA-002704185 sp003280495	d__Bacteria; p__Proteobacteria; c__Alphaproteobacteria; o__SAR11_clade; f__Clade_III; g__Clade_III; s__marine_metagenome	NA	NA	AG-359-E06_NODE_25	NA	NA	1481	NA	NA	0.999937	NA	NA
AG-359-E07_contigs	GORG-Tropics	59.43	0	910002	41	52941	22195	99995	29.7	96.82	SWC-09	10	<40	31.07	-64.17	Bermuda-Atlantic Time-Series	No	This SAG was collected from <= 200 meter-depth samples and was not from the deep chlorophyll maximum zone	0	0.62	0.07	0.67	TRUE	species		d__Bacteria;p__Proteobacteria;c__Alphaproteobacteria;o__Pelagibacterales;f__Pelagibacteraceae;g__Pelagibacter;s__Pelagibacter sp902597335	d__Bacteria; p__Proteobacteria; c__Alphaproteobacteria; o__SAR11_clade; f__Clade_I; g__Clade_Ib; s__uncultured_marine	NA	NA	AG-359-E07_NODE_5	NA	NA	1470	NA	NA	0.430562	NA	NA
AG-359-E10_contigs	GORG-Tropics	81.87	0	1053650	36	52057	29268	183828	29.9	95.84	SWC-09	10	<40	31.07	-64.17	Bermuda-Atlantic Time-Series	No	This SAG was collected from <= 200 meter-depth samples and was not from the deep chlorophyll maximum zone	0	0.04	0.15	0.82	TRUE	genus		d__Bacteria;p__Proteobacteria;c__Alphaproteobacteria;o__Pelagibacterales;f__Pelagibacteraceae;g__Pelagibacter;s__Pelagibacter sp003209915	d__Bacteria; p__Proteobacteria; c__Alphaproteobacteria; o__SAR11_clade; f__Clade_I; g__Clade_Ia; s__Candidatus_Pelagibacter	NA	NA	AG-359-E10_NODE_5	NA	NA	1470	NA	NA	0.657804	NA	NA
AG-359-E17_contigs	GORG-Tropics	64.31	0.8	1667784	84	35456	19854	105540	36.7	93.78	SWC-09	10	<40	31.07	-64.17	Bermuda-Atlantic Time-Series	No	This SAG was collected from <= 200 meter-depth samples and was not from the deep chlorophyll maximum zone	0	0.22	0.17	0.39	TRUE	family		d__Bacteria;p__Proteobacteria;c__Alphaproteobacteria;o__Rhodobacterales;f__Rhodobacteraceae;g__CACIJG01;s__CACIJG01 sp902540655	d__Bacteria; p__Proteobacteria; c__Alphaproteobacteria; o__Rhodobacterales; f__Rhodobacteraceae; g__uncultured; s__uncultured_marine	NA	NA	AG-359-E17_NODE_49	NA	NA	1458	NA	NA	0.445291	NA	NA
AG-359-E20_contigs	GORG-Tropics	72.29	0	1000761	49	33834	20423	140963	29.4	96.58	SWC-09	10	<40	31.07	-64.17	Bermuda-Atlantic Time-Series	No	This SAG was collected from <= 200 meter-depth samples and was not from the deep chlorophyll maximum zone	0	0.07	0.24	0.81	TRUE	species		d__Bacteria;p__Proteobacteria;c__Alphaproteobacteria;o__Pelagibacterales;f__Pelagibacteraceae;g__Pelagibacter;s__Pelagibacter sp902517745	d__Bacteria; p__Proteobacteria; c__Alphaproteobacteria; o__SAR11_clade; f__Clade_I; g__Clade_Ib; s__marine_metagenome	NA	NA	AG-359-E20_NODE_28	NA	NA	1470	NA	NA	0.761565	NA	NA
AG-359-E23_contigs	GORG-Tropics	61.38	0	997103	21	89449	47481	311251	34.1	96.37	SWC-09	10	<40	31.07	-64.17	Bermuda-Atlantic Time-Series	No	This SAG was collected from <= 200 meter-depth samples and was not from the deep chlorophyll maximum zone	0	0.14	0.02	0.45	TRUE	class		d__Bacteria;p__Proteobacteria;c__Gammaproteobacteria;o__SAR86;f__AG-339-G14;g__AG-339-G14;s__AG-339-G14 sp902613455	d__Bacteria; p__Proteobacteria; c__Gammaproteobacteria; o__SAR86_clade; f__SAR86_clade; g__SAR86_clade; s__marine_metagenome	NA	NA	AG-359-E23_NODE_4	NA	NA	1529	NA	NA	0.545174	NA	NA
AG-359-F03_contigs	GORG-Tropics	59.01	0	750192	47	30007	15961	118618	30.9	96.16	SWC-09	10	<40	31.07	-64.17	Bermuda-Atlantic Time-Series	No	This SAG was collected from <= 200 meter-depth samples and was not from the deep chlorophyll maximum zone	0	0.05	0.1	0.52	TRUE	class		d__Bacteria;p__Bacteroidota;c__Bacteroidia;o__Flavobacteriales;f__Flavobacteriaceae;g__MED-G11;s__MED-G11 sp902620455	d__Bacteria; p__Bacteroidota; c__Bacteroidia; o__Flavobacteriales; f__Flavobacteriaceae; g__NS5_marine_group; s__uncultured_bacterium	NA	NA	AG-359-F03_NODE_23	NA	NA	1525	NA	NA	0.536381	NA	NA
AG-359-F04_contigs	GORG-Tropics	89.6	0.48	1129078	32	78865	35283	209763	28.5	96.41	SWC-09	10	<40	31.07	-64.17	Bermuda-Atlantic Time-Series	No	This SAG was collected from <= 200 meter-depth samples and was not from the deep chlorophyll maximum zone	0	0.12	0.05	0.77	TRUE	genus		d__Bacteria;p__Proteobacteria;c__Alphaproteobacteria;o__Pelagibacterales;f__Pelagibacteraceae;g__Pelagibacter;s__Pelagibacter sp902577525	d__Bacteria; p__Proteobacteria; c__Alphaproteobacteria; o__SAR11_clade; f__Clade_I; g__Clade_Ia; s__Candidatus_Pelagibacter	NA	NA	AG-359-F04_NODE_7	NA	NA	1470	NA	NA	0.359896	NA	NA
AG-359-F07_contigs	GORG-Tropics	54.56	0	1046956	60	31072	17449	77107	41.7	94.82	SWC-09	10	<40	31.07	-64.17	Bermuda-Atlantic Time-Series	No	This SAG was collected from <= 200 meter-depth samples and was not from the deep chlorophyll maximum zone	0	0.82	0.02	0.26	TRUE	genus		d__Bacteria;p__Bacteroidota;c__Bacteroidia;o__Flavobacteriales;f__Flavobacteriaceae;g__UBA7446;s__UBA7446 sp002862705	NA	NA	NA	NA	NA	NA	NA	NA	NA	NA	NA	NA
AG-359-F09_contigs	GORG-Tropics	80.96	1.1	1211133	39	78668	31054	167673	29.8	95.46	SWC-09	10	<40	31.07	-64.17	Bermuda-Atlantic Time-Series	No	This SAG was collected from <= 200 meter-depth samples and was not from the deep chlorophyll maximum zone	0	0.05	0.1	0.4	TRUE	phylum		d__Bacteria;p__Proteobacteria;c__Alphaproteobacteria;o__TMED127;f__TMED127;g__GCA-2691245;s__GCA-2691245 sp902540805	d__Bacteria; p__Proteobacteria; c__Alphaproteobacteria; o__Rickettsiales; f__S25-593; g__S25-593; s__uncultured_bacterium	NA	NA	AG-359-F09_NODE_10	NA	NA	1497	NA	NA	0.722143	NA	NA
AG-359-F10_contigs	GORG-Tropics	63.21	0	955889	47	49296	20338	89063	29.3	96.72	SWC-09	10	<40	31.07	-64.17	Bermuda-Atlantic Time-Series	No	This SAG was collected from <= 200 meter-depth samples and was not from the deep chlorophyll maximum zone	0	0.06	0.28	0.86	TRUE	genus		d__Bacteria;p__Proteobacteria;c__Alphaproteobacteria;o__Pelagibacterales;f__Pelagibacteraceae;g__Pelagibacter;s__Pelagibacter sp902586485	NA	NA	NA	NA	NA	NA	NA	NA	NA	NA	NA	NA
AG-359-F16_contigs	GORG-Tropics	55.48	0.27	945726	55	39245	17195	90848	31.2	91.09	SWC-09	10	<40	31.07	-64.17	Bermuda-Atlantic Time-Series	No	This SAG was collected from <= 200 meter-depth samples and was not from the deep chlorophyll maximum zone	0	0.81	0.06	0.87	TRUE	species		d__Bacteria;p__Cyanobacteria;c__Cyanobacteriia;o__PCC-6307;f__Cyanobiaceae;g__Prochlorococcus_A;s__Prochlorococcus_A sp902572075	NA	NA	NA	NA	NA	NA	NA	NA	NA	NA	NA	NA
AG-359-F18_contigs	GORG-Tropics	66.79	0	1073032	49	63305	21898	93759	30.5	95.75	SWC-09	10	<40	31.07	-64.17	Bermuda-Atlantic Time-Series	No	This SAG was collected from <= 200 meter-depth samples and was not from the deep chlorophyll maximum zone	0	0.04	0.16	0.64	TRUE	genus		d__Bacteria;p__Proteobacteria;c__Alphaproteobacteria;o__HIMB59;f__HIMB59;g__HIMB59;s__HIMB59 sp902540985	d__Bacteria; p__Proteobacteria; c__Alphaproteobacteria; o__Rhodospirillales; f__AEGEAN-169_marine_group; g__AEGEAN-169_marine_group; s__metagenome	NA	NA	AG-359-F18_NODE_45	NA	NA	1489	NA	NA	0.999906	NA	NA
AG-359-G06_contigs	GORG-Tropics	82.14	0.48	921104	42	59610	21931	116650	29.3	96.59	SWC-09	10	<40	31.07	-64.17	Bermuda-Atlantic Time-Series	No	This SAG was collected from <= 200 meter-depth samples and was not from the deep chlorophyll maximum zone	0	0.51	0.04	0.74	TRUE	species		d__Bacteria;p__Proteobacteria;c__Alphaproteobacteria;o__Pelagibacterales;f__Pelagibacteraceae;g__Pelagibacter;s__Pelagibacter sp902519945	NA	NA	NA	NA	NA	NA	NA	NA	NA	NA	NA	NA
AG-359-G09_contigs	GORG-Tropics	82.53	0	1317463	65	41792	20268	112322	28.9	96.29	SWC-09	10	<40	31.07	-64.17	Bermuda-Atlantic Time-Series	No	This SAG was collected from <= 200 meter-depth samples and was not from the deep chlorophyll maximum zone	0	0.05	0.12	0.47	TRUE	phylum		d__Bacteria;p__Proteobacteria;c__Alphaproteobacteria;o__HIMB59;f__GCA-002718135;g__AG-337-I02;s__AG-337-I02 sp902541215	d__Bacteria; p__Proteobacteria; c__Alphaproteobacteria; o__Rhodospirillales; f__AEGEAN-169_marine_group; g__AEGEAN-169_marine_group; s__uncultured_marine	NA	NA	AG-359-G09_NODE_41	NA	NA	1482	NA	NA	0.720129	NA	NA
AG-359-G11_contigs	GORG-Tropics	64.35	0	1155361	13	222024	88873	396916	32.1	96.3	SWC-09	10	<40	31.07	-64.17	Bermuda-Atlantic Time-Series	No	This SAG was collected from <= 200 meter-depth samples and was not from the deep chlorophyll maximum zone	0	0.41	0.06	0.82	TRUE	species		d__Bacteria;p__Proteobacteria;c__Gammaproteobacteria;o__SAR86;f__D2472;g__SAR86A;s__SAR86A sp902541175	d__Bacteria; p__Proteobacteria; c__Gammaproteobacteria; o__SAR86_clade; f__SAR86_clade; g__SAR86_clade; s__uncultured_SAR86	NA	NA	AG-359-G11_NODE_1	NA	NA	1530	NA	NA	0.385263	NA	NA
AG-359-G17_contigs	GORG-Tropics	87.73	0	1164429	32	68077	36388	92350	29	97	SWC-09	10	<40	31.07	-64.17	Bermuda-Atlantic Time-Series	No	This SAG was collected from <= 200 meter-depth samples and was not from the deep chlorophyll maximum zone	0	0.09	0.18	0.83	TRUE	species		d__Bacteria;p__Proteobacteria;c__Alphaproteobacteria;o__Pelagibacterales;f__Pelagibacteraceae;g__Pelagibacter;s__Pelagibacter sp902541285	NA	NA	NA	NA	NA	NA	NA	NA	NA	NA	NA	NA
AG-359-G18_contigs	GORG-Tropics	88.86	0	1032735	35	89222	29506	192079	29.2	96.41	SWC-09	10	<40	31.07	-64.17	Bermuda-Atlantic Time-Series	No	This SAG was collected from <= 200 meter-depth samples and was not from the deep chlorophyll maximum zone	0	0.54	0.05	0.73	TRUE	species		d__Bacteria;p__Proteobacteria;c__Alphaproteobacteria;o__Pelagibacterales;f__Pelagibacteraceae;g__Pelagibacter;s__Pelagibacter sp902541315	d__Bacteria; p__Proteobacteria; c__Alphaproteobacteria; o__SAR11_clade; f__Clade_I; g__Clade_Ia; s__uncultured_bacterium	NA	NA	AG-359-G18_NODE_1	NA	NA	1470	NA	NA	0.439696	NA	NA
AG-359-G20_contigs	GORG-Tropics	63.08	0	975741	43	49161	22691	90026	29.1	96.82	SWC-09	10	<40	31.07	-64.17	Bermuda-Atlantic Time-Series	No	This SAG was collected from <= 200 meter-depth samples and was not from the deep chlorophyll maximum zone	0	0.78	0.05	0.65	TRUE	species		d__Bacteria;p__Proteobacteria;c__Alphaproteobacteria;o__Pelagibacterales;f__Pelagibacteraceae;g__Pelagibacter;s__Pelagibacter sp902636025	NA	NA	NA	NA	NA	NA	NA	NA	NA	NA	NA	NA
AG-359-G22_contigs	GORG-Tropics	82.38	0	979437	36	50252	27206	223634	29.2	96.13	SWC-09	10	<40	31.07	-64.17	Bermuda-Atlantic Time-Series	No	This SAG was collected from <= 200 meter-depth samples and was not from the deep chlorophyll maximum zone	0	0.04	0.07	0.84	TRUE	genus		d__Bacteria;p__Proteobacteria;c__Alphaproteobacteria;o__Pelagibacterales;f__Pelagibacteraceae;g__Pelagibacter;s__Pelagibacter sp902596925	d__Bacteria; p__Proteobacteria; c__Alphaproteobacteria; o__SAR11_clade; f__Clade_I; g__Clade_Ia; s__uncultured_bacterium	NA	NA	AG-359-G22_NODE_3	NA	NA	1470	NA	NA	0.326678	NA	NA
AG-359-G23_contigs	GORG-Tropics	72.56	0	1024277	34	97236	30125	230757	34.1	96.53	SWC-09	10	<40	31.07	-64.17	Bermuda-Atlantic Time-Series	No	This SAG was collected from <= 200 meter-depth samples and was not from the deep chlorophyll maximum zone	0	0.03	0.17	0.58	TRUE	class		d__Bacteria;p__Proteobacteria;c__Gammaproteobacteria;o__SAR86;f__D2472;g__CACNXK01;s__CACNXK01 sp902541365	d__Bacteria; p__Proteobacteria; c__Gammaproteobacteria; o__SAR86_clade; f__SAR86_clade; g__SAR86_clade; s__uncultured_bacterium	NA	NA	AG-359-G23_NODE_3	NA	NA	1530	NA	NA	0.929932	NA	NA
AG-359-I03_contigs	GORG-Tropics	69.88	0	1208963	65	31457	18599	172431	28.8	96.32	SWC-09	10	<40	31.07	-64.17	Bermuda-Atlantic Time-Series	No	This SAG was collected from <= 200 meter-depth samples and was not from the deep chlorophyll maximum zone	0	0.56	0.12	0.32	TRUE	family		d__Bacteria;p__Proteobacteria;c__Alphaproteobacteria;o__HIMB59;f__GCA-002718135;g__AG-337-I02;s__AG-337-I02 sp902541435	NA	NA	NA	NA	NA	NA	NA	NA	NA	NA	NA	NA
AG-359-I05_contigs	GORG-Tropics	59.65	0	960765	43	41291	22343	181983	31.4	91.98	SWC-09	10	<40	31.07	-64.17	Bermuda-Atlantic Time-Series	No	This SAG was collected from <= 200 meter-depth samples and was not from the deep chlorophyll maximum zone	0	0.86	0.03	0.86	TRUE	species		d__Bacteria;p__Cyanobacteria;c__Cyanobacteriia;o__PCC-6307;f__Cyanobiaceae;g__Prochlorococcus_A;s__	NA	NA	NA	NA	NA	NA	NA	NA	NA	NA	NA	NA
AG-359-I06_contigs	GORG-Tropics	81.58	0	1153921	47	82548	24551	129746	30.1	96.74	SWC-09	10	<40	31.07	-64.17	Bermuda-Atlantic Time-Series	No	This SAG was collected from <= 200 meter-depth samples and was not from the deep chlorophyll maximum zone	0.010291	0.03	0.21	0.63	TRUE	genus		d__Bacteria;p__Proteobacteria;c__Alphaproteobacteria;o__HIMB59;f__HIMB59;g__HIMB59;s__	NA	NA	NA	NA	NA	NA	NA	NA	NA	NA	NA	NA
AG-359-I09_contigs	GORG-Tropics	79.92	0.48	943213	48	39344	19650	104722	29.3	95.97	SWC-09	10	<40	31.07	-64.17	Bermuda-Atlantic Time-Series	No	This SAG was collected from <= 200 meter-depth samples and was not from the deep chlorophyll maximum zone	0	0.54	0.06	0.73	TRUE	species		d__Bacteria;p__Proteobacteria;c__Alphaproteobacteria;o__Pelagibacterales;f__Pelagibacteraceae;g__Pelagibacter;s__Pelagibacter sp902586125	d__Bacteria; p__Proteobacteria; c__Alphaproteobacteria; o__SAR11_clade; f__Clade_I; g__Clade_Ia; s__Candidatus_Pelagibacter	NA	NA	AG-359-I09_NODE_27	NA	NA	1470	NA	NA	0.355274	NA	NA
AG-359-I14_contigs	GORG-Tropics	55.52	0.48	650718	26	48322	25027	94222	29.8	96.15	SWC-09	10	<40	31.07	-64.17	Bermuda-Atlantic Time-Series	No	This SAG was collected from <= 200 meter-depth samples and was not from the deep chlorophyll maximum zone	0	0.06	0.08	0.8	TRUE	genus		d__Bacteria;p__Proteobacteria;c__Alphaproteobacteria;o__Pelagibacterales;f__Pelagibacteraceae;g__Pelagibacter;s__Pelagibacter sp902541515	d__Bacteria; p__Proteobacteria; c__Alphaproteobacteria; o__SAR11_clade; f__Clade_I; g__Clade_Ia; s__Candidatus_Pelagibacter	NA	NA	AG-359-I14_NODE_17	NA	NA	1470	NA	NA	0.388414	NA	NA
AG-359-I17_contigs	GORG-Tropics	75.69	0	990114	20	96291	49505	168961	29.6	96.33	SWC-09	10	<40	31.07	-64.17	Bermuda-Atlantic Time-Series	No	This SAG was collected from <= 200 meter-depth samples and was not from the deep chlorophyll maximum zone	0	0.07	0.05	0.78	TRUE	genus		d__Bacteria;p__Proteobacteria;c__Alphaproteobacteria;o__Pelagibacterales;f__Pelagibacteraceae;g__Pelagibacter;s__Pelagibacter sp902599995	d__Bacteria; p__Proteobacteria; c__Alphaproteobacteria; o__SAR11_clade; f__Clade_I; g__Clade_Ia; s__Candidatus_Pelagibacter	NA	NA	AG-359-I17_NODE_8	NA	NA	1470	NA	NA	0.501233	NA	NA
AG-359-I20_contigs	GORG-Tropics	73.52	0	965472	40	51365	24136	116592	29.3	96.42	SWC-09	10	<40	31.07	-64.17	Bermuda-Atlantic Time-Series	No	This SAG was collected from <= 200 meter-depth samples and was not from the deep chlorophyll maximum zone	0	0.08	0.06	0.76	TRUE	genus		d__Bacteria;p__Proteobacteria;c__Alphaproteobacteria;o__Pelagibacterales;f__Pelagibacteraceae;g__Pelagibacter;s__	NA	NA	NA	NA	NA	NA	NA	NA	NA	NA	NA	NA
AG-359-I22_contigs	GORG-Tropics	67.37	0.17	1274587	46	53637	27708	178375	31	95.78	SWC-09	10	<40	31.07	-64.17	Bermuda-Atlantic Time-Series	No	This SAG was collected from <= 200 meter-depth samples and was not from the deep chlorophyll maximum zone	0	0.81	0.01	0.34	TRUE	genus		d__Bacteria;p__Bacteroidota;c__Bacteroidia;o__Flavobacteriales;f__Flavobacteriaceae;g__MED-G13;s__MED-G13 sp902518355	d__Bacteria; p__Bacteroidota; c__Bacteroidia; o__Flavobacteriales; f__Flavobacteriaceae; g__NS2b_marine_group; s__marine_metagenome	NA	NA	AG-359-I22_NODE_1	NA	NA	1518	NA	NA	0.692218	NA	NA
AG-359-I23_contigs	GORG-Tropics	58.93	1.72	1549752	95	30695	16313	158196	30.7	91.28	SWC-09	10	<40	31.07	-64.17	Bermuda-Atlantic Time-Series	No	This SAG was collected from <= 200 meter-depth samples and was not from the deep chlorophyll maximum zone	0	0.16	0.22	0.43	TRUE	family		d__Bacteria;p__Proteobacteria;c__Alphaproteobacteria;o__Rhodobacterales;f__Rhodobacteraceae;g__CACIIZ01;s__CACIIZ01 sp902541695	d__Bacteria; p__Proteobacteria; c__Alphaproteobacteria; o__Rhodobacterales; f__Rhodobacteraceae; g__uncultured; s__marine_metagenome	NA	NA	AG-359-I23_NODE_1	NA	NA	1462	NA	NA	0.98107	NA	NA
AG-359-J03_contigs	GORG-Tropics	51.11	0	622479	50	21681	12449	94098	29.9	96.11	SWC-09	10	<40	31.07	-64.17	Bermuda-Atlantic Time-Series	No	This SAG was collected from <= 200 meter-depth samples and was not from the deep chlorophyll maximum zone	0	0.48	0.07	0.77	TRUE	species		d__Bacteria;p__Proteobacteria;c__Alphaproteobacteria;o__Pelagibacterales;f__Pelagibacteraceae;g__Pelagibacter;s__Pelagibacter sp902612325	NA	NA	NA	NA	NA	NA	NA	NA	NA	NA	NA	NA
AG-359-J04_contigs	GORG-Tropics	66.26	0.37	1225216	5	305904	245043	449856	32.2	96.37	SWC-09	10	<40	31.07	-64.17	Bermuda-Atlantic Time-Series	No	This SAG was collected from <= 200 meter-depth samples and was not from the deep chlorophyll maximum zone	0	0.4	0.09	0.81	TRUE	species		d__Bacteria;p__Proteobacteria;c__Gammaproteobacteria;o__SAR86;f__D2472;g__SAR86A;s__SAR86A sp004212975	d__Bacteria; p__Proteobacteria; c__Gammaproteobacteria; o__SAR86_clade; f__SAR86_clade; g__SAR86_clade; s__uncultured_SAR86	NA	NA	AG-359-J04_NODE_1	NA	NA	1530	NA	NA	0.475555	NA	NA
AG-359-J06_contigs	GORG-Tropics	82.39	0	1073355	55	36815	19515	117835	29.2	96.39	SWC-09	10	<40	31.07	-64.17	Bermuda-Atlantic Time-Series	No	This SAG was collected from <= 200 meter-depth samples and was not from the deep chlorophyll maximum zone	0	0.03	0.2	0.86	TRUE	genus		d__Bacteria;p__Proteobacteria;c__Alphaproteobacteria;o__Pelagibacterales;f__Pelagibacteraceae;g__Pelagibacter;s__Pelagibacter sp902541745	d__Bacteria; p__Proteobacteria; c__Alphaproteobacteria; o__SAR11_clade; f__Clade_I; g__Clade_Ia; s__Candidatus_Pelagibacter	NA	NA	AG-359-J06_NODE_30	NA	NA	1470	NA	NA	0.522744	NA	NA
AG-359-J11_contigs	GORG-Tropics	50.34	0.56	1783248	111	38495	16065	164198	53.6	89.35	SWC-09	10	<40	31.07	-64.17	Bermuda-Atlantic Time-Series	No	This SAG was collected from <= 200 meter-depth samples and was not from the deep chlorophyll maximum zone	0	0.82	0.08	0.27	TRUE	family		d__Bacteria;p__Proteobacteria;c__Gammaproteobacteria;o__Pseudomonadales;f__HTCC2089;g__UBA4421;s__	d__Bacteria; p__Proteobacteria; c__Gammaproteobacteria; o__KI89A_clade; f__KI89A_clade; g__KI89A_clade; s__uncultured_marine	NA	NA	AG-359-J11_NODE_33	NA	NA	1528	NA	NA	0.99637	NA	NA
AG-359-J14_contigs	GORG-Tropics	63.37	0	1319993	55	41035	23999	132304	48.6	91.77	SWC-09	10	<40	31.07	-64.17	Bermuda-Atlantic Time-Series	No	This SAG was collected from <= 200 meter-depth samples and was not from the deep chlorophyll maximum zone	0	0.06	0.43	0.73	TRUE	order		d__Bacteria;p__Proteobacteria;c__Gammaproteobacteria;o__Pseudomonadales;f__Litoricolaceae;g__HIMB30;s__HIMB30 sp002705325	d__Bacteria; p__Proteobacteria; c__Gammaproteobacteria; o__Oceanospirillales; f__Litoricolaceae; g__Litoricola; s__uncultured_bacterium	NA	NA	AG-359-J14_NODE_33	NA	NA	1534	NA	NA	0.619456	NA	NA
AG-359-J18_contigs	GORG-Tropics	82.2	0.11	1147298	33	81385	34766	180030	29.1	96.76	SWC-09	10	<40	31.07	-64.17	Bermuda-Atlantic Time-Series	No	This SAG was collected from <= 200 meter-depth samples and was not from the deep chlorophyll maximum zone	0	0.1	0.17	0.79	TRUE	species		d__Bacteria;p__Proteobacteria;c__Alphaproteobacteria;o__Pelagibacterales;f__Pelagibacteraceae;g__Pelagibacter;s__Pelagibacter sp902623495	NA	NA	NA	NA	NA	NA	NA	NA	NA	NA	NA	NA
AG-359-J23_contigs	GORG-Tropics	56.89	0.37	962360	49	44176	19640	85922	33.4	96.5	SWC-09	10	<40	31.07	-64.17	Bermuda-Atlantic Time-Series	No	This SAG was collected from <= 200 meter-depth samples and was not from the deep chlorophyll maximum zone	0	0.15	0.08	0.45	TRUE	class		d__Bacteria;p__Proteobacteria;c__Gammaproteobacteria;o__SAR86;f__AG-339-G14;g__AG-339-G14;s__AG-339-G14 sp902614235	d__Bacteria; p__Proteobacteria; c__Gammaproteobacteria; o__SAR86_clade; f__SAR86_clade; g__SAR86_clade; s__metagenome	NA	NA	AG-359-J23_NODE_30	NA	NA	1530	NA	NA	1	NA	NA
AG-359-K02_contigs	GORG-Tropics	59.76	0	1046129	39	60546	26823	139834	35.9	96.24	SWC-09	10	<40	31.07	-64.17	Bermuda-Atlantic Time-Series	No	This SAG was collected from <= 200 meter-depth samples and was not from the deep chlorophyll maximum zone	0	0.03	0.06	0.58	TRUE	class		d__Bacteria;p__Proteobacteria;c__Gammaproteobacteria;o__SAR86;f__D2472;g__MED-G82;s__MED-G82 sp902601475	d__Bacteria; p__Proteobacteria; c__Gammaproteobacteria; o__SAR86_clade; f__SAR86_clade; g__SAR86_clade; s__uncultured_bacterium	NA	NA	AG-359-K02_NODE_12	NA	NA	1549	NA	NA	0.707943	NA	NA
AG-359-K03_contigs	GORG-Tropics	65.42	0	969574	25	71093	38782	119393	35	96.2	SWC-09	10	<40	31.07	-64.17	Bermuda-Atlantic Time-Series	No	This SAG was collected from <= 200 meter-depth samples and was not from the deep chlorophyll maximum zone	0	0.12	0.05	0.44	TRUE	class		d__Bacteria;p__Proteobacteria;c__Gammaproteobacteria;o__SAR86;f__AG-339-G14;g__CACNYO01;s__CACNYO01 sp902570035	d__Bacteria; p__Proteobacteria; c__Gammaproteobacteria; o__SAR86_clade; f__SAR86_clade; g__SAR86_clade; s__marine_metagenome	NA	NA	AG-359-K03_NODE_14	NA	NA	1526	NA	NA	0.999238	NA	NA
AG-359-K05_contigs	GORG-Tropics	77.66	1.2	638519	36	41182	17736	121836	29.8	96.87	SWC-09	10	<40	31.07	-64.17	Bermuda-Atlantic Time-Series	No	This SAG was collected from <= 200 meter-depth samples and was not from the deep chlorophyll maximum zone	0	0.04	0.09	0.75	TRUE	genus		d__Bacteria;p__Proteobacteria;c__Alphaproteobacteria;o__Pelagibacterales;f__Pelagibacteraceae;g__Pelagibacter_A;s__Pelagibacter_A sp902542165	NA	NA	NA	NA	NA	NA	NA	NA	NA	NA	NA	NA
AG-359-K09_contigs	GORG-Tropics	66.04	0	988408	34	66795	29070	131940	33.4	95.87	SWC-09	10	<40	31.07	-64.17	Bermuda-Atlantic Time-Series	No	This SAG was collected from <= 200 meter-depth samples and was not from the deep chlorophyll maximum zone	0	0.15	0.07	0.45	TRUE	class		d__Bacteria;p__Proteobacteria;c__Alphaproteobacteria;o__Pelagibacterales;f__AG-422-B15;g__AG-422-B15;s__AG-422-B15 sp902610585	d__Bacteria; p__Proteobacteria; c__Alphaproteobacteria; o__SAR11_clade; f__Clade_IV; g__Clade_IV; s__uncultured_bacterium	NA	NA	AG-359-K09_NODE_29	NA	NA	912	NA	NA	0.941493	NA	NA
AG-359-K10_contigs	GORG-Tropics	56.55	0.37	969999	32	95608	30312	131848	34.3	96.29	SWC-09	10	<40	31.07	-64.17	Bermuda-Atlantic Time-Series	No	This SAG was collected from <= 200 meter-depth samples and was not from the deep chlorophyll maximum zone	0	0.02	0.02	0.48	TRUE	phylum		d__Bacteria;p__Proteobacteria;c__Gammaproteobacteria;o__SAR86;f__AG-339-G14;g__AG-339-G14;s__AG-339-G14 sp902613455	d__Bacteria; p__Proteobacteria; c__Gammaproteobacteria; o__SAR86_clade; f__SAR86_clade; g__SAR86_clade; s__marine_metagenome	NA	NA	AG-359-K10_NODE_8	NA	NA	1529	NA	NA	0.565577	NA	NA
AG-359-K16_contigs	GORG-Tropics	69.88	0	1026810	42	71838	24447	98057	29.4	96.36	SWC-09	10	<40	31.07	-64.17	Bermuda-Atlantic Time-Series	No	This SAG was collected from <= 200 meter-depth samples and was not from the deep chlorophyll maximum zone	0	0.13	0.21	0.85	TRUE	genus		d__Bacteria;p__Proteobacteria;c__Alphaproteobacteria;o__Pelagibacterales;f__Pelagibacteraceae;g__Pelagibacter;s__Pelagibacter sp902542235	d__Bacteria; p__Proteobacteria; c__Alphaproteobacteria; o__SAR11_clade; f__Clade_I; g__Clade_Ib; s__marine_metagenome	NA	NA	AG-359-K16_NODE_2	NA	NA	1470	NA	NA	0.857841	NA	NA
AG-359-K21_contigs	GORG-Tropics	63.63	0.37	1307389	38	70714	34404	264063	35.8	95.79	SWC-09	10	<40	31.07	-64.17	Bermuda-Atlantic Time-Series	No	This SAG was collected from <= 200 meter-depth samples and was not from the deep chlorophyll maximum zone	0	0.15	0.05	0.46	TRUE	class		d__Bacteria;p__Proteobacteria;c__Gammaproteobacteria;o__SAR86;f__SAR86;g__GCA-2707915;s__GCA-2707915 sp902542325	d__Bacteria; p__Proteobacteria; c__Gammaproteobacteria; o__SAR86_clade; f__SAR86_clade; g__SAR86_clade; s__uncultured_bacterium	NA	NA	AG-359-K21_NODE_11	NA	NA	1549	NA	NA	0.634984	NA	NA
AG-359-K22_contigs	GORG-Tropics	71.37	0.43	1055075	15	275002	70338	415222	32.3	96.15	SWC-09	10	<40	31.07	-64.17	Bermuda-Atlantic Time-Series	No	This SAG was collected from <= 200 meter-depth samples and was not from the deep chlorophyll maximum zone	0	0.03	0.03	0.4	TRUE	kingdom		d__Bacteria;p__Actinobacteriota;c__Acidimicrobiia;o__Actinomarinales;f__Actinomarinaceae;g__Actinomarina;s__Actinomarina sp003213625	d__Bacteria; p__Actinobacteriota; c__Acidimicrobiia; o__Actinomarinales; f__Actinomarinaceae; g__Candidatus_Actinomarina; s__marine_metagenome	NA	NA	AG-359-K22_NODE_1	NA	NA	1523	NA	NA	0.496542	NA	NA
AG-359-L02_contigs	GORG-Tropics	51.45	1.1	1071215	48	57302	22316	82899	29.7	93.98	SWC-09	10	<40	31.07	-64.17	Bermuda-Atlantic Time-Series	No	This SAG was collected from <= 200 meter-depth samples and was not from the deep chlorophyll maximum zone	0	0.08	0.1	0.39	TRUE	phylum		d__Bacteria;p__Proteobacteria;c__Alphaproteobacteria;o__TMED109;f__TMED131;g__GCA-2720125;s__	d__Bacteria; p__Proteobacteria; c__Alphaproteobacteria; o__Defluviicoccales; f__uncultured; g__uncultured; s__uncultured_Pelagibacterales	NA	NA	AG-359-L02_NODE_2	NA	NA	1494	NA	NA	0.428096	NA	NA
AG-359-L04_contigs	GORG-Tropics	57.08	0	1260653	49	52959	25727	211268	33.5	95.46	SWC-09	10	<40	31.07	-64.17	Bermuda-Atlantic Time-Series	No	This SAG was collected from <= 200 meter-depth samples and was not from the deep chlorophyll maximum zone	0	0.21	0.19	0.46	TRUE	phylum		d__Bacteria;p__Marinisomatota;c__Marinisomatia;o__Marinisomatales;f__TCS55;g__TMED144;s__TMED144 sp902615915	d__Bacteria; p__Marinimicrobia_(SAR406_clade); c__Marinimicrobia_(SAR406_clade); o__Marinimicrobia_(SAR406_clade); f__Marinimicrobia_(SAR406_clade); g__Marinimicrobia_(SAR406_clade); s__marine_metagenome	NA	NA	AG-359-L04_NODE_14	NA	NA	1558	NA	NA	0.627057	NA	NA
AG-359-L07_contigs	GORG-Tropics	66.27	0	1009478	40	51423	25236	109614	30.3	95.85	SWC-09	10	<40	31.07	-64.17	Bermuda-Atlantic Time-Series	No	This SAG was collected from <= 200 meter-depth samples and was not from the deep chlorophyll maximum zone	0	0.04	0.16	0.64	TRUE	genus		d__Bacteria;p__Proteobacteria;c__Alphaproteobacteria;o__HIMB59;f__HIMB59;g__HIMB59;s__HIMB59 sp003216195	d__Bacteria; p__Proteobacteria; c__Alphaproteobacteria; o__Rhodospirillales; f__AEGEAN-169_marine_group; g__AEGEAN-169_marine_group; s__metagenome	NA	NA	AG-359-L07_NODE_18	NA	NA	1489	NA	NA	0.999982	NA	NA
AG-359-L11_contigs	GORG-Tropics	50.94	0	476987	30	22757	15899	72031	29.6	96.91	SWC-09	10	<40	31.07	-64.17	Bermuda-Atlantic Time-Series	No	This SAG was collected from <= 200 meter-depth samples and was not from the deep chlorophyll maximum zone	0	0.03	0.03	0.84	TRUE	species		d__Bacteria;p__Proteobacteria;c__Alphaproteobacteria;o__Pelagibacterales;f__Pelagibacteraceae;g__Pelagibacter;s__	NA	NA	NA	NA	NA	NA	NA	NA	NA	NA	NA	NA
AG-359-L13_contigs	GORG-Tropics	73.62	0	939174	33	65813	28459	122579	29.4	96.73	SWC-09	10	<40	31.07	-64.17	Bermuda-Atlantic Time-Series	No	This SAG was collected from <= 200 meter-depth samples and was not from the deep chlorophyll maximum zone	0	0.1	0.26	0.83	TRUE	species		d__Bacteria;p__Proteobacteria;c__Alphaproteobacteria;o__Pelagibacterales;f__Pelagibacteraceae;g__Pelagibacter;s__	NA	NA	NA	NA	NA	NA	NA	NA	NA	NA	NA	NA
AG-359-L15_contigs	GORG-Tropics	51.27	0.25	2171763	158	33893	13745	75750	48.8	86.3	SWC-09	10	<40	31.07	-64.17	Bermuda-Atlantic Time-Series	No	This SAG was collected from <= 200 meter-depth samples and was not from the deep chlorophyll maximum zone	0.000982	0.02	0.52	0.7	FALSE	genus		d__Bacteria;p__Proteobacteria;c__Alphaproteobacteria;o__Rhodobacterales;f__Rhodobacteraceae;g__LGRT01;s__LGRT01 sp902542575	d__Bacteria; p__Proteobacteria; c__Alphaproteobacteria; o__Rhodobacterales; f__Rhodobacteraceae; g__Ascidiaceihabitans; s__uncultured_bacterium	NA	NA	AG-359-L15_NODE_89	NA	NA	1458	NA	NA	0.950563	NA	NA
AG-359-L20_contigs	GORG-Tropics	56.59	0	882233	65	29019	13572	66766	31.3	91.4	SWC-09	10	<40	31.07	-64.17	Bermuda-Atlantic Time-Series	No	This SAG was collected from <= 200 meter-depth samples and was not from the deep chlorophyll maximum zone	0	0.89	0.03	0.91	TRUE	species		d__Bacteria;p__Cyanobacteria;c__Cyanobacteriia;o__PCC-6307;f__Cyanobiaceae;g__Prochlorococcus_A;s__Prochlorococcus_A sp902542595	d__Bacteria; p__Cyanobacteria; c__Cyanobacteriia; o__Synechococcales; f__Cyanobiaceae; g__Prochlorococcus_MIT9313; s__Prochlorococcus_sp.	NA	NA	AG-359-L20_NODE_10	NA	NA	1480	NA	NA	0.327771	NA	NA
AG-359-L21_contigs	GORG-Tropics	75.23	0.13	1728449	99	38751	17459	129825	30.9	92.85	SWC-09	10	<40	31.07	-64.17	Bermuda-Atlantic Time-Series	No	This SAG was collected from <= 200 meter-depth samples and was not from the deep chlorophyll maximum zone	0.00327982	0.16	0.26	0.41	TRUE	family		d__Bacteria;p__Proteobacteria;c__Alphaproteobacteria;o__Rhodobacterales;f__Rhodobacteraceae;g__CACIIZ01;s__CACIIZ01 sp002695745	NA	NA	NA	NA	NA	NA	NA	NA	NA	NA	NA	NA
AG-359-M02_contigs	GORG-Tropics	63.86	0	1023759	55	35180	18613	121401	29.4	96.41	SWC-09	10	<40	31.07	-64.17	Bermuda-Atlantic Time-Series	No	This SAG was collected from <= 200 meter-depth samples and was not from the deep chlorophyll maximum zone	0	0.03	0.11	0.45	TRUE	phylum		d__Bacteria;p__Proteobacteria;c__Alphaproteobacteria;o__HIMB59;f__GCA-002718135;g__AG-337-I02;s__	NA	NA	NA	NA	NA	NA	NA	NA	NA	NA	NA	NA
AG-359-M18_contigs	GORG-Tropics	62.65	0.11	570028	17	81157	33531	139216	28.9	96.6	SWC-09	10	<40	31.07	-64.17	Bermuda-Atlantic Time-Series	No	This SAG was collected from <= 200 meter-depth samples and was not from the deep chlorophyll maximum zone	0	0.78	0.02	0.64	TRUE	species		d__Bacteria;p__Proteobacteria;c__Alphaproteobacteria;o__Pelagibacterales;f__Pelagibacteraceae;g__Pelagibacter;s__Pelagibacter sp003210095	NA	NA	NA	NA	NA	NA	NA	NA	NA	NA	NA	NA
AG-359-M21_contigs	GORG-Tropics	92.89	0	1171498	17	312185	68911	319629	29.9	96.05	SWC-09	10	<40	31.07	-64.17	Bermuda-Atlantic Time-Series	No	This SAG was collected from <= 200 meter-depth samples and was not from the deep chlorophyll maximum zone	0	0.05	0.03	0.79	TRUE	genus		d__Bacteria;p__Proteobacteria;c__Alphaproteobacteria;o__Pelagibacterales;f__Pelagibacteraceae;g__Pelagibacter;s__Pelagibacter sp003209915	d__Bacteria; p__Proteobacteria; c__Alphaproteobacteria; o__SAR11_clade; f__Clade_I; g__Clade_Ia; s__Candidatus_Pelagibacter	NA	NA	AG-359-M21_NODE_14	NA	NA	1470	NA	NA	0.47292	NA	NA
AG-359-N02_contigs	GORG-Tropics	57.41	0	918029	27	91265	34001	155174	29.2	96.73	SWC-09	10	<40	31.07	-64.17	Bermuda-Atlantic Time-Series	No	This SAG was collected from <= 200 meter-depth samples and was not from the deep chlorophyll maximum zone	0	0.07	0.06	0.45	TRUE	class		d__Bacteria;p__Proteobacteria;c__Alphaproteobacteria;o__HIMB59;f__GCA-002718135;g__AG-337-I02;s__AG-337-I02 sp902593125	NA	NA	NA	NA	NA	NA	NA	NA	NA	NA	NA	NA
AG-359-N03_contigs	GORG-Tropics	71.7	0	1137185	33	86162	34460	227295	29.4	96.58	SWC-09	10	<40	31.07	-64.17	Bermuda-Atlantic Time-Series	No	This SAG was collected from <= 200 meter-depth samples and was not from the deep chlorophyll maximum zone	0	0.09	0.19	0.84	TRUE	species		d__Bacteria;p__Proteobacteria;c__Alphaproteobacteria;o__Pelagibacterales;f__Pelagibacteraceae;g__Pelagibacter;s__Pelagibacter sp902542975	d__Bacteria; p__Proteobacteria; c__Alphaproteobacteria; o__SAR11_clade; f__Clade_I; g__Clade_Ib; s__marine_metagenome	NA	NA	AG-359-N03_NODE_11	NA	NA	1470	NA	NA	0.632992	NA	NA
AG-359-N14_contigs	GORG-Tropics	67.81	0.43	959793	29	69879	33096	161517	32.3	96.27	SWC-09	10	<40	31.07	-64.17	Bermuda-Atlantic Time-Series	No	This SAG was collected from <= 200 meter-depth samples and was not from the deep chlorophyll maximum zone	0	0.02	0.03	0.4	TRUE	kingdom		d__Bacteria;p__Actinobacteriota;c__Acidimicrobiia;o__Actinomarinales;f__Actinomarinaceae;g__Actinomarina;s__Actinomarina sp003213625	d__Bacteria; p__Actinobacteriota; c__Acidimicrobiia; o__Actinomarinales; f__Actinomarinaceae; g__Candidatus_Actinomarina; s__marine_metagenome	NA	NA	AG-359-N14_NODE_15	NA	NA	1523	NA	NA	0.433808	NA	NA
AG-359-N17_contigs	GORG-Tropics	80.94	0	956239	42	172013	22767	218656	29	96.47	SWC-09	10	<40	31.07	-64.17	Bermuda-Atlantic Time-Series	No	This SAG was collected from <= 200 meter-depth samples and was not from the deep chlorophyll maximum zone	0	0.15	0.21	0.85	TRUE	genus		d__Bacteria;p__Proteobacteria;c__Alphaproteobacteria;o__Pelagibacterales;f__Pelagibacteraceae;g__Pelagibacter;s__Pelagibacter sp902537055	d__Bacteria; p__Proteobacteria; c__Alphaproteobacteria; o__SAR11_clade; f__Clade_I; g__Clade_Ib; s__marine_metagenome	NA	NA	AG-359-N17_NODE_3	NA	NA	1470	NA	NA	0.785893	NA	NA
AG-359-N18_contigs	GORG-Tropics	55.54	0	1112003	47	57710	23659	131079	41.2	94.41	SWC-09	10	<40	31.07	-64.17	Bermuda-Atlantic Time-Series	No	This SAG was collected from <= 200 meter-depth samples and was not from the deep chlorophyll maximum zone	0	0.1	0.05	0.52	TRUE	family		d__Bacteria;p__Bacteroidota;c__Bacteroidia;o__Flavobacteriales;f__Flavobacteriaceae;g__UBA7446;s__UBA7446 sp002862705	NA	NA	NA	NA	NA	NA	NA	NA	NA	NA	NA	NA
AG-359-N19_contigs	GORG-Tropics	69.04	0	1069760	70	27542	15282	116121	28.9	96.44	SWC-09	10	<40	31.07	-64.17	Bermuda-Atlantic Time-Series	No	This SAG was collected from <= 200 meter-depth samples and was not from the deep chlorophyll maximum zone	0	0.03	0.1	0.47	TRUE	phylum		d__Bacteria;p__Proteobacteria;c__Alphaproteobacteria;o__HIMB59;f__GCA-002718135;g__AG-337-I02;s__AG-337-I02 sp902543005	NA	NA	NA	NA	NA	NA	NA	NA	NA	NA	NA	NA
AG-359-N22_contigs	GORG-Tropics	80.52	0	1077941	43	57151	25068	154432	29.3	96.67	SWC-09	10	<40	31.07	-64.17	Bermuda-Atlantic Time-Series	No	This SAG was collected from <= 200 meter-depth samples and was not from the deep chlorophyll maximum zone	0.00202794	0.63	0.08	0.68	TRUE	species		d__Bacteria;p__Proteobacteria;c__Alphaproteobacteria;o__Pelagibacterales;f__Pelagibacteraceae;g__Pelagibacter;s__	NA	NA	NA	NA	NA	NA	NA	NA	NA	NA	NA	NA
AG-359-N23_contigs	GORG-Tropics	57.63	0	2020324	49	130198	41231	260957	39.7	92.12	SWC-09	10	<40	31.07	-64.17	Bermuda-Atlantic Time-Series	No	This SAG was collected from <= 200 meter-depth samples and was not from the deep chlorophyll maximum zone	0	0.04	0.23	0.76	TRUE	order		d__Bacteria;p__Proteobacteria;c__Alphaproteobacteria;o__Rhodobacterales;f__Rhodobacteraceae;g__MED-G52;s__MED-G52 sp902543185	d__Bacteria; p__Proteobacteria; c__Alphaproteobacteria; o__Rhodobacterales; f__Rhodobacteraceae; g__uncultured; s__Photobacterium_profundum	NA	NA	AG-359-N23_NODE_1	NA	NA	1454	NA	NA	0.87711	NA	NA
AG-359-O02_contigs	GORG-Tropics	89.63	0	1098312	34	99950	32303	171248	29.2	96.52	SWC-09	10	<40	31.07	-64.17	Bermuda-Atlantic Time-Series	No	This SAG was collected from <= 200 meter-depth samples and was not from the deep chlorophyll maximum zone	0	0.64	0.06	0.68	TRUE	species		d__Bacteria;p__Proteobacteria;c__Alphaproteobacteria;o__Pelagibacterales;f__Pelagibacteraceae;g__Pelagibacter;s__Pelagibacter sp003280485	d__Bacteria; p__Proteobacteria; c__Alphaproteobacteria; o__SAR11_clade; f__Clade_I; g__Clade_Ib; s__marine_metagenome	NA	NA	AG-359-O02_NODE_4	NA	NA	1470	NA	NA	0.393167	NA	NA
AG-359-O04_contigs	GORG-Tropics	65.13	0	914132	24	93359	38088	279828	32.9	96.87	SWC-09	10	<40	31.07	-64.17	Bermuda-Atlantic Time-Series	No	This SAG was collected from <= 200 meter-depth samples and was not from the deep chlorophyll maximum zone	0	0.11	0.06	0.42	TRUE	class		d__Bacteria;p__Proteobacteria;c__Gammaproteobacteria;o__SAR86;f__TMED112;g__TMED112;s__TMED112 sp003280455	d__Bacteria; p__Proteobacteria; c__Gammaproteobacteria; o__SAR86_clade; f__SAR86_clade; g__SAR86_clade; s__Rhodobacteraceae_bacterium	NA	NA	AG-359-O04_NODE_4	NA	NA	1517	NA	NA	0.996239	NA	NA
AG-359-O07_contigs	GORG-Tropics	50.68	0.37	1109071	62	28817	17888	65125	39	93.93	SWC-09	10	<40	31.07	-64.17	Bermuda-Atlantic Time-Series	No	This SAG was collected from <= 200 meter-depth samples and was not from the deep chlorophyll maximum zone	0.00459844	0.24	0.51	0.56	FALSE	genus		d__Bacteria;p__Proteobacteria;c__Gammaproteobacteria;o__Pseudomonadales;f__Porticoccaceae;g__AAA300-D14;s__	NA	NA	NA	NA	NA	NA	NA	NA	NA	NA	NA	NA
AG-359-O10_contigs	GORG-Tropics	70.36	0.14	1895689	69	102530	27473	270964	30.9	93.27	SWC-09	10	<40	31.07	-64.17	Bermuda-Atlantic Time-Series	No	This SAG was collected from <= 200 meter-depth samples and was not from the deep chlorophyll maximum zone	0	0.55	0.18	0.74	TRUE	species		d__Bacteria;p__Proteobacteria;c__Alphaproteobacteria;o__Puniceispirillales;f__AAA536-G10;g__AAA536-G10;s__AAA536-G10 sp902543145	d__Bacteria; p__Proteobacteria; c__Alphaproteobacteria; o__Puniceispirillales; f__SAR116_clade; g__SAR116_clade; s__alpha_proteobacterium	NA	NA	AG-359-O10_NODE_2	NA	NA	1483	NA	NA	0.942114	NA	NA
AG-359-O11_contigs	GORG-Tropics	86.75	0	1140979	28	97415	40749	171667	29.2	96.47	SWC-09	10	<40	31.07	-64.17	Bermuda-Atlantic Time-Series	No	This SAG was collected from <= 200 meter-depth samples and was not from the deep chlorophyll maximum zone	0	0.08	0.22	0.82	TRUE	species		d__Bacteria;p__Proteobacteria;c__Alphaproteobacteria;o__Pelagibacterales;f__Pelagibacteraceae;g__Pelagibacter;s__Pelagibacter sp902594705	d__Bacteria; p__Proteobacteria; c__Alphaproteobacteria; o__SAR11_clade; f__Clade_I; g__Clade_Ib; s__marine_metagenome	NA	NA	AG-359-O11_NODE_7	NA	NA	1470	NA	NA	0.494748	NA	NA
AG-359-P04_contigs	GORG-Tropics	52.83	0	804645	36	44871	22351	130199	29.3	96.85	SWC-09	10	<40	31.07	-64.17	Bermuda-Atlantic Time-Series	No	This SAG was collected from <= 200 meter-depth samples and was not from the deep chlorophyll maximum zone	0	0.03	0.1	0.65	TRUE	species		d__Bacteria;p__Proteobacteria;c__Alphaproteobacteria;o__Pelagibacterales;f__Pelagibacteraceae;g__Pelagibacter_A;s__	NA	NA	NA	NA	NA	NA	NA	NA	NA	NA	NA	NA
AG-359-P07_contigs	GORG-Tropics	78.78	0	996595	24	87827	41524	205457	28.6	96.95	SWC-09	10	<40	31.07	-64.17	Bermuda-Atlantic Time-Series	No	This SAG was collected from <= 200 meter-depth samples and was not from the deep chlorophyll maximum zone	0	0.79	0.02	0.66	TRUE	species		d__Bacteria;p__Proteobacteria;c__Alphaproteobacteria;o__Pelagibacterales;f__Pelagibacteraceae;g__Pelagibacter;s__Pelagibacter sp902543245	NA	NA	NA	NA	NA	NA	NA	NA	NA	NA	NA	NA
AG-359-P11_contigs	GORG-Tropics	59.72	0.28	751510	43	25083	17476	53228	28.7	96.57	SWC-09	10	<40	31.07	-64.17	Bermuda-Atlantic Time-Series	No	This SAG was collected from <= 200 meter-depth samples and was not from the deep chlorophyll maximum zone	0	0.5	0.04	0.78	TRUE	species		d__Bacteria;p__Proteobacteria;c__Alphaproteobacteria;o__Pelagibacterales;f__Pelagibacteraceae;g__Pelagibacter;s__	NA	NA	NA	NA	NA	NA	NA	NA	NA	NA	NA	NA
AG-359-P15_contigs	GORG-Tropics	59.69	0	902702	21	149362	42985	180668	32.2	96.18	SWC-09	10	<40	31.07	-64.17	Bermuda-Atlantic Time-Series	No	This SAG was collected from <= 200 meter-depth samples and was not from the deep chlorophyll maximum zone	0	0.5	0.02	0.32	TRUE	phylum		d__Bacteria;p__Actinobacteriota;c__Acidimicrobiia;o__Actinomarinales;f__Actinomarinaceae;g__Actinomarina;s__Actinomarina sp003213625	d__Bacteria; p__Actinobacteriota; c__Acidimicrobiia; o__Actinomarinales; f__Actinomarinaceae; g__Candidatus_Actinomarina; s__marine_metagenome	NA	NA	AG-359-P15_NODE_10	NA	NA	1523	NA	NA	0.433808	NA	NA
AG-359-P18_contigs	GORG-Tropics	91.1	0	1069946	20	124167	53497	227861	29.2	96.41	SWC-09	10	<40	31.07	-64.17	Bermuda-Atlantic Time-Series	No	This SAG was collected from <= 200 meter-depth samples and was not from the deep chlorophyll maximum zone	0	0.16	0.02	0.74	TRUE	species		d__Bacteria;p__Proteobacteria;c__Alphaproteobacteria;o__Pelagibacterales;f__Pelagibacteraceae;g__Pelagibacter;s__Pelagibacter sp902543375	d__Bacteria; p__Proteobacteria; c__Alphaproteobacteria; o__SAR11_clade; f__Clade_I; g__Clade_Ia; s__uncultured_bacterium	NA	NA	AG-359-P18_NODE_3	NA	NA	1470	NA	NA	0.33307	NA	NA
AG-359-P21_contigs	GORG-Tropics	79.41	0	1107981	21	122656	52761	227079	29.5	96.19	SWC-09	10	<40	31.07	-64.17	Bermuda-Atlantic Time-Series	No	This SAG was collected from <= 200 meter-depth samples and was not from the deep chlorophyll maximum zone	0	0.05	0.09	0.79	TRUE	genus		d__Bacteria;p__Proteobacteria;c__Alphaproteobacteria;o__Pelagibacterales;f__Pelagibacteraceae;g__Pelagibacter;s__Pelagibacter sp902543535	d__Bacteria; p__Proteobacteria; c__Alphaproteobacteria; o__SAR11_clade; f__Clade_I; g__Clade_Ia; s__Candidatus_Pelagibacter	NA	NA	AG-359-P21_NODE_7	NA	NA	1470	NA	NA	0.618267	NA	NA
AG-359-P22_contigs	GORG-Tropics	65.94	0.54	1044848	37	55561	28239	114495	31.6	91.12	SWC-09	10	<40	31.07	-64.17	Bermuda-Atlantic Time-Series	No	This SAG was collected from <= 200 meter-depth samples and was not from the deep chlorophyll maximum zone	0	0.34	0.09	0.75	TRUE	species		d__Bacteria;p__Cyanobacteria;c__Cyanobacteriia;o__PCC-6307;f__Cyanobiaceae;g__Prochlorococcus_A;s__Prochlorococcus_A sp000634515	d__Bacteria; p__Cyanobacteria; c__Cyanobacteriia; o__Synechococcales; f__Cyanobiaceae; g__Prochlorococcus_MIT9313; s__marine_metagenome	NA	NA	AG-359-P22_NODE_22	NA	NA	1479	NA	NA	0.331348	NA	NA
AG-360-A05_contigs	GORG-Tropics	67.92	0	732166	58	17914	12623	62303	29.3	96.44	SWC-09	10	<40	31.07	-64.17	Bermuda-Atlantic Time-Series	No	This SAG was collected from <= 200 meter-depth samples and was not from the deep chlorophyll maximum zone	0	0.04	0.15	0.82	TRUE	genus		d__Bacteria;p__Proteobacteria;c__Alphaproteobacteria;o__Pelagibacterales;f__Pelagibacteraceae;g__Pelagibacter;s__Pelagibacter sp902533445	NA	NA	NA	NA	NA	NA	NA	NA	NA	NA	NA	NA
AG-360-A16_contigs	GORG-Tropics	58.42	0.16	672558	34	39636	19781	69335	29.8	95.59	SWC-09	10	<40	31.07	-64.17	Bermuda-Atlantic Time-Series	No	This SAG was collected from <= 200 meter-depth samples and was not from the deep chlorophyll maximum zone	0	0.57	0.04	0.74	TRUE	species		d__Bacteria;p__Proteobacteria;c__Alphaproteobacteria;o__Pelagibacterales;f__Pelagibacteraceae;g__Pelagibacter;s__Pelagibacter sp003209915	d__Bacteria; p__Proteobacteria; c__Alphaproteobacteria; o__SAR11_clade; f__Clade_I; g__Clade_Ia; s__Candidatus_Pelagibacter	NA	NA	AG-360-A16_NODE_5	NA	NA	1470	NA	NA	0.571956	NA	NA
AG-360-A21_contigs	GORG-Tropics	60.6	0	719126	47	20048	15300	92841	29.9	96.2	SWC-09	10	<40	31.07	-64.17	Bermuda-Atlantic Time-Series	No	This SAG was collected from <= 200 meter-depth samples and was not from the deep chlorophyll maximum zone	0	0.07	0.08	0.73	TRUE	genus		d__Bacteria;p__Proteobacteria;c__Alphaproteobacteria;o__Pelagibacterales;f__Pelagibacteraceae;g__Pelagibacter_A;s__Pelagibacter_A sp902543665	d__Bacteria; p__Proteobacteria; c__Alphaproteobacteria; o__SAR11_clade; f__Clade_II; g__Clade_II; s__uncultured_marine	NA	NA	AG-360-A21_NODE_5	NA	NA	1469	NA	NA	0.698375	NA	NA
AG-360-B02_contigs	GORG-Tropics	66.43	0	957754	55	34799	17413	125516	29.3	96.56	SWC-09	10	<40	31.07	-64.17	Bermuda-Atlantic Time-Series	No	This SAG was collected from <= 200 meter-depth samples and was not from the deep chlorophyll maximum zone	0	0.11	0.32	0.81	TRUE	species		d__Bacteria;p__Proteobacteria;c__Alphaproteobacteria;o__Pelagibacterales;f__Pelagibacteraceae;g__Pelagibacter;s__Pelagibacter sp902555065	d__Bacteria; p__Proteobacteria; c__Alphaproteobacteria; o__SAR11_clade; f__Clade_I; g__Clade_Ib; s__marine_metagenome	NA	NA	AG-360-B02_NODE_13	NA	NA	1470	NA	NA	0.636456	NA	NA
AG-360-C06_contigs	GORG-Tropics	54.81	0.85	827840	29	60886	28546	163610	32.3	96.64	SWC-09	10	<40	31.07	-64.17	Bermuda-Atlantic Time-Series	No	This SAG was collected from <= 200 meter-depth samples and was not from the deep chlorophyll maximum zone	0	0.02	0.1	0.39	TRUE	kingdom		d__Bacteria;p__Actinobacteriota;c__Acidimicrobiia;o__Actinomarinales;f__Actinomarinaceae;g__Actinomarina;s__Actinomarina sp902595195	NA	NA	NA	NA	NA	NA	NA	NA	NA	NA	NA	NA
AG-360-C15_contigs	GORG-Tropics	51.66	0.95	656234	42	30136	15624	82094	29.6	96.68	SWC-09	10	<40	31.07	-64.17	Bermuda-Atlantic Time-Series	No	This SAG was collected from <= 200 meter-depth samples and was not from the deep chlorophyll maximum zone	0	0.05	0.17	0.8	TRUE	genus		d__Bacteria;p__Proteobacteria;c__Alphaproteobacteria;o__Pelagibacterales;f__Pelagibacteraceae;g__Pelagibacter;s__Pelagibacter sp003209915	NA	NA	NA	NA	NA	NA	NA	NA	NA	NA	NA	NA
AG-360-D04_contigs	GORG-Tropics	59.04	0	737377	46	25960	16029	60145	30.1	96.16	SWC-09	10	<40	31.07	-64.17	Bermuda-Atlantic Time-Series	No	This SAG was collected from <= 200 meter-depth samples and was not from the deep chlorophyll maximum zone	0	0.04	0.21	0.62	TRUE	species		d__Bacteria;p__Proteobacteria;c__Alphaproteobacteria;o__Pelagibacterales;f__Pelagibacteraceae;g__Pelagibacter_A;s__Pelagibacter_A sp902544345	d__Bacteria; p__Proteobacteria; c__Alphaproteobacteria; o__SAR11_clade; f__Clade_II; g__Clade_II; s__uncultured_marine	NA	NA	AG-360-D04_NODE_12	NA	NA	1469	NA	NA	0.726476	NA	NA
AG-360-D18_contigs	GORG-Tropics	57.82	1.15	862749	51	31081	16916	89962	33.9	96.63	SWC-09	10	<40	31.07	-64.17	Bermuda-Atlantic Time-Series	No	This SAG was collected from <= 200 meter-depth samples and was not from the deep chlorophyll maximum zone	0	0.03	0.2	0.54	TRUE	class		d__Bacteria;p__Proteobacteria;c__Gammaproteobacteria;o__SAR86;f__D2472;g__MED-G82;s__MED-G82 sp902600705	d__Bacteria; p__Proteobacteria; c__Gammaproteobacteria; o__SAR86_clade; f__SAR86_clade; g__SAR86_clade; s__marine_metagenome	NA	NA	AG-360-D18_NODE_18	NA	NA	1548	NA	NA	0.462364	NA	NA
AG-360-E10_contigs	GORG-Tropics	63.4	1.64	916392	58	25957	15799	99003	29.2	96.22	SWC-09	10	<40	31.07	-64.17	Bermuda-Atlantic Time-Series	No	This SAG was collected from <= 200 meter-depth samples and was not from the deep chlorophyll maximum zone	0	0.14	0.17	0.84	TRUE	genus		d__Bacteria;p__Proteobacteria;c__Alphaproteobacteria;o__Pelagibacterales;f__Pelagibacteraceae;g__Pelagibacter;s__Pelagibacter sp902623495	d__Bacteria; p__Proteobacteria; c__Alphaproteobacteria; o__SAR11_clade; f__Clade_I; g__Clade_Ib; s__marine_metagenome	NA	NA	AG-360-E10_NODE_2	NA	NA	1470	NA	NA	0.803821	NA	NA
AG-360-G06_contigs	GORG-Tropics	57.6	1.2	740296	53	24422	13967	73118	28.7	96.88	SWC-09	10	<40	31.07	-64.17	Bermuda-Atlantic Time-Series	No	This SAG was collected from <= 200 meter-depth samples and was not from the deep chlorophyll maximum zone	0	0.09	0.39	0.79	TRUE	species		d__Bacteria;p__Proteobacteria;c__Alphaproteobacteria;o__Pelagibacterales;f__Pelagibacteraceae;g__Pelagibacter;s__Pelagibacter sp902521075	NA	NA	NA	NA	NA	NA	NA	NA	NA	NA	NA	NA
AG-360-I06_contigs	GORG-Tropics	78.67	0.47	1051557	43	46450	24454	199946	29.3	96.29	SWC-09	10	<40	31.07	-64.17	Bermuda-Atlantic Time-Series	No	This SAG was collected from <= 200 meter-depth samples and was not from the deep chlorophyll maximum zone	0	0.06	0.12	0.85	TRUE	genus		d__Bacteria;p__Proteobacteria;c__Alphaproteobacteria;o__Pelagibacterales;f__Pelagibacteraceae;g__Pelagibacter;s__Pelagibacter sp902545555	d__Bacteria; p__Proteobacteria; c__Alphaproteobacteria; o__SAR11_clade; f__Clade_I; g__Clade_Ia; s__Candidatus_Pelagibacter	NA	NA	AG-360-I06_NODE_6	NA	NA	1470	NA	NA	0.503504	NA	NA
AG-360-K10_contigs	GORG-Tropics	78.22	0	1058403	48	40458	22050	156245	29.2	96.45	SWC-09	10	<40	31.07	-64.17	Bermuda-Atlantic Time-Series	No	This SAG was collected from <= 200 meter-depth samples and was not from the deep chlorophyll maximum zone	0	0.04	0.12	0.84	TRUE	genus		d__Bacteria;p__Proteobacteria;c__Alphaproteobacteria;o__Pelagibacterales;f__Pelagibacteraceae;g__Pelagibacter;s__Pelagibacter sp902546085	d__Bacteria; p__Proteobacteria; c__Alphaproteobacteria; o__SAR11_clade; f__Clade_I; g__Clade_Ia; s__uncultured_bacterium	NA	NA	AG-360-K10_NODE_5	NA	NA	1470	NA	NA	0.305706	NA	NA
AG-360-K11_contigs	GORG-Tropics	60.02	0.47	897822	40	52053	22445	181120	29.6	96.42	SWC-09	10	<40	31.07	-64.17	Bermuda-Atlantic Time-Series	No	This SAG was collected from <= 200 meter-depth samples and was not from the deep chlorophyll maximum zone	0	0.44	0.09	0.78	TRUE	species		d__Bacteria;p__Proteobacteria;c__Alphaproteobacteria;o__Pelagibacterales;f__Pelagibacteraceae;g__Pelagibacter;s__Pelagibacter sp902546145	d__Bacteria; p__Proteobacteria; c__Alphaproteobacteria; o__SAR11_clade; f__Clade_I; g__Clade_Ia; s__Candidatus_Pelagibacter	NA	NA	AG-360-K11_NODE_5	NA	NA	1470	NA	NA	0.470514	NA	NA
AG-360-K19_contigs	GORG-Tropics	69.81	0	815823	29	48948	28131	101186	29.4	96.74	SWC-09	10	<40	31.07	-64.17	Bermuda-Atlantic Time-Series	No	This SAG was collected from <= 200 meter-depth samples and was not from the deep chlorophyll maximum zone	0	0	0	0.69	TRUE	kingdom		d__Bacteria;p__Proteobacteria;c__Alphaproteobacteria;o__Pelagibacterales;f__Pelagibacteraceae;g__Pelagibacter;s__	NA	NA	NA	NA	NA	NA	NA	NA	NA	NA	NA	NA
AG-360-L03_contigs	GORG-Tropics	78.41	0	1685939	60	65309	28098	103276	38.6	94.39	SWC-09	10	<40	31.07	-64.17	Bermuda-Atlantic Time-Series	No	This SAG was collected from <= 200 meter-depth samples and was not from the deep chlorophyll maximum zone	0	0.24	0.41	0.71	TRUE	genus		d__Bacteria;p__Proteobacteria;c__Gammaproteobacteria;o__Pseudomonadales;f__Porticoccaceae;g__AAA300-D14;s__AAA300-D14 sp002715065	d__Bacteria; p__Proteobacteria; c__Gammaproteobacteria; o__Cellvibrionales; f__Porticoccaceae; g__SAR92_clade; s__uncultured_bacterium	NA	NA	AG-360-L03_NODE_15	NA	NA	1529	NA	NA	0.968049	NA	NA
AG-360-L09_contigs	GORG-Tropics	52.53	0.43	857161	28	81729	30612	125997	32.3	96.18	SWC-09	10	<40	31.07	-64.17	Bermuda-Atlantic Time-Series	No	This SAG was collected from <= 200 meter-depth samples and was not from the deep chlorophyll maximum zone	0	0.5	0.03	0.32	TRUE	phylum		d__Bacteria;p__Actinobacteriota;c__Acidimicrobiia;o__Actinomarinales;f__Actinomarinaceae;g__Actinomarina;s__Actinomarina sp003213625	d__Bacteria; p__Actinobacteriota; c__Acidimicrobiia; o__Actinomarinales; f__Actinomarinaceae; g__Candidatus_Actinomarina; s__marine_metagenome	NA	NA	AG-360-L09_NODE_3	NA	NA	1523	NA	NA	0.494571	NA	NA
AG-360-M08_contigs	GORG-Tropics	66.27	0	736347	26	69380	28321	116901	29.5	96.42	SWC-09	10	<40	31.07	-64.17	Bermuda-Atlantic Time-Series	No	This SAG was collected from <= 200 meter-depth samples and was not from the deep chlorophyll maximum zone	0	0.81	0.02	0.64	TRUE	species		d__Bacteria;p__Proteobacteria;c__Alphaproteobacteria;o__Pelagibacterales;f__Pelagibacteraceae;g__Pelagibacter;s__Pelagibacter sp902610755	NA	NA	NA	NA	NA	NA	NA	NA	NA	NA	NA	NA
AG-360-M22_contigs	GORG-Tropics	77.91	0	983920	37	62338	26592	180171	29.5	96.03	SWC-09	10	<40	31.07	-64.17	Bermuda-Atlantic Time-Series	No	This SAG was collected from <= 200 meter-depth samples and was not from the deep chlorophyll maximum zone	0	0.06	0.22	0.86	TRUE	species		d__Bacteria;p__Proteobacteria;c__Alphaproteobacteria;o__Pelagibacterales;f__Pelagibacteraceae;g__Pelagibacter;s__Pelagibacter sp902546765	d__Bacteria; p__Proteobacteria; c__Alphaproteobacteria; o__SAR11_clade; f__Clade_I; g__Clade_Ib; s__marine_metagenome	NA	NA	AG-360-M22_NODE_10	NA	NA	1470	NA	NA	0.539676	NA	NA
AG-360-N11_contigs	GORG-Tropics	54.34	0	646831	61	15407	10603	74068	29.3	96.4	SWC-09	10	<40	31.07	-64.17	Bermuda-Atlantic Time-Series	No	This SAG was collected from <= 200 meter-depth samples and was not from the deep chlorophyll maximum zone	0	0.11	0.1	0.76	TRUE	genus		d__Bacteria;p__Proteobacteria;c__Alphaproteobacteria;o__Pelagibacterales;f__Pelagibacteraceae;g__Pelagibacter;s__Pelagibacter sp902623215	NA	NA	NA	NA	NA	NA	NA	NA	NA	NA	NA	NA
AG-360-N15_contigs	GORG-Tropics	57.88	0.16	667890	59	20235	11320	48351	29.4	96.16	SWC-09	10	<40	31.07	-64.17	Bermuda-Atlantic Time-Series	No	This SAG was collected from <= 200 meter-depth samples and was not from the deep chlorophyll maximum zone	0	0.08	0.14	0.75	TRUE	genus		d__Bacteria;p__Proteobacteria;c__Alphaproteobacteria;o__Pelagibacterales;f__Pelagibacteraceae;g__Pelagibacter;s__Pelagibacter sp902528645	d__Bacteria; p__Proteobacteria; c__Alphaproteobacteria; o__SAR11_clade; f__Clade_I; g__Clade_Ia; s__Candidatus_Pelagibacter	NA	NA	AG-360-N15_NODE_44	NA	NA	1470	NA	NA	0.350551	NA	NA
AG-360-N21_contigs	GORG-Tropics	53.81	0	967695	58	31269	16684	122344	28.4	94.47	SWC-09	10	<40	31.07	-64.17	Bermuda-Atlantic Time-Series	No	This SAG was collected from <= 200 meter-depth samples and was not from the deep chlorophyll maximum zone	0	0.2	0.1	0.38	TRUE	class		d__Bacteria;p__Proteobacteria;c__Alphaproteobacteria;o__TMED109;f__TMED131;g__TMED62;s__TMED62 sp902547175	d__Bacteria; p__Proteobacteria; c__Alphaproteobacteria; o__Defluviicoccales; f__uncultured; g__uncultured; s__uncultured_marine	NA	NA	AG-360-N21_NODE_3	NA	NA	1051	NA	NA	0.985689	NA	NA
AG-360-N22_contigs	GORG-Tropics	55.25	0.37	1053698	23	87901	45812	184702	32.2	96.14	SWC-09	10	<40	31.07	-64.17	Bermuda-Atlantic Time-Series	No	This SAG was collected from <= 200 meter-depth samples and was not from the deep chlorophyll maximum zone	0	0.43	0.21	0.8	TRUE	order		d__Bacteria;p__Proteobacteria;c__Gammaproteobacteria;o__SAR86;f__D2472;g__SAR86A;s__SAR86A sp902547295	d__Bacteria; p__Proteobacteria; c__Gammaproteobacteria; o__SAR86_clade; f__SAR86_clade; g__SAR86_clade; s__uncultured_SAR86	NA	NA	AG-360-N22_NODE_18	NA	NA	1068	NA	NA	0.338946	NA	NA
AG-360-O21_contigs	GORG-Tropics	60.62	0	668318	51	19867	13104	86511	29.6	96.62	SWC-09	10	<40	31.07	-64.17	Bermuda-Atlantic Time-Series	No	This SAG was collected from <= 200 meter-depth samples and was not from the deep chlorophyll maximum zone	0	0.53	0.09	0.76	TRUE	species		d__Bacteria;p__Proteobacteria;c__Alphaproteobacteria;o__Pelagibacterales;f__Pelagibacteraceae;g__Pelagibacter;s__Pelagibacter sp902524345	NA	NA	NA	NA	NA	NA	NA	NA	NA	NA	NA	NA
AG-360-P19_contigs	GORG-Tropics	53.78	0	660993	36	30723	18360	71444	30	96.26	SWC-09	10	<40	31.07	-64.17	Bermuda-Atlantic Time-Series	No	This SAG was collected from <= 200 meter-depth samples and was not from the deep chlorophyll maximum zone	0	0.07	0.09	0.8	TRUE	genus		d__Bacteria;p__Proteobacteria;c__Alphaproteobacteria;o__Pelagibacterales;f__Pelagibacteraceae;g__Pelagibacter;s__Pelagibacter sp902609685	d__Bacteria; p__Proteobacteria; c__Alphaproteobacteria; o__SAR11_clade; f__Clade_I; g__Clade_Ia; s__Candidatus_Pelagibacter	NA	NA	AG-360-P19_NODE_6	NA	NA	1470	NA	NA	0.528528	NA	NA
AG-361-C19_contigs	GORG-Tropics	52.41	0	486637	34	22006	14312	52187	29.4	96.05	SWC-09	10	<40	31.07	-64.17	Bermuda-Atlantic Time-Series	No	This SAG was collected from <= 200 meter-depth samples and was not from the deep chlorophyll maximum zone	0	0.06	0.06	0.71	TRUE	genus		d__Bacteria;p__Proteobacteria;c__Alphaproteobacteria;o__Pelagibacterales;f__Pelagibacteraceae;g__Pelagibacter_A;s__Pelagibacter_A sp902548045	d__Bacteria; p__Proteobacteria; c__Alphaproteobacteria; o__SAR11_clade; f__Clade_II; g__Clade_II; s__uncultured_marine	NA	NA	AG-361-C19_NODE_11	NA	NA	1469	NA	NA	0.850881	NA	NA
AG-365-A04_contigs	GORG-Tropics	58.49	0	879374	45	31243	19541	103616	28.3	96.34	SWC-10	100	<40	31.07	-64.17	Bermuda-Atlantic Time-Series	Yes	NA	0	0.77	0.04	0.67	TRUE	species		d__Bacteria;p__Proteobacteria;c__Alphaproteobacteria;o__Pelagibacterales;f__Pelagibacteraceae;g__Pelagibacter;s__Pelagibacter sp902550285	d__Bacteria; p__Proteobacteria; c__Alphaproteobacteria; o__SAR11_clade; f__Clade_I; g__Clade_Ib; s__uncultured_bacterium	NA	NA	AG-365-A04_NODE_39	NA	NA	1471	NA	NA	0.540697	NA	NA
AG-365-A11_contigs	GORG-Tropics	62.92	0	696403	57	22134	12217	63841	30	95.86	SWC-10	100	<40	31.07	-64.17	Bermuda-Atlantic Time-Series	Yes	NA	0	0.02	0.29	0.69	TRUE	species		d__Bacteria;p__Proteobacteria;c__Alphaproteobacteria;o__Pelagibacterales;f__Pelagibacteraceae;g__Pelagibacter_A;s__Pelagibacter_A sp902538445	d__Bacteria; p__Proteobacteria; c__Alphaproteobacteria; o__SAR11_clade; f__Clade_II; g__Clade_II; s__uncultured_marine	NA	NA	AG-365-A11_NODE_2	NA	NA	1469	NA	NA	0.836809	NA	NA
AG-365-A15_contigs	GORG-Tropics	51.07	0	858360	49	29304	17517	81116	47.8	95.21	SWC-10	100	<40	31.07	-64.17	Bermuda-Atlantic Time-Series	Yes	NA	0	0.16	0.22	0.52	TRUE	species		d__Archaea;p__Thermoplasmatota;c__Poseidoniia_A;o__Poseidoniales;f__Thalassarchaeaceae;g__Thalassarchaeum;s__Thalassarchaeum sp002501885	NA	NA	NA	NA	NA	NA	NA	NA	NA	NA	NA	NA
AG-365-B02_contigs	GORG-Tropics	70.65	0.85	1672625	79	45591	21172	99244	47.1	93.93	SWC-10	100	<40	31.07	-64.17	Bermuda-Atlantic Time-Series	Yes	NA	0	0.36	0.16	0.48	TRUE	species		d__Bacteria;p__Actinobacteriota;c__Acidimicrobiia;o__Acidimicrobiales;f__UBA8592;g__UBA8592;s__UBA8592 sp002720485	d__Bacteria; p__Actinobacteriota; c__Acidimicrobiia; o__Microtrichales; f__Microtrichaceae; g__Sva0996_marine_group; s__uncultured_marine	NA	NA	AG-365-B02_NODE_22	NA	NA	1512	NA	NA	0.763615	NA	NA
AG-365-B17_contigs	GORG-Tropics	65.02	0	918386	59	25943	15565	95095	28.2	96.03	SWC-10	100	<40	31.07	-64.17	Bermuda-Atlantic Time-Series	Yes	NA	0	0.78	0.05	0.68	TRUE	species		d__Bacteria;p__Proteobacteria;c__Alphaproteobacteria;o__Pelagibacterales;f__Pelagibacteraceae;g__Pelagibacter;s__Pelagibacter sp902550635	d__Bacteria; p__Proteobacteria; c__Alphaproteobacteria; o__SAR11_clade; f__Clade_I; g__Clade_Ib; s__marine_metagenome	NA	NA	AG-365-B17_NODE_33	NA	NA	1470	NA	NA	0.717071	NA	NA
AG-365-B19_contigs	GORG-Tropics	93.98	0	1036885	20	137478	51844	179370	29.5	96.91	SWC-10	100	<40	31.07	-64.17	Bermuda-Atlantic Time-Series	Yes	NA	0	0.35	0.04	0.51	TRUE	species		d__Bacteria;p__Proteobacteria;c__Alphaproteobacteria;o__Pelagibacterales;f__Pelagibacteraceae;g__GCA-2704625;s__	NA	NA	NA	NA	NA	NA	NA	NA	NA	NA	NA	NA
AG-365-C14_contigs	GORG-Tropics	85.48	0	1078735	29	89457	37197	176776	28.3	96.47	SWC-10	100	<40	31.07	-64.17	Bermuda-Atlantic Time-Series	Yes	NA	0	0.56	0.06	0.66	TRUE	species		d__Bacteria;p__Proteobacteria;c__Alphaproteobacteria;o__Pelagibacterales;f__Pelagibacteraceae;g__Pelagibacter;s__Pelagibacter sp902550805	d__Bacteria; p__Proteobacteria; c__Alphaproteobacteria; o__SAR11_clade; f__Clade_I; g__Clade_Ib; s__marine_metagenome	NA	NA	AG-365-C14_NODE_1	NA	NA	1470	NA	NA	0.457278	NA	NA
AG-365-C20_contigs	GORG-Tropics	78.31	0	1030459	49	37367	21029	120670	28.1	96.66	SWC-10	100	<40	31.07	-64.17	Bermuda-Atlantic Time-Series	Yes	NA	0	0.76	0.03	0.66	TRUE	species		d__Bacteria;p__Proteobacteria;c__Alphaproteobacteria;o__Pelagibacterales;f__Pelagibacteraceae;g__Pelagibacter;s__	NA	NA	NA	NA	NA	NA	NA	NA	NA	NA	NA	NA
AG-365-D07_contigs	GORG-Tropics	82.96	0	1050652	31	53323	33892	100971	28.8	96.34	SWC-10	100	<40	31.07	-64.17	Bermuda-Atlantic Time-Series	Yes	NA	0	0.7	0.02	0.65	TRUE	species		d__Bacteria;p__Proteobacteria;c__Alphaproteobacteria;o__Pelagibacterales;f__Pelagibacteraceae;g__Pelagibacter;s__Pelagibacter sp003280005	d__Bacteria; p__Proteobacteria; c__Alphaproteobacteria; o__SAR11_clade; f__Clade_I; g__Clade_Ib; s__uncultured_bacterium	NA	NA	AG-365-D07_NODE_1	NA	NA	1470	NA	NA	0.657824	NA	NA
AG-365-D08_contigs	GORG-Tropics	51.75	0	1714960	95	30579	18052	93447	46.2	94.57	SWC-10	100	<40	31.07	-64.17	Bermuda-Atlantic Time-Series	Yes	NA	0	0.52	0.22	0.33	TRUE	family		d__Bacteria;p__Verrucomicrobiota;c__Verrucomicrobiae;o__Pedosphaerales;f__UBA1100;g__UBA1100;s__UBA1100 sp902551155	d__Bacteria; p__Verrucomicrobiota; c__Verrucomicrobiae; o__Arctic97B-4_marine_group; f__Arctic97B-4_marine_group; g__Arctic97B-4_marine_group; s__uncultured_verrucomicrobium	NA	NA	AG-365-D08_NODE_36	NA	NA	1516	NA	NA	0.999996	NA	NA
AG-365-D17_contigs	GORG-Tropics	54	0.07	920423	38	55451	24221	127501	31.9	96.3	SWC-10	100	<40	31.07	-64.17	Bermuda-Atlantic Time-Series	Yes	NA	0	0.33	0.1	0.7	TRUE	family		d__Bacteria;p__Proteobacteria;c__Gammaproteobacteria;o__SAR86;f__D2472;g__SAR86A;s__SAR86A sp902551185	d__Bacteria; p__Proteobacteria; c__Gammaproteobacteria; o__SAR86_clade; f__SAR86_clade; g__SAR86_clade; s__uncultured_SAR86	NA	NA	AG-365-D17_NODE_4	NA	NA	1530	NA	NA	0.59525	NA	NA
AG-365-D18_contigs	GORG-Tropics	68.38	0	959186	41	36066	23394	94555	29.2	96.74	SWC-10	100	<40	31.07	-64.17	Bermuda-Atlantic Time-Series	Yes	NA	0	0.69	0.06	0.53	TRUE	species		d__Bacteria;p__Proteobacteria;c__Alphaproteobacteria;o__Pelagibacterales;f__Pelagibacteraceae;g__AG-414-E02;s__	NA	NA	NA	NA	NA	NA	NA	NA	NA	NA	NA	NA
AG-365-D19_contigs	GORG-Tropics	58.63	0.6	806323	61	21072	13218	74927	28.2	95.93	SWC-10	100	<40	31.07	-64.17	Bermuda-Atlantic Time-Series	Yes	NA	0	0.77	0.08	0.69	TRUE	species		d__Bacteria;p__Proteobacteria;c__Alphaproteobacteria;o__Pelagibacterales;f__Pelagibacteraceae;g__Pelagibacter;s__Pelagibacter sp902551215	d__Bacteria; p__Proteobacteria; c__Alphaproteobacteria; o__SAR11_clade; f__Clade_I; g__Clade_Ia; s__marine_metagenome	NA	NA	AG-365-D19_NODE_33	NA	NA	1470	NA	NA	0.544988	NA	NA
AG-365-D22_contigs	GORG-Tropics	63.1	0	559647	34	30298	16460	74135	31.7	96.05	SWC-10	100	<40	31.07	-64.17	Bermuda-Atlantic Time-Series	Yes	NA	0	0.02	0.04	0.4	TRUE	kingdom		d__Bacteria;p__Actinobacteriota;c__Acidimicrobiia;o__Actinomarinales;f__Actinomarinaceae;g__Actinomarina;s__Actinomarina sp003281085	d__Bacteria; p__Actinobacteriota; c__Acidimicrobiia; o__Actinomarinales; f__Actinomarinaceae; g__Candidatus_Actinomarina; s__marine_metagenome	NA	NA	AG-365-D22_NODE_4	NA	NA	1052	NA	NA	0.537236	NA	NA
AG-365-E11_contigs	GORG-Tropics	71.7	0	983926	38	44117	25892	114413	27.8	96.23	SWC-10	100	<40	31.07	-64.17	Bermuda-Atlantic Time-Series	Yes	NA	0	0.77	0.04	0.65	TRUE	species		d__Bacteria;p__Proteobacteria;c__Alphaproteobacteria;o__Pelagibacterales;f__Pelagibacteraceae;g__Pelagibacter;s__Pelagibacter sp902551455	d__Bacteria; p__Proteobacteria; c__Alphaproteobacteria; o__SAR11_clade; f__Clade_I; g__Clade_Ib; s__marine_metagenome	NA	NA	AG-365-E11_NODE_1	NA	NA	1470	NA	NA	0.556097	NA	NA
AG-365-E14_contigs	GORG-Tropics	59.01	0	728724	52	27317	14013	62440	28.9	96.2	SWC-10	100	<40	31.07	-64.17	Bermuda-Atlantic Time-Series	Yes	NA	0	0.77	0.04	0.68	TRUE	species		d__Bacteria;p__Proteobacteria;c__Alphaproteobacteria;o__Pelagibacterales;f__Pelagibacteraceae;g__Pelagibacter;s__Pelagibacter sp902551445	d__Bacteria; p__Proteobacteria; c__Alphaproteobacteria; o__SAR11_clade; f__Clade_I; g__Clade_Ib; s__uncultured_bacterium	NA	NA	AG-365-E14_NODE_9	NA	NA	1470	NA	NA	0.647294	NA	NA
AG-365-E17_contigs	GORG-Tropics	55.63	0	590849	62	15857	9529	36887	29	96.26	SWC-10	100	<40	31.07	-64.17	Bermuda-Atlantic Time-Series	Yes	NA	0	0.05	0.14	0.81	TRUE	genus		d__Bacteria;p__Proteobacteria;c__Alphaproteobacteria;o__Pelagibacterales;f__Pelagibacteraceae;g__Pelagibacter;s__	NA	NA	NA	NA	NA	NA	NA	NA	NA	NA	NA	NA
AG-365-F10_contigs	GORG-Tropics	62.65	1.2	856006	60	25476	14266	49418	28.2	96.01	SWC-10	100	<40	31.07	-64.17	Bermuda-Atlantic Time-Series	Yes	NA	0	0.25	0.06	0.67	TRUE	genus		d__Bacteria;p__Proteobacteria;c__Alphaproteobacteria;o__Pelagibacterales;f__Pelagibacteraceae;g__Pelagibacter;s__Pelagibacter sp902551735	d__Bacteria; p__Proteobacteria; c__Alphaproteobacteria; o__SAR11_clade; f__Clade_I; g__Clade_Ib; s__uncultured_bacterium	NA	NA	AG-365-F10_NODE_28	NA	NA	1470	NA	NA	0.591865	NA	NA
AG-365-F14_contigs	GORG-Tropics	62.23	1.58	1427234	81	33353	17620	109363	42.5	93.17	SWC-10	100	<40	31.07	-64.17	Bermuda-Atlantic Time-Series	Yes	NA	0	0.23	0.13	0.47	TRUE	class		d__Bacteria;p__Proteobacteria;c__Gammaproteobacteria;o__CACJXQ01;f__CACJXQ01;g__CACJXQ01;s__CACJXQ01 sp902551695	NA	NA	NA	NA	NA	NA	NA	NA	NA	NA	NA	NA
AG-365-F17_contigs	GORG-Tropics	54.72	0	1085469	75	31866	14472	68097	28.2	96.62	SWC-10	100	<40	31.07	-64.17	Bermuda-Atlantic Time-Series	Yes	NA	0	0.05	0.07	0.46	TRUE	phylum		d__Bacteria;p__Proteobacteria;c__Alphaproteobacteria;o__HIMB59;f__GCA-002718135;g__AG-337-I02;s__	NA	NA	NA	NA	NA	NA	NA	NA	NA	NA	NA	NA
AG-365-F20_contigs	GORG-Tropics	74.3	0	1025584	56	35793	18314	70621	28.5	96.32	SWC-10	100	<40	31.07	-64.17	Bermuda-Atlantic Time-Series	Yes	NA	0	0.76	0.08	0.71	TRUE	species		d__Bacteria;p__Proteobacteria;c__Alphaproteobacteria;o__Pelagibacterales;f__Pelagibacteraceae;g__Pelagibacter;s__Pelagibacter sp902551895	d__Bacteria; p__Proteobacteria; c__Alphaproteobacteria; o__SAR11_clade; f__Clade_I; g__Clade_Ib; s__uncultured_bacterium	NA	NA	AG-365-F20_NODE_10	NA	NA	1470	NA	NA	0.324557	NA	NA
AG-365-G02_contigs	GORG-Tropics	59.67	0	626619	55	18142	11393	61076	28.9	96.23	SWC-10	100	<40	31.07	-64.17	Bermuda-Atlantic Time-Series	Yes	NA	0	0.09	0.07	0.71	TRUE	genus		d__Bacteria;p__Proteobacteria;c__Alphaproteobacteria;o__Pelagibacterales;f__Pelagibacteraceae;g__Pelagibacter_A;s__Pelagibacter_A sp902551865	NA	NA	NA	NA	NA	NA	NA	NA	NA	NA	NA	NA
AG-365-G10_contigs	GORG-Tropics	53	0	765460	44	26718	17396	55966	28.3	95.94	SWC-10	100	<40	31.07	-64.17	Bermuda-Atlantic Time-Series	Yes	NA	0	0.76	0.03	0.68	TRUE	species		d__Bacteria;p__Proteobacteria;c__Alphaproteobacteria;o__Pelagibacterales;f__Pelagibacteraceae;g__Pelagibacter;s__Pelagibacter sp902634455	d__Bacteria; p__Proteobacteria; c__Alphaproteobacteria; o__SAR11_clade; f__Clade_I; g__Clade_Ib; s__uncultured_bacterium	NA	NA	AG-365-G10_NODE_13	NA	NA	1470	NA	NA	0.414053	NA	NA
AG-365-G13_contigs	GORG-Tropics	59.55	0	839885	53	41309	15846	96064	33.6	93.51	SWC-10	100	<40	31.07	-64.17	Bermuda-Atlantic Time-Series	Yes	NA	0	0.06	0.09	0.86	TRUE	genus		d__Archaea;p__Thermoproteota;c__Nitrososphaeria;o__Nitrososphaerales;f__Nitrosopumilaceae;g__Nitrosopelagicus;s__Nitrosopelagicus sp902552015	d__Archaea; p__Crenarchaeota; c__Nitrososphaeria; o__Nitrosopumilales; f__Nitrosopumilaceae; g__Candidatus_Nitrosopelagicus; s__Candidatus_Nitrosopelagicus	NA	NA	AG-365-G13_NODE_2	NA	NA	1470	NA	NA	0.755711	NA	NA
AG-365-G16_contigs	GORG-Tropics	73.58	0	954347	43	49422	22194	91700	28.5	96.17	SWC-10	100	<40	31.07	-64.17	Bermuda-Atlantic Time-Series	Yes	NA	0	0.26	0.03	0.68	TRUE	genus		d__Bacteria;p__Proteobacteria;c__Alphaproteobacteria;o__Pelagibacterales;f__Pelagibacteraceae;g__Pelagibacter;s__Pelagibacter sp902552035	d__Bacteria; p__Proteobacteria; c__Alphaproteobacteria; o__SAR11_clade; f__Clade_I; g__Clade_Ib; s__marine_metagenome	NA	NA	AG-365-G16_NODE_3	NA	NA	1470	NA	NA	0.372487	NA	NA
AG-365-G17_contigs	GORG-Tropics	60.95	0	803318	67	27002	11989	81005	28	96.21	SWC-10	100	<40	31.07	-64.17	Bermuda-Atlantic Time-Series	Yes	NA	0	0.22	0.04	0.68	TRUE	genus		d__Bacteria;p__Proteobacteria;c__Alphaproteobacteria;o__Pelagibacterales;f__Pelagibacteraceae;g__Pelagibacter;s__	NA	NA	NA	NA	NA	NA	NA	NA	NA	NA	NA	NA
AG-365-I19_contigs	GORG-Tropics	59.07	0	838926	58	24132	14464	41660	27.7	96.56	SWC-10	100	<40	31.07	-64.17	Bermuda-Atlantic Time-Series	Yes	NA	0	0.08	0.09	0.77	TRUE	genus		d__Bacteria;p__Proteobacteria;c__Alphaproteobacteria;o__Pelagibacterales;f__Pelagibacteraceae;g__Pelagibacter;s__Pelagibacter sp902579105	NA	NA	NA	NA	NA	NA	NA	NA	NA	NA	NA	NA
AG-365-I20_contigs	GORG-Tropics	64.05	0	1043317	54	51094	19320	117186	28.1	96.53	SWC-10	100	<40	31.07	-64.17	Bermuda-Atlantic Time-Series	Yes	NA	0	0.59	0.09	0.64	TRUE	species		d__Bacteria;p__Proteobacteria;c__Alphaproteobacteria;o__Pelagibacterales;f__Pelagibacteraceae;g__Pelagibacter;s__Pelagibacter sp902552475	d__Bacteria; p__Proteobacteria; c__Alphaproteobacteria; o__SAR11_clade; f__Clade_I; g__Clade_Ib; s__marine_metagenome	NA	NA	AG-365-I20_NODE_1	NA	NA	1470	NA	NA	0.535439	NA	NA
AG-365-J21_contigs	GORG-Tropics	69.76	0	867938	42	41665	20665	117464	30	96.71	SWC-10	100	<40	31.07	-64.17	Bermuda-Atlantic Time-Series	Yes	NA	0	0.68	0.06	0.58	TRUE	species		d__Bacteria;p__Proteobacteria;c__Alphaproteobacteria;o__Pelagibacterales;f__Pelagibacteraceae;g__AG-414-E02;s__	NA	NA	NA	NA	NA	NA	NA	NA	NA	NA	NA	NA
AG-365-K10_contigs	GORG-Tropics	78.66	1.42	913611	41	39430	22283	123100	27.9	96.25	SWC-10	100	<40	31.07	-64.17	Bermuda-Atlantic Time-Series	Yes	NA	0	0.59	0.08	0.72	TRUE	species		d__Bacteria;p__Proteobacteria;c__Alphaproteobacteria;o__Pelagibacterales;f__Pelagibacteraceae;g__Pelagibacter;s__Pelagibacter sp902552705	d__Bacteria; p__Proteobacteria; c__Alphaproteobacteria; o__SAR11_clade; f__Clade_I; g__Clade_Ia; s__Candidatus_Pelagibacter	NA	NA	AG-365-K10_NODE_2	NA	NA	1470	NA	NA	0.598325	NA	NA
AG-365-K15_contigs	GORG-Tropics	54.22	0	769379	29	61720	26530	177223	29.7	96.41	SWC-10	100	<40	31.07	-64.17	Bermuda-Atlantic Time-Series	Yes	NA	0.00688217	0.37	0.04	0.53	TRUE	species		d__Bacteria;p__Proteobacteria;c__Alphaproteobacteria;o__Pelagibacterales;f__Pelagibacteraceae;g__GCA-2704625;s__GCA-2704625 sp902552845	d__Bacteria; p__Proteobacteria; c__Alphaproteobacteria; o__SAR11_clade; f__Clade_II; g__Clade_II; s__uncultured_bacterium	NA	NA	AG-365-K15_NODE_2	NA	NA	1471	NA	NA	0.347871	NA	NA
AG-365-K21_contigs	GORG-Tropics	68.46	0.11	818535	50	28348	16370	93379	27.9	96.55	SWC-10	100	<40	31.07	-64.17	Bermuda-Atlantic Time-Series	Yes	NA	0	0.21	0.05	0.7	TRUE	genus		d__Bacteria;p__Proteobacteria;c__Alphaproteobacteria;o__Pelagibacterales;f__Pelagibacteraceae;g__Pelagibacter;s__	NA	NA	NA	NA	NA	NA	NA	NA	NA	NA	NA	NA
AG-365-L04_contigs	GORG-Tropics	79.52	0	1032038	23	177202	44871	189560	28.1	96.34	SWC-10	100	<40	31.07	-64.17	Bermuda-Atlantic Time-Series	Yes	NA	0	0.8	0.01	0.68	TRUE	species		d__Bacteria;p__Proteobacteria;c__Alphaproteobacteria;o__Pelagibacterales;f__Pelagibacteraceae;g__Pelagibacter;s__Pelagibacter sp902552985	d__Bacteria; p__Proteobacteria; c__Alphaproteobacteria; o__SAR11_clade; f__Clade_I; g__Clade_Ib; s__uncultured_bacterium	NA	NA	AG-365-L04_NODE_2	NA	NA	1470	NA	NA	0.61931	NA	NA
AG-365-L08_contigs	GORG-Tropics	80.43	1.83	1440315	18	351226	80017	370786	39.1	95.73	SWC-10	100	<40	31.07	-64.17	Bermuda-Atlantic Time-Series	Yes	NA	0	0.44	0.01	0.69	TRUE	species		d__Bacteria;p__Proteobacteria;c__Gammaproteobacteria;o__UBA11654;f__UBA11654;g__UBA11654;s__UBA11654 sp902553145	d__Bacteria; p__Proteobacteria; c__Gammaproteobacteria; o__HOC36; f__HOC36; g__HOC36; s__marine_metagenome	NA	NA	AG-365-L08_NODE_1	NA	NA	1540	NA	NA	0.987807	NA	NA
AG-365-L13_contigs	GORG-Tropics	62.33	0	1052913	33	88797	31906	189879	39.3	96.08	SWC-10	100	<40	31.07	-64.17	Bermuda-Atlantic Time-Series	Yes	NA	0	0.44	0.06	0.7	TRUE	species		d__Bacteria;p__Proteobacteria;c__Gammaproteobacteria;o__UBA11654;f__UBA11654;g__UBA11654;s__UBA11654 sp902553145	NA	NA	NA	NA	NA	NA	NA	NA	NA	NA	NA	NA
AG-365-M05_contigs	GORG-Tropics	56.98	0	1145509	42	59119	27274	186174	39	95.57	SWC-10	100	<40	31.07	-64.17	Bermuda-Atlantic Time-Series	Yes	NA	0	0.42	0.05	0.68	TRUE	species		d__Bacteria;p__Proteobacteria;c__Gammaproteobacteria;o__UBA11654;f__UBA11654;g__UBA11654;s__UBA11654 sp902553145	d__Bacteria; p__Proteobacteria; c__Gammaproteobacteria; o__HOC36; f__HOC36; g__HOC36; s__marine_metagenome	NA	NA	AG-365-M05_NODE_9	NA	NA	1539	NA	NA	0.991176	NA	NA
AG-365-M17_contigs	GORG-Tropics	64.46	0	1191560	55	45380	21664	148712	35.3	96.27	SWC-10	100	<40	31.07	-64.17	Bermuda-Atlantic Time-Series	Yes	NA	0	0.02	0.08	0.47	TRUE	phylum		d__Bacteria;p__Proteobacteria;c__Gammaproteobacteria;o__SAR86;f__SAR86;g__GCA-2730855;s__GCA-2730855 sp902532015	NA	NA	NA	NA	NA	NA	NA	NA	NA	NA	NA	NA
AG-365-M21_contigs	GORG-Tropics	66.19	0	745480	50	23217	14909	76243	28.4	96.65	SWC-10	100	<40	31.07	-64.17	Bermuda-Atlantic Time-Series	Yes	NA	0	0.76	0.03	0.7	TRUE	species		d__Bacteria;p__Proteobacteria;c__Alphaproteobacteria;o__Pelagibacterales;f__Pelagibacteraceae;g__Pelagibacter;s__Pelagibacter sp902553465	NA	NA	NA	NA	NA	NA	NA	NA	NA	NA	NA	NA
AG-365-M23_contigs	GORG-Tropics	72.33	0	848325	42	36058	20198	77518	33.2	94.13	SWC-10	100	<40	31.07	-64.17	Bermuda-Atlantic Time-Series	Yes	NA	0.00772345	0.03	0.35	0.9	TRUE	order		d__Archaea;p__Thermoproteota;c__Nitrososphaeria;o__Nitrososphaerales;f__Nitrosopumilaceae;g__Nitrosopelagicus;s__	NA	NA	NA	NA	NA	NA	NA	NA	NA	NA	NA	NA
AG-365-N05_contigs	GORG-Tropics	52.35	0	1549710	88	35606	17610	181938	32.4	96.48	SWC-10	100	<40	31.07	-64.17	Bermuda-Atlantic Time-Series	Yes	NA	0.00652251	0.43	0.02	0.45	TRUE	class		d__Bacteria;p__Bacteroidota;c__Bacteroidia;o__Flavobacteriales;f__UBA10066;g__GCA-002727735;s__	NA	NA	NA	NA	NA	NA	NA	NA	NA	NA	NA	NA
AG-365-N08_contigs	GORG-Tropics	71.74	0	787126	49	31670	16063	60155	28.6	96.43	SWC-10	100	<40	31.07	-64.17	Bermuda-Atlantic Time-Series	Yes	NA	0	0.3	0.03	0.69	TRUE	genus		d__Bacteria;p__Proteobacteria;c__Alphaproteobacteria;o__Pelagibacterales;f__Pelagibacteraceae;g__Pelagibacter;s__Pelagibacter sp902553695	d__Bacteria; p__Proteobacteria; c__Alphaproteobacteria; o__SAR11_clade; f__Clade_I; g__Clade_Ib; s__uncultured_bacterium	NA	NA	AG-365-N08_NODE_6	NA	NA	1470	NA	NA	0.449943	NA	NA
AG-365-N15_contigs	GORG-Tropics	63.68	0	930603	66	25289	14100	67501	29.5	96.21	SWC-10	100	<40	31.07	-64.17	Bermuda-Atlantic Time-Series	Yes	NA	0	0.05	0.24	0.84	TRUE	genus		d__Bacteria;p__Proteobacteria;c__Alphaproteobacteria;o__Pelagibacterales;f__Pelagibacteraceae;g__Pelagibacter;s__Pelagibacter sp902553675	d__Bacteria; p__Proteobacteria; c__Alphaproteobacteria; o__SAR11_clade; f__Clade_I; g__Clade_Ia; s__Candidatus_Pelagibacter	NA	NA	AG-365-N15_NODE_4	NA	NA	1470	NA	NA	0.438471	NA	NA
AG-365-N16_contigs	GORG-Tropics	53.77	1.28	851977	51	31527	16705	65431	31.8	96.08	SWC-10	100	<40	31.07	-64.17	Bermuda-Atlantic Time-Series	Yes	NA	0	0.5	0.05	0.33	TRUE	phylum		d__Bacteria;p__Actinobacteriota;c__Acidimicrobiia;o__Actinomarinales;f__Actinomarinaceae;g__Actinomarina;s__	d__Bacteria; p__Actinobacteriota; c__Acidimicrobiia; o__Actinomarinales; f__Actinomarinaceae; g__Candidatus_Actinomarina; s__marine_metagenome	NA	NA	AG-365-N16_NODE_24	NA	NA	1523	NA	NA	0.928645	NA	NA
AG-365-N20_contigs	GORG-Tropics	82.09	0	1397490	64	50371	21835	179435	33.3	96.06	SWC-10	100	<40	31.07	-64.17	Bermuda-Atlantic Time-Series	Yes	NA	0	0.06	0.14	0.48	TRUE	species		d__Bacteria;p__Marinisomatota;c__Marinisomatia;o__Marinisomatales;f__TCS55;g__GCA-002713455;s__	NA	NA	NA	NA	NA	NA	NA	NA	NA	NA	NA	NA
AG-365-N23_contigs	GORG-Tropics	55.66	0	633806	61	21127	10390	46603	28.5	96.56	SWC-10	100	<40	31.07	-64.17	Bermuda-Atlantic Time-Series	Yes	NA	0	0.51	0.1	0.72	TRUE	species		d__Bacteria;p__Proteobacteria;c__Alphaproteobacteria;o__Pelagibacterales;f__Pelagibacteraceae;g__Pelagibacter;s__Pelagibacter sp902553845	NA	NA	NA	NA	NA	NA	NA	NA	NA	NA	NA	NA
AG-365-O03_contigs	GORG-Tropics	52.86	1.47	952914	65	28139	14660	91635	29.9	96.69	SWC-10	100	<40	31.07	-64.17	Bermuda-Atlantic Time-Series	Yes	NA	0	0.02	0.12	0.54	TRUE	phylum		d__Bacteria;p__Bacteroidota;c__Bacteroidia;o__Flavobacteriales;f__Flavobacteriaceae;g__MED-G14;s__MED-G14 sp902595555	NA	NA	NA	NA	NA	NA	NA	NA	NA	NA	NA	NA
AG-365-O06_contigs	GORG-Tropics	58.43	0	1154655	58	37427	19907	88749	27.6	96.23	SWC-10	100	<40	31.07	-64.17	Bermuda-Atlantic Time-Series	Yes	NA	0	0.12	0.09	0.43	TRUE	class		d__Bacteria;p__Proteobacteria;c__Alphaproteobacteria;o__HIMB59;f__GCA-002718135;g__AG-337-I02;s__AG-337-I02 sp902553945	d__Bacteria; p__Proteobacteria; c__Alphaproteobacteria; o__Rhodospirillales; f__AEGEAN-169_marine_group; g__AEGEAN-169_marine_group; s__uncultured_marine	NA	NA	AG-365-O06_NODE_11	NA	NA	1481	NA	NA	0.551014	NA	NA
AG-365-O07_contigs	GORG-Tropics	74.8	0	1291201	37	99828	34897	193989	45.3	94.84	SWC-10	100	<40	31.07	-64.17	Bermuda-Atlantic Time-Series	Yes	NA	0	0.07	0.02	0.54	TRUE	kingdom		d__Archaea;p__Thermoplasmatota;c__Poseidoniia_A;o__Poseidoniales;f__Thalassarchaeaceae;g__MGIIb-O1;s__MGIIb-O1 sp002497025	NA	NA	NA	NA	NA	NA	NA	NA	NA	NA	NA	NA
AG-365-O11_contigs	GORG-Tropics	60.99	1.1	1212646	42	74370	28872	151573	29.6	95.65	SWC-10	100	<40	31.07	-64.17	Bermuda-Atlantic Time-Series	Yes	NA	0.00254485	0.67	0.04	0.25	TRUE	family		d__Bacteria;p__Proteobacteria;c__Alphaproteobacteria;o__TMED127;f__TMED127;g__GCA-2691245;s__	NA	NA	NA	NA	NA	NA	NA	NA	NA	NA	NA	NA
AG-365-O14_contigs	GORG-Tropics	78.51	0	1070742	28	106298	38240	186236	28.7	96.28	SWC-10	100	<40	31.07	-64.17	Bermuda-Atlantic Time-Series	Yes	NA	0	0.8	0.03	0.66	TRUE	species		d__Bacteria;p__Proteobacteria;c__Alphaproteobacteria;o__Pelagibacterales;f__Pelagibacteraceae;g__Pelagibacter;s__Pelagibacter sp902554035	d__Bacteria; p__Proteobacteria; c__Alphaproteobacteria; o__SAR11_clade; f__Clade_I; g__Clade_Ib; s__uncultured_bacterium	NA	NA	AG-365-O14_NODE_2	NA	NA	1470	NA	NA	0.436631	NA	NA
AG-365-O19_contigs	GORG-Tropics	50.53	0	576305	38	21573	15165	94767	31	96.05	SWC-10	100	<40	31.07	-64.17	Bermuda-Atlantic Time-Series	Yes	NA	0	0.41	0.09	0.54	TRUE	species		d__Bacteria;p__Proteobacteria;c__Alphaproteobacteria;o__Pelagibacterales;f__Pelagibacteraceae;g__GCA-2704625;s__GCA-2704625 sp902554135	d__Bacteria; p__Proteobacteria; c__Alphaproteobacteria; o__SAR11_clade; f__Clade_II; g__Clade_II; s__Pelagibacteraceae_bacterium	NA	NA	AG-365-O19_NODE_15	NA	NA	1470	NA	NA	0.363457	NA	NA
AG-365-O22_contigs	GORG-Tropics	59.04	0	602930	30	33716	20097	149853	29.8	95.87	SWC-10	100	<40	31.07	-64.17	Bermuda-Atlantic Time-Series	Yes	NA	0	0.14	0.09	0.57	TRUE	species		d__Bacteria;p__Proteobacteria;c__Alphaproteobacteria;o__Pelagibacterales;f__Pelagibacteraceae;g__MED-G40;s__MED-G40 sp003213115	d__Bacteria; p__Proteobacteria; c__Alphaproteobacteria; o__SAR11_clade; f__Clade_II; g__Clade_II; s__uncultured_marine	NA	NA	AG-365-O22_NODE_1	NA	NA	1470	NA	NA	0.398087	NA	NA
AG-365-O23_contigs	GORG-Tropics	66.12	0	1092349	52	41948	21006	95415	47.6	95.3	SWC-10	100	<40	31.07	-64.17	Bermuda-Atlantic Time-Series	Yes	NA	0	0.17	0.1	0.52	TRUE	species		d__Archaea;p__Thermoplasmatota;c__Poseidoniia_A;o__Poseidoniales;f__Thalassarchaeaceae;g__MGIIb-O5;s__MGIIb-O5 sp002501805	NA	NA	NA	NA	NA	NA	NA	NA	NA	NA	NA	NA
AG-365-P03_contigs	GORG-Tropics	83.24	0	1097152	36	41719	30476	123966	28.5	96.35	SWC-10	100	<40	31.07	-64.17	Bermuda-Atlantic Time-Series	Yes	NA	0	0.77	0.04	0.7	TRUE	species		d__Bacteria;p__Proteobacteria;c__Alphaproteobacteria;o__Pelagibacterales;f__Pelagibacteraceae;g__Pelagibacter;s__Pelagibacter sp902560685	NA	NA	NA	NA	NA	NA	NA	NA	NA	NA	NA	NA
AG-365-P13_contigs	GORG-Tropics	52.83	0	958229	44	51202	21777	172550	28.4	96.52	SWC-10	100	<40	31.07	-64.17	Bermuda-Atlantic Time-Series	Yes	NA	0	0.61	0.09	0.68	TRUE	species		d__Bacteria;p__Proteobacteria;c__Alphaproteobacteria;o__Pelagibacterales;f__Pelagibacteraceae;g__Pelagibacter;s__Pelagibacter sp902554315	d__Bacteria; p__Proteobacteria; c__Alphaproteobacteria; o__SAR11_clade; f__Clade_I; g__Clade_Ib; s__marine_metagenome	NA	NA	AG-365-P13_NODE_2	NA	NA	1470	NA	NA	0.740546	NA	NA
AG-365-P19_contigs	GORG-Tropics	58.49	0	1172876	61	36323	19227	101579	35.7	95.97	SWC-10	100	<40	31.07	-64.17	Bermuda-Atlantic Time-Series	Yes	NA	0	0.02	0.07	0.48	TRUE	phylum		d__Bacteria;p__Proteobacteria;c__Gammaproteobacteria;o__SAR86;f__SAR86;g__GCA-2730855;s__GCA-2730855 sp902554355	d__Bacteria; p__Proteobacteria; c__Gammaproteobacteria; o__SAR86_clade; f__SAR86_clade; g__SAR86_clade; s__uncultured_bacterium	NA	NA	AG-365-P19_NODE_6	NA	NA	1548	NA	NA	0.669838	NA	NA
AG-365-P20_contigs	GORG-Tropics	67.47	0	919700	46	50852	19993	103595	28.9	96.37	SWC-10	100	<40	31.07	-64.17	Bermuda-Atlantic Time-Series	Yes	NA	0	0.74	0.02	0.68	TRUE	species		d__Bacteria;p__Proteobacteria;c__Alphaproteobacteria;o__Pelagibacterales;f__Pelagibacteraceae;g__Pelagibacter;s__Pelagibacter sp902554335	d__Bacteria; p__Proteobacteria; c__Alphaproteobacteria; o__SAR11_clade; f__Clade_I; g__Clade_Ib; s__uncultured_bacterium	NA	NA	AG-365-P20_NODE_32	NA	NA	1470	NA	NA	0.609254	NA	NA
AG-390-A02_contigs	GORG-Tropics	73.58	0	1079061	62	39922	17404	80644	29.2	96.36	SWC-11	10	<40	36.2	-53.31	Biogeotraces	No	This SAG was collected from <= 200 meter-depth samples and was not from the deep chlorophyll maximum zone	0	0.06	0.26	0.8	TRUE	genus		d__Bacteria;p__Proteobacteria;c__Alphaproteobacteria;o__Pelagibacterales;f__Pelagibacteraceae;g__Pelagibacter;s__Pelagibacter sp003278165	d__Bacteria; p__Proteobacteria; c__Alphaproteobacteria; o__SAR11_clade; f__Clade_I; g__Clade_Ia; s__Candidatus_Pelagibacter	NA	NA	AG-390-A02_NODE_62	NA	NA	1470	NA	NA	0.470514	NA	NA
AG-390-A03_contigs	GORG-Tropics	60.38	0	1023866	43	83741	23810	170291	29.3	96.72	SWC-11	10	<40	36.2	-53.31	Biogeotraces	No	This SAG was collected from <= 200 meter-depth samples and was not from the deep chlorophyll maximum zone	0	0.06	0.06	0.79	TRUE	genus		d__Bacteria;p__Proteobacteria;c__Alphaproteobacteria;o__Pelagibacterales;f__Pelagibacteraceae;g__Pelagibacter;s__	NA	NA	NA	NA	NA	NA	NA	NA	NA	NA	NA	NA
AG-390-A05_contigs	GORG-Tropics	91.54	0	1482093	41	102929	36148	169704	29.7	95.65	SWC-11	10	<40	36.2	-53.31	Biogeotraces	No	This SAG was collected from <= 200 meter-depth samples and was not from the deep chlorophyll maximum zone	0	0.05	0.12	0.55	TRUE	class		d__Bacteria;p__Bacteroidota;c__Bacteroidia;o__Flavobacteriales;f__Flavobacteriaceae;g__MAG-121220-bin8;s__MAG-121220-bin8 sp004214185	d__Bacteria; p__Bacteroidota; c__Bacteroidia; o__Flavobacteriales; f__Flavobacteriaceae; g__NS4_marine_group; s__uncultured_bacterium	NA	NA	AG-390-A05_NODE_3	NA	NA	1525	NA	NA	0.850581	NA	NA
AG-390-A10_contigs	GORG-Tropics	62.77	0.3	1790506	75	45566	23873	160837	40.3	92.21	SWC-11	10	<40	36.2	-53.31	Biogeotraces	No	This SAG was collected from <= 200 meter-depth samples and was not from the deep chlorophyll maximum zone	0	0.04	0.13	0.73	TRUE	species		d__Bacteria;p__Proteobacteria;c__Alphaproteobacteria;o__Rhodobacterales;f__Rhodobacteraceae;g__MED-G52;s__MED-G52 sp002457055	NA	NA	NA	NA	NA	NA	NA	NA	NA	NA	NA	NA
AG-390-A13_contigs	GORG-Tropics	63.68	0	1234726	50	59883	24694	128999	29.8	95.92	SWC-11	10	<40	36.2	-53.31	Biogeotraces	No	This SAG was collected from <= 200 meter-depth samples and was not from the deep chlorophyll maximum zone	0	0.04	0.19	0.56	TRUE	phylum		d__Bacteria;p__Bacteroidota;c__Bacteroidia;o__Flavobacteriales;f__Flavobacteriaceae;g__MAG-121220-bin8;s__MAG-121220-bin8 sp902635895	d__Bacteria; p__Bacteroidota; c__Bacteroidia; o__Flavobacteriales; f__Flavobacteriaceae; g__NS4_marine_group; s__uncultured_bacterium	NA	NA	AG-390-A13_NODE_2	NA	NA	1525	NA	NA	0.894176	NA	NA
AG-390-A18_contigs	GORG-Tropics	67.67	0.05	1851349	79	45627	23434	148827	39.9	92.41	SWC-11	10	<40	36.2	-53.31	Biogeotraces	No	This SAG was collected from <= 200 meter-depth samples and was not from the deep chlorophyll maximum zone	0	0.13	0.24	0.62	TRUE	species		d__Bacteria;p__Proteobacteria;c__Alphaproteobacteria;o__Rhodobacterales;f__Rhodobacteraceae;g__MED-G52;s__MED-G52 sp902554705	d__Bacteria; p__Proteobacteria; c__Alphaproteobacteria; o__Rhodobacterales; f__Rhodobacteraceae; g__uncultured; s__Photobacterium_profundum	NA	NA	AG-390-A18_NODE_22	NA	NA	1454	NA	NA	0.901161	NA	NA
AG-390-A19_contigs	GORG-Tropics	88.5	0	1370115	29	100578	47245	402520	32	95.19	SWC-11	10	<40	36.2	-53.31	Biogeotraces	No	This SAG was collected from <= 200 meter-depth samples and was not from the deep chlorophyll maximum zone	0	0.19	0.12	0.48	TRUE	class		d__Bacteria;p__Proteobacteria;c__Alphaproteobacteria;o__Rhizobiales_B;f__TMED25;g__MED-G09;s__MED-G09 sp003278145	d__Bacteria; p__Proteobacteria; c__Alphaproteobacteria; o__Parvibaculales; f__OCS116_clade; g__OCS116_clade; s__marine_metagenome	NA	NA	AG-390-A19_NODE_7	NA	NA	1141	NA	NA	0.75147	NA	NA
AG-390-A20_contigs	GORG-Tropics	76.75	0.24	878680	39	54096	22530	148112	28.7	96.52	SWC-11	10	<40	36.2	-53.31	Biogeotraces	No	This SAG was collected from <= 200 meter-depth samples and was not from the deep chlorophyll maximum zone	0	0.1	0.05	0.78	TRUE	genus		d__Bacteria;p__Proteobacteria;c__Alphaproteobacteria;o__Pelagibacterales;f__Pelagibacteraceae;g__Pelagibacter;s__Pelagibacter sp902554765	d__Bacteria; p__Proteobacteria; c__Alphaproteobacteria; o__SAR11_clade; f__Clade_I; g__Clade_Ia; s__Candidatus_Pelagibacter	NA	NA	AG-390-A20_NODE_34	NA	NA	1470	NA	NA	0.376656	NA	NA
AG-390-A21_contigs	GORG-Tropics	59.38	0.47	796808	57	22955	13979	76798	29.4	96.3	SWC-11	10	<40	36.2	-53.31	Biogeotraces	No	This SAG was collected from <= 200 meter-depth samples and was not from the deep chlorophyll maximum zone	0	0.03	0.15	0.88	TRUE	genus		d__Bacteria;p__Proteobacteria;c__Alphaproteobacteria;o__Pelagibacterales;f__Pelagibacteraceae;g__Pelagibacter;s__Pelagibacter sp902554795	d__Bacteria; p__Proteobacteria; c__Alphaproteobacteria; o__SAR11_clade; f__Clade_I; g__Clade_Ia; s__Candidatus_Pelagibacter	NA	NA	AG-390-A21_NODE_20	NA	NA	1470	NA	NA	0.57336	NA	NA
AG-390-A22_contigs	GORG-Tropics	76.07	0	783372	23	102783	34059	209433	29.4	97.13	SWC-11	10	<40	36.2	-53.31	Biogeotraces	No	This SAG was collected from <= 200 meter-depth samples and was not from the deep chlorophyll maximum zone	0	0.05	0.33	0.63	TRUE	species		d__Bacteria;p__Proteobacteria;c__Alphaproteobacteria;o__Pelagibacterales;f__Pelagibacteraceae;g__Pelagibacter_A;s__	NA	NA	NA	NA	NA	NA	NA	NA	NA	NA	NA	NA
AG-390-A23_contigs	GORG-Tropics	84.46	0	1066407	51	51051	20909	113006	29.4	96.17	SWC-11	10	<40	36.2	-53.31	Biogeotraces	No	This SAG was collected from <= 200 meter-depth samples and was not from the deep chlorophyll maximum zone	0	0.02	0.13	0.85	TRUE	genus		d__Bacteria;p__Proteobacteria;c__Alphaproteobacteria;o__Pelagibacterales;f__Pelagibacteraceae;g__Pelagibacter;s__Pelagibacter sp003279775	d__Bacteria; p__Proteobacteria; c__Alphaproteobacteria; o__SAR11_clade; f__Clade_I; g__Clade_Ia; s__Candidatus_Pelagibacter	NA	NA	AG-390-A23_NODE_18	NA	NA	1471	NA	NA	0.51568	NA	NA
AG-390-B03_contigs	GORG-Tropics	71.66	0	1042159	39	48980	26722	100908	32.8	96.22	SWC-11	10	<40	36.2	-53.31	Biogeotraces	No	This SAG was collected from <= 200 meter-depth samples and was not from the deep chlorophyll maximum zone	0	0.02	0.18	0.62	TRUE	class		d__Bacteria;p__Proteobacteria;c__Gammaproteobacteria;o__SAR86;f__D2472;g__MED-G78;s__MED-G78 sp902558645	NA	NA	NA	NA	NA	NA	NA	NA	NA	NA	NA	NA
AG-390-B06_contigs	GORG-Tropics	68.67	0.11	684349	44	24731	15553	88363	29.7	96.29	SWC-11	10	<40	36.2	-53.31	Biogeotraces	No	This SAG was collected from <= 200 meter-depth samples and was not from the deep chlorophyll maximum zone	0	0.27	0.02	0.67	TRUE	genus		d__Bacteria;p__Proteobacteria;c__Alphaproteobacteria;o__Pelagibacterales;f__Pelagibacteraceae;g__Pelagibacter;s__Pelagibacter sp902591755	d__Bacteria; p__Proteobacteria; c__Alphaproteobacteria; o__SAR11_clade; f__Clade_I; g__Clade_Ib; s__marine_metagenome	NA	NA	AG-390-B06_NODE_19	NA	NA	1470	NA	NA	0.892971	NA	NA
AG-390-B07_contigs	GORG-Tropics	51.81	0	1460046	72	49342	20278	166159	40.4	91.28	SWC-11	10	<40	36.2	-53.31	Biogeotraces	No	This SAG was collected from <= 200 meter-depth samples and was not from the deep chlorophyll maximum zone	0	0.03	0.14	0.65	TRUE	species		d__Bacteria;p__Proteobacteria;c__Alphaproteobacteria;o__Rhodobacterales;f__Rhodobacteraceae;g__MED-G52;s__MED-G52 sp902554885	d__Bacteria; p__Proteobacteria; c__Alphaproteobacteria; o__Rhodobacterales; f__Rhodobacteraceae; g__Ascidiaceihabitans; s__uncultured_organism	NA	NA	AG-390-B07_NODE_11	NA	NA	1458	NA	NA	0.622321	NA	NA
AG-390-B14_contigs	GORG-Tropics	68.62	0.05	1757357	60	48485	29289	143651	40.2	91.56	SWC-11	10	<40	36.2	-53.31	Biogeotraces	No	This SAG was collected from <= 200 meter-depth samples and was not from the deep chlorophyll maximum zone	0	0.03	0.08	0.66	TRUE	species		d__Bacteria;p__Proteobacteria;c__Alphaproteobacteria;o__Rhodobacterales;f__Rhodobacteraceae;g__MED-G52;s__	NA	NA	NA	NA	NA	NA	NA	NA	NA	NA	NA	NA
AG-390-B18_contigs	GORG-Tropics	59.95	0.37	1358205	39	77237	34825	182643	36.4	96.02	SWC-11	10	<40	36.2	-53.31	Biogeotraces	No	This SAG was collected from <= 200 meter-depth samples and was not from the deep chlorophyll maximum zone	0	0.53	0.03	0.3	TRUE	family		d__Bacteria;p__Proteobacteria;c__Gammaproteobacteria;o__SAR86;f__SAR86;g__GCA-2707915;s__GCA-2707915 sp003212335	d__Bacteria; p__Proteobacteria; c__Gammaproteobacteria; o__SAR86_clade; f__SAR86_clade; g__SAR86_clade; s__uncultured_bacterium	NA	NA	AG-390-B18_NODE_3	NA	NA	1549	NA	NA	0.45629	NA	NA
AG-390-B19_contigs	GORG-Tropics	65.81	1.28	1010946	26	126598	38882	272904	32.6	96.41	SWC-11	10	<40	36.2	-53.31	Biogeotraces	No	This SAG was collected from <= 200 meter-depth samples and was not from the deep chlorophyll maximum zone	0	0.52	0.04	0.35	TRUE	phylum		d__Bacteria;p__Actinobacteriota;c__Acidimicrobiia;o__Actinomarinales;f__Actinomarinaceae;g__Actinomarina;s__Actinomarina sp902555055	NA	NA	NA	NA	NA	NA	NA	NA	NA	NA	NA	NA
AG-390-B21_contigs	GORG-Tropics	50.47	0	1175566	74	30933	15886	104391	31.3	95.77	SWC-11	10	<40	36.2	-53.31	Biogeotraces	No	This SAG was collected from <= 200 meter-depth samples and was not from the deep chlorophyll maximum zone	0	0.07	0.17	0.52	TRUE	class		d__Bacteria;p__Bacteroidota;c__Bacteroidia;o__Flavobacteriales;f__Flavobacteriaceae;g__MAG-121220-bin8;s__MAG-121220-bin8 sp002705485	d__Bacteria; p__Bacteroidota; c__Bacteroidia; o__Flavobacteriales; f__Flavobacteriaceae; g__NS4_marine_group; s__marine_metagenome	NA	NA	AG-390-B21_NODE_8	NA	NA	1524	NA	NA	0.739279	NA	NA
AG-390-C05_contigs	GORG-Tropics	75	0	1212056	49	56260	24735	147271	29.7	96.15	SWC-11	10	<40	36.2	-53.31	Biogeotraces	No	This SAG was collected from <= 200 meter-depth samples and was not from the deep chlorophyll maximum zone	0	0.05	0.24	0.55	TRUE	class		d__Bacteria;p__Bacteroidota;c__Bacteroidia;o__Flavobacteriales;f__Flavobacteriaceae;g__MAG-121220-bin8;s__MAG-121220-bin8 sp004214185	NA	NA	NA	NA	NA	NA	NA	NA	NA	NA	NA	NA
AG-390-C07_contigs	GORG-Tropics	69.08	0.6	1385993	44	59986	31499	158734	30.2	96.52	SWC-11	10	<40	36.2	-53.31	Biogeotraces	No	This SAG was collected from <= 200 meter-depth samples and was not from the deep chlorophyll maximum zone	0	0.32	0.05	0.46	TRUE	class		d__Bacteria;p__Bacteroidota;c__Bacteroidia;o__Cytophagales;f__Marinoscillaceae;g__MED-G16;s__MED-G16 sp002701745	d__Bacteria; p__Bacteroidota; c__Bacteroidia; o__Cytophagales; f__Cyclobacteriaceae; g__Marinoscillum; s__marine_metagenome	NA	NA	AG-390-C07_NODE_3	NA	NA	1516	NA	NA	0.999475	NA	NA
AG-390-C08_contigs	GORG-Tropics	70.34	0	1283589	19	126871	67557	248950	32.9	96.46	SWC-11	10	<40	36.2	-53.31	Biogeotraces	No	This SAG was collected from <= 200 meter-depth samples and was not from the deep chlorophyll maximum zone	0	0.43	0.22	0.75	TRUE	species		d__Bacteria;p__Proteobacteria;c__Gammaproteobacteria;o__SAR86;f__D2472;g__SCGC-AAA076-P13;s__SCGC-AAA076-P13 sp902557705	NA	NA	NA	NA	NA	NA	NA	NA	NA	NA	NA	NA
AG-390-C16_contigs	GORG-Tropics	65.39	0.37	1198982	27	88254	44406	169148	33	95.99	SWC-11	10	<40	36.2	-53.31	Biogeotraces	No	This SAG was collected from <= 200 meter-depth samples and was not from the deep chlorophyll maximum zone	0	0.73	0.03	0.59	TRUE	species		d__Bacteria;p__Proteobacteria;c__Gammaproteobacteria;o__SAR86;f__D2472;g__MED-G78;s__MED-G78 sp902558645	d__Bacteria; p__Proteobacteria; c__Gammaproteobacteria; o__SAR86_clade; f__SAR86_clade; g__SAR86_clade; s__uncultured_SAR86	NA	NA	AG-390-C16_NODE_13	NA	NA	1531	NA	NA	0.544474	NA	NA
AG-390-C17_contigs	GORG-Tropics	93.21	0	1292976	24	94047	53874	283344	29.4	96.43	SWC-11	10	<40	36.2	-53.31	Biogeotraces	No	This SAG was collected from <= 200 meter-depth samples and was not from the deep chlorophyll maximum zone	0	0.06	0.13	0.82	TRUE	genus		d__Bacteria;p__Proteobacteria;c__Alphaproteobacteria;o__Pelagibacterales;f__Pelagibacteraceae;g__Pelagibacter;s__Pelagibacter sp902555435	d__Bacteria; p__Proteobacteria; c__Alphaproteobacteria; o__SAR11_clade; f__Clade_I; g__Clade_Ia; s__Candidatus_Pelagibacter	NA	NA	AG-390-C17_NODE_6	NA	NA	1470	NA	NA	0.52715	NA	NA
AG-390-C18_contigs	GORG-Tropics	54.46	0	947861	52	33075	18228	79837	29.8	96.09	SWC-11	10	<40	36.2	-53.31	Biogeotraces	No	This SAG was collected from <= 200 meter-depth samples and was not from the deep chlorophyll maximum zone	0	0.09	0.14	0.44	TRUE	class		d__Bacteria;p__Proteobacteria;c__Alphaproteobacteria;o__HIMB59;f__GCA-002718135;g__AG-337-I02;s__	NA	NA	NA	NA	NA	NA	NA	NA	NA	NA	NA	NA
AG-390-C19_contigs	GORG-Tropics	94.58	0	1164792	39	61019	29866	100162	28.8	96.26	SWC-11	10	<40	36.2	-53.31	Biogeotraces	No	This SAG was collected from <= 200 meter-depth samples and was not from the deep chlorophyll maximum zone	0	0.71	0.03	0.66	TRUE	species		d__Bacteria;p__Proteobacteria;c__Alphaproteobacteria;o__Pelagibacterales;f__Pelagibacteraceae;g__Pelagibacter;s__Pelagibacter sp902555465	d__Bacteria; p__Proteobacteria; c__Alphaproteobacteria; o__SAR11_clade; f__Clade_I; g__Clade_Ib; s__uncultured_bacterium	NA	NA	AG-390-C19_NODE_1	NA	NA	1470	NA	NA	0.511775	NA	NA
AG-390-C20_contigs	GORG-Tropics	54.93	0.24	837571	45	29667	18612	111449	29.3	96.7	SWC-11	10	<40	36.2	-53.31	Biogeotraces	No	This SAG was collected from <= 200 meter-depth samples and was not from the deep chlorophyll maximum zone	0	0.08	0.18	0.81	TRUE	species		d__Bacteria;p__Proteobacteria;c__Alphaproteobacteria;o__Pelagibacterales;f__Pelagibacteraceae;g__Pelagibacter;s__	NA	NA	NA	NA	NA	NA	NA	NA	NA	NA	NA	NA
AG-390-C22_contigs	GORG-Tropics	83.13	0	1040035	27	91652	38519	181952	29.4	96.61	SWC-11	10	<40	36.2	-53.31	Biogeotraces	No	This SAG was collected from <= 200 meter-depth samples and was not from the deep chlorophyll maximum zone	0	0.08	0.1	0.57	TRUE	species		d__Bacteria;p__Proteobacteria;c__Alphaproteobacteria;o__Pelagibacterales;f__Pelagibacteraceae;g__Pelagibacter_A;s__Pelagibacter_A sp003278125	NA	NA	NA	NA	NA	NA	NA	NA	NA	NA	NA	NA
AG-390-C23_contigs	GORG-Tropics	68.21	0	927157	50	35145	18543	73475	29.4	95.95	SWC-11	10	<40	36.2	-53.31	Biogeotraces	No	This SAG was collected from <= 200 meter-depth samples and was not from the deep chlorophyll maximum zone	0	0.06	0.2	0.84	TRUE	genus		d__Bacteria;p__Proteobacteria;c__Alphaproteobacteria;o__Pelagibacterales;f__Pelagibacteraceae;g__Pelagibacter;s__Pelagibacter sp902555535	d__Bacteria; p__Proteobacteria; c__Alphaproteobacteria; o__SAR11_clade; f__Clade_I; g__Clade_Ia; s__Candidatus_Pelagibacter	NA	NA	AG-390-C23_NODE_33	NA	NA	1470	NA	NA	0.474932	NA	NA
AG-390-D02_contigs	GORG-Tropics	88.41	0.71	1102506	38	156301	29013	217774	29.2	96.25	SWC-11	10	<40	36.2	-53.31	Biogeotraces	No	This SAG was collected from <= 200 meter-depth samples and was not from the deep chlorophyll maximum zone	0.00281359	0.06	0.03	0.76	TRUE	genus		d__Bacteria;p__Proteobacteria;c__Alphaproteobacteria;o__Pelagibacterales;f__Pelagibacteraceae;g__Pelagibacter;s__	NA	NA	NA	NA	NA	NA	NA	NA	NA	NA	NA	NA
AG-390-D03_contigs	GORG-Tropics	73.03	0	1000217	47	45216	21281	139822	29.3	96.41	SWC-11	10	<40	36.2	-53.31	Biogeotraces	No	This SAG was collected from <= 200 meter-depth samples and was not from the deep chlorophyll maximum zone	0	0.04	0.31	0.82	TRUE	genus		d__Bacteria;p__Proteobacteria;c__Alphaproteobacteria;o__Pelagibacterales;f__Pelagibacteraceae;g__Pelagibacter;s__Pelagibacter sp902589455	NA	NA	NA	NA	NA	NA	NA	NA	NA	NA	NA	NA
AG-390-D05_contigs	GORG-Tropics	89.89	0.24	1067304	45	49276	23717	114307	29.4	96.63	SWC-11	10	<40	36.2	-53.31	Biogeotraces	No	This SAG was collected from <= 200 meter-depth samples and was not from the deep chlorophyll maximum zone	0	0.04	0.1	0.88	TRUE	genus		d__Bacteria;p__Proteobacteria;c__Alphaproteobacteria;o__Pelagibacterales;f__Pelagibacteraceae;g__Pelagibacter;s__Pelagibacter sp902555665	d__Bacteria; p__Proteobacteria; c__Alphaproteobacteria; o__SAR11_clade; f__Clade_I; g__Clade_Ia; s__Candidatus_Pelagibacter	NA	NA	AG-390-D05_NODE_35	NA	NA	1470	NA	NA	0.562454	NA	NA
AG-390-D06_contigs	GORG-Tropics	61.21	0.37	1138005	27	134817	42148	205548	32.9	96.36	SWC-11	10	<40	36.2	-53.31	Biogeotraces	No	This SAG was collected from <= 200 meter-depth samples and was not from the deep chlorophyll maximum zone	0	0.74	0.04	0.59	TRUE	species		d__Bacteria;p__Proteobacteria;c__Gammaproteobacteria;o__SAR86;f__D2472;g__MED-G78;s__MED-G78 sp902558645	d__Bacteria; p__Proteobacteria; c__Gammaproteobacteria; o__SAR86_clade; f__SAR86_clade; g__SAR86_clade; s__uncultured_SAR86	NA	NA	AG-390-D06_NODE_8	NA	NA	1531	NA	NA	0.544474	NA	NA
AG-390-D07_contigs	GORG-Tropics	78.22	0	980484	44	47215	22283	101999	28.8	96.26	SWC-11	10	<40	36.2	-53.31	Biogeotraces	No	This SAG was collected from <= 200 meter-depth samples and was not from the deep chlorophyll maximum zone	0	0.6	0.04	0.75	TRUE	species		d__Bacteria;p__Proteobacteria;c__Alphaproteobacteria;o__Pelagibacterales;f__Pelagibacteraceae;g__Pelagibacter;s__Pelagibacter sp902555655	d__Bacteria; p__Proteobacteria; c__Alphaproteobacteria; o__SAR11_clade; f__Clade_I; g__Clade_Ia; s__Candidatus_Pelagibacter	NA	NA	AG-390-D07_NODE_34	NA	NA	1470	NA	NA	0.565341	NA	NA
AG-390-D15_contigs	GORG-Tropics	97.63	0	1117043	20	114242	55852	137540	28.9	96.34	SWC-11	10	<40	36.2	-53.31	Biogeotraces	No	This SAG was collected from <= 200 meter-depth samples and was not from the deep chlorophyll maximum zone	0	0.07	0.06	0.79	TRUE	genus		d__Bacteria;p__Proteobacteria;c__Alphaproteobacteria;o__Pelagibacterales;f__Pelagibacteraceae;g__Pelagibacter;s__Pelagibacter sp003282985	d__Bacteria; p__Proteobacteria; c__Alphaproteobacteria; o__SAR11_clade; f__Clade_I; g__Clade_Ia; s__Candidatus_Pelagibacter	NA	NA	AG-390-D15_NODE_7	NA	NA	1470	NA	NA	0.506345	NA	NA
AG-390-D18_contigs	GORG-Tropics	86.05	0	1218852	33	85847	36934	146812	29.2	96.34	SWC-11	10	<40	36.2	-53.31	Biogeotraces	No	This SAG was collected from <= 200 meter-depth samples and was not from the deep chlorophyll maximum zone	0	0.04	0.22	0.84	TRUE	genus		d__Bacteria;p__Proteobacteria;c__Alphaproteobacteria;o__Pelagibacterales;f__Pelagibacteraceae;g__Pelagibacter;s__Pelagibacter sp003279715	d__Bacteria; p__Proteobacteria; c__Alphaproteobacteria; o__SAR11_clade; f__Clade_I; g__Clade_Ia; s__Candidatus_Pelagibacter	NA	NA	AG-390-D18_NODE_2	NA	NA	1470	NA	NA	0.676979	NA	NA
AG-390-D22_contigs	GORG-Tropics	70.31	0	995793	43	38100	23157	161830	29.5	96.26	SWC-11	10	<40	36.2	-53.31	Biogeotraces	No	This SAG was collected from <= 200 meter-depth samples and was not from the deep chlorophyll maximum zone	0	0.05	0.1	0.84	TRUE	genus		d__Bacteria;p__Proteobacteria;c__Alphaproteobacteria;o__Pelagibacterales;f__Pelagibacteraceae;g__Pelagibacter;s__Pelagibacter sp902556065	d__Bacteria; p__Proteobacteria; c__Alphaproteobacteria; o__SAR11_clade; f__Clade_I; g__Clade_Ia; s__Candidatus_Pelagibacter	NA	NA	AG-390-D22_NODE_33	NA	NA	1470	NA	NA	0.536658	NA	NA
AG-390-E03_contigs	GORG-Tropics	66.29	1.02	1707336	90	34624	18970	84849	46.4	89.28	SWC-11	10	<40	36.2	-53.31	Biogeotraces	No	This SAG was collected from <= 200 meter-depth samples and was not from the deep chlorophyll maximum zone	0	0.14	0.31	0.39	TRUE	species		d__Bacteria;p__Proteobacteria;c__Alphaproteobacteria;o__Puniceispirillales;f__Puniceispirillaceae;g__UBA3439;s__UBA3439 sp003212345	d__Bacteria; p__Proteobacteria; c__Alphaproteobacteria; o__Puniceispirillales; f__SAR116_clade; g__Candidatus_Puniceispirillum; s__uncultured_bacterium	NA	NA	AG-390-E03_NODE_24	NA	NA	1482	NA	NA	0.429378	NA	NA
AG-390-E04_contigs	GORG-Tropics	89.05	0	1139467	26	81732	43825	141258	28.5	96.52	SWC-11	10	<40	36.2	-53.31	Biogeotraces	No	This SAG was collected from <= 200 meter-depth samples and was not from the deep chlorophyll maximum zone	0	0.54	0.02	0.74	TRUE	species		d__Bacteria;p__Proteobacteria;c__Alphaproteobacteria;o__Pelagibacterales;f__Pelagibacteraceae;g__Pelagibacter;s__Pelagibacter sp902555945	d__Bacteria; p__Proteobacteria; c__Alphaproteobacteria; o__SAR11_clade; f__Clade_I; g__Clade_Ia; s__uncultured_bacterium	NA	NA	AG-390-E04_NODE_3	NA	NA	1470	NA	NA	0.458648	NA	NA
AG-390-E09_contigs	GORG-Tropics	74.79	0.43	1034186	26	147414	39776	291907	32.4	96.04	SWC-11	10	<40	36.2	-53.31	Biogeotraces	No	This SAG was collected from <= 200 meter-depth samples and was not from the deep chlorophyll maximum zone	0	0.03	0.03	0.4	TRUE	kingdom		d__Bacteria;p__Actinobacteriota;c__Acidimicrobiia;o__Actinomarinales;f__Actinomarinaceae;g__Actinomarina;s__Actinomarina sp902555985	d__Bacteria; p__Actinobacteriota; c__Acidimicrobiia; o__Actinomarinales; f__Actinomarinaceae; g__Candidatus_Actinomarina; s__marine_metagenome	NA	NA	AG-390-E09_NODE_5	NA	NA	1522	NA	NA	0.76575	NA	NA
AG-390-E13_contigs	GORG-Tropics	58.43	0	1014916	35	70334	28997	160935	32.7	96.06	SWC-11	10	<40	36.2	-53.31	Biogeotraces	No	This SAG was collected from <= 200 meter-depth samples and was not from the deep chlorophyll maximum zone	0	0.44	0.14	0.71	TRUE	order		d__Bacteria;p__Proteobacteria;c__Gammaproteobacteria;o__SAR86;f__D2472;g__SAR86A;s__SAR86A sp902556105	d__Bacteria; p__Proteobacteria; c__Gammaproteobacteria; o__SAR86_clade; f__SAR86_clade; g__SAR86_clade; s__uncultured_SAR86	NA	NA	AG-390-E13_NODE_1	NA	NA	1530	NA	NA	0.46013	NA	NA
AG-390-E14_contigs	GORG-Tropics	55.17	0	1005109	23	112454	43700	193099	32.6	96.26	SWC-11	10	<40	36.2	-53.31	Biogeotraces	No	This SAG was collected from <= 200 meter-depth samples and was not from the deep chlorophyll maximum zone	0	0.18	0.02	0.7	TRUE	species		d__Bacteria;p__Proteobacteria;c__Gammaproteobacteria;o__SAR86;f__D2472;g__SAR86A;s__SAR86A sp902557965	d__Bacteria; p__Proteobacteria; c__Gammaproteobacteria; o__SAR86_clade; f__SAR86_clade; g__SAR86_clade; s__uncultured_SAR86	NA	NA	AG-390-E14_NODE_13	NA	NA	1530	NA	NA	0.507395	NA	NA
AG-390-E15_contigs	GORG-Tropics	58.41	0	1144174	69	24946	16582	55386	37.4	94.35	SWC-11	10	<40	36.2	-53.31	Biogeotraces	No	This SAG was collected from <= 200 meter-depth samples and was not from the deep chlorophyll maximum zone	0	0.16	0.24	0.84	TRUE	species		d__Bacteria;p__Proteobacteria;c__Gammaproteobacteria;o__PS1;f__Thioglobaceae;g__Thioglobus;s__Thioglobus sp001628405	NA	NA	NA	NA	NA	NA	NA	NA	NA	NA	NA	NA
AG-390-E16_contigs	GORG-Tropics	71.15	0	781226	45	35962	17360	77776	28.5	96.6	SWC-11	10	<40	36.2	-53.31	Biogeotraces	No	This SAG was collected from <= 200 meter-depth samples and was not from the deep chlorophyll maximum zone	0	0.69	0.06	0.78	TRUE	species		d__Bacteria;p__Proteobacteria;c__Alphaproteobacteria;o__Pelagibacterales;f__Pelagibacteraceae;g__Pelagibacter;s__	NA	NA	NA	NA	NA	NA	NA	NA	NA	NA	NA	NA
AG-390-E17_contigs	GORG-Tropics	91.89	0	1649725	32	89635	51553	298028	37.9	94.35	SWC-11	10	<40	36.2	-53.31	Biogeotraces	No	This SAG was collected from <= 200 meter-depth samples and was not from the deep chlorophyll maximum zone	0	0.03	0.34	0.78	TRUE	order		d__Bacteria;p__Proteobacteria;c__Gammaproteobacteria;o__PS1;f__Thioglobaceae;g__Thioglobus;s__Thioglobus sp002169705	d__Bacteria; p__Proteobacteria; c__Gammaproteobacteria; o__Thiomicrospirales; f__Thioglobaceae; g__SUP05_cluster; s__Candidatus_Thioglobus	NA	NA	AG-390-E17_NODE_3	NA	NA	1535	NA	NA	0.899207	NA	NA
AG-390-E20_contigs	GORG-Tropics	70.34	0	1306237	56	57577	23325	166277	37.7	94.24	SWC-11	10	<40	36.2	-53.31	Biogeotraces	No	This SAG was collected from <= 200 meter-depth samples and was not from the deep chlorophyll maximum zone	0.0069704	0.03	0.34	0.8	TRUE	class		d__Bacteria;p__Proteobacteria;c__Gammaproteobacteria;o__PS1;f__Thioglobaceae;g__Thioglobus;s__Thioglobus sp902509905	d__Bacteria; p__Proteobacteria; c__Gammaproteobacteria; o__Thiomicrospirales; f__Thioglobaceae; g__SUP05_cluster; s__Candidatus_Thioglobus	NA	NA	AG-390-E20_NODE_2	NA	NA	1535	NA	NA	0.946927	NA	NA
AG-390-E21_contigs	GORG-Tropics	80.48	0	1005223	37	97212	27168	180128	28.7	96.26	SWC-11	10	<40	36.2	-53.31	Biogeotraces	No	This SAG was collected from <= 200 meter-depth samples and was not from the deep chlorophyll maximum zone	0	0.1	0.07	0.74	TRUE	genus		d__Bacteria;p__Proteobacteria;c__Alphaproteobacteria;o__Pelagibacterales;f__Pelagibacteraceae;g__Pelagibacter;s__Pelagibacter sp902556265	d__Bacteria; p__Proteobacteria; c__Alphaproteobacteria; o__SAR11_clade; f__Clade_I; g__Clade_Ia; s__Candidatus_Pelagibacter	NA	NA	AG-390-E21_NODE_4	NA	NA	1470	NA	NA	0.739222	NA	NA
AG-390-E23_contigs	GORG-Tropics	72.71	0	1127357	56	49183	20131	171137	30.7	95.75	SWC-11	10	<40	36.2	-53.31	Biogeotraces	No	This SAG was collected from <= 200 meter-depth samples and was not from the deep chlorophyll maximum zone	0	0.03	0.12	0.47	TRUE	phylum		d__Bacteria;p__Proteobacteria;c__Alphaproteobacteria;o__HIMB59;f__GCA-002718135;g__AG-337-I02;s__AG-337-I02 sp902591485	d__Bacteria; p__Proteobacteria; c__Alphaproteobacteria; o__Rhodospirillales; f__AEGEAN-169_marine_group; g__AEGEAN-169_marine_group; s__uncultured_marine	NA	NA	AG-390-E23_NODE_30	NA	NA	1482	NA	NA	0.709612	NA	NA
AG-390-F02_contigs	GORG-Tropics	72.96	0.79	2338982	63	134314	37126	284410	54.5	90.99	SWC-11	10	<40	36.2	-53.31	Biogeotraces	No	This SAG was collected from <= 200 meter-depth samples and was not from the deep chlorophyll maximum zone	0.00167252	0.29	0.06	0.47	TRUE	class		d__Bacteria;p__Proteobacteria;c__Gammaproteobacteria;o__Pseudomonadales;f__HTCC2089;g__UBA4421;s__UBA4421 sp002704225	d__Bacteria; p__Proteobacteria; c__Gammaproteobacteria; o__KI89A_clade; f__KI89A_clade; g__KI89A_clade; s__uncultured_marine	NA	NA	AG-390-F02_NODE_61	NA	NA	1251	NA	NA	0.99159	NA	NA
[truncated: 8,516 more rows]
