# Supplementary material for: Genomic representativeness and chimerism in large collections of SAGs and MAGs of marine prokaryoplankton
Source: Microbiome. 2024 Jul 15;12:126. doi: 10.1186/s40168-024-01848-3 (PMC11247762; doi:10.1186/s40168-024-01848-3)
Supplement: Supplementary file 7 — Additional file 6: Supplementary Table S3. High-quality GenBank genomes for Pelagibacter and Prochlorococcus. [file 40168_2024_1848_MOESM6_ESM.xlsx]

## Sheet: Sheet1
Supplementary Table 3. High qulaity GenBank genomes for Pelagibacter and Prochlorococcus.
GenBank_ID	Lineage
GCF_000012345.1_ASM1234v1_genomic	Pelagibacter
GCF_000153525.1_ASM15352v1_genomic	Pelagibacter
GCF_000155895.1_ASM15589v1_genomic	Pelagibacter
GCF_000195085.1_ASM19508v1_genomic	Pelagibacter
GCF_000384455.1_ASM38445v1_genomic	Pelagibacter
GCF_000472585.1_ASM47258v1_genomic	Pelagibacter
GCF_002101295.1_ASM210129v1_genomic	Pelagibacter
GCF_002101315.1_ASM210131v1_genomic	Pelagibacter
GCF_007833635.1_ASM783363v1_genomic	Pelagibacter
GCF_012276695.1_ASM1227669v1_genomic	Pelagibacter
GCF_012932795.1_ASM1293279v1_genomic	Pelagibacter
GCF_025558165.1_ASM2555816v1_genomic	Pelagibacter
GCF_900177485.1_IMG-taxon_2547132513_annotated_assembly_genomic	Pelagibacter
GCF_000007925.1_ASM792v1_genomic	Prochlorococcus
GCF_000011465.1_ASM1146v1_genomic	Prochlorococcus
GCF_000011485.1_ASM1148v1_genomic	Prochlorococcus
GCF_000012465.1_ASM1246v1_genomic	Prochlorococcus
GCF_000012645.1_ASM1264v1_genomic	Prochlorococcus
GCF_000015645.1_ASM1564v1_genomic	Prochlorococcus
GCF_000015665.1_ASM1566v1_genomic	Prochlorococcus
GCF_000015685.1_ASM1568v1_genomic	Prochlorococcus
GCF_000015705.1_ASM1570v1_genomic	Prochlorococcus
GCF_000015965.1_ASM1596v1_genomic	Prochlorococcus
GCF_000018065.1_ASM1806v1_genomic	Prochlorococcus
GCF_000018585.1_ASM1858v1_genomic	Prochlorococcus
GCF_000158595.1_ASM15859v1_genomic	Prochlorococcus
GCF_000757845.1_ASM75784v1_genomic	Prochlorococcus
GCF_000757865.1_ASM75786v1_genomic	Prochlorococcus
GCF_000759855.1_ASM75985v1_genomic	Prochlorococcus
GCF_000759865.1_ASM75986v1_genomic	Prochlorococcus
GCF_000759875.1_ASM75987v1_genomic	Prochlorococcus
GCF_000759885.1_ASM75988v1_genomic	Prochlorococcus
GCF_000759935.1_ASM75993v1_genomic	Prochlorococcus
GCF_000759955.1_ASM75995v1_genomic	Prochlorococcus
GCF_000759975.1_ASM75997v1_genomic	Prochlorococcus
GCF_000760015.1_ASM76001v1_genomic	Prochlorococcus
GCF_000760035.1_ASM76003v1_genomic	Prochlorococcus
GCF_000760055.1_ASM76005v1_genomic	Prochlorococcus
GCF_000760075.1_ASM76007v1_genomic	Prochlorococcus
GCF_000760095.1_ASM76009v1_genomic	Prochlorococcus
GCF_000760115.1_ASM76011v1_genomic	Prochlorococcus
GCF_000760155.1_ASM76015v1_genomic	Prochlorococcus
GCF_000760175.1_ASM76017v1_genomic	Prochlorococcus
GCF_000760195.1_ASM76019v1_genomic	Prochlorococcus
GCF_000760215.1_ASM76021v1_genomic	Prochlorococcus
GCF_000760235.1_ASM76023v1_genomic	Prochlorococcus
GCF_000760255.1_ASM76025v1_genomic	Prochlorococcus
GCF_000760275.1_ASM76027v1_genomic	Prochlorococcus
GCF_000760295.1_ASM76029v1_genomic	Prochlorococcus
GCF_000760315.1_ASM76031v1_genomic	Prochlorococcus
GCF_000760335.1_ASM76033v1_genomic	Prochlorococcus
GCF_000760355.1_ASM76035v1_genomic	Prochlorococcus
GCF_000760375.1_ASM76037v1_genomic	Prochlorococcus
GCF_001631965.1_ASM163196v1_genomic	Prochlorococcus
GCF_001631985.1_ASM163198v1_genomic	Prochlorococcus
GCF_001632005.1_ASM163200v1_genomic	Prochlorococcus
GCF_001632025.1_ASM163202v1_genomic	Prochlorococcus
GCF_001632045.1_ASM163204v1_genomic	Prochlorococcus
GCF_001632065.1_ASM163206v1_genomic	Prochlorococcus
GCF_001632075.1_ASM163207v1_genomic	Prochlorococcus
GCF_001632125.1_ASM163212v1_genomic	Prochlorococcus
GCF_001632145.1_ASM163214v1_genomic	Prochlorococcus
GCF_001989415.1_ASM198941v1_genomic	Prochlorococcus
GCF_001989435.1_ASM198943v1_genomic	Prochlorococcus
GCF_001989455.1_ASM198945v1_genomic	Prochlorococcus
GCF_002812945.1_ASM281294v1_genomic	Prochlorococcus
GCF_003208055.1_ASM320805v1_genomic	Prochlorococcus
GCF_003208065.1_ASM320806v1_genomic	Prochlorococcus
GCF_012933585.1_ASM1293358v1_genomic	Prochlorococcus
GCF_012933595.1_ASM1293359v1_genomic	Prochlorococcus
GCF_012933605.1_ASM1293360v1_genomic	Prochlorococcus
GCF_017695955.1_ASM1769595v1_genomic	Prochlorococcus
GCF_017695965.1_ASM1769596v1_genomic	Prochlorococcus
GCF_017695975.1_ASM1769597v1_genomic	Prochlorococcus
GCF_017696015.1_ASM1769601v1_genomic	Prochlorococcus
GCF_017696035.1_ASM1769603v1_genomic	Prochlorococcus
GCF_017696055.1_ASM1769605v1_genomic	Prochlorococcus
GCF_017696075.1_ASM1769607v1_genomic	Prochlorococcus
GCF_017696085.1_ASM1769608v1_genomic	Prochlorococcus
GCF_017696175.1_ASM1769617v1_genomic	Prochlorococcus
GCF_017696205.1_ASM1769620v1_genomic	Prochlorococcus
GCF_017696245.1_ASM1769624v1_genomic	Prochlorococcus
GCF_017696275.1_ASM1769627v1_genomic	Prochlorococcus
GCF_017696315.1_ASM1769631v1_genomic	Prochlorococcus
GCF_019324835.1_ASM1932483v1_genomic	Prochlorococcus
GCF_019324845.1_ASM1932484v1_genomic	Prochlorococcus
GCF_019324885.1_ASM1932488v1_genomic	Prochlorococcus
GCF_019324905.1_ASM1932490v1_genomic	Prochlorococcus
GCF_019324925.1_ASM1932492v1_genomic	Prochlorococcus
GCF_019324945.1_ASM1932494v1_genomic	Prochlorococcus
GCF_019324955.1_ASM1932495v1_genomic	Prochlorococcus
GCF_019324985.1_ASM1932498v1_genomic	Prochlorococcus
GCF_019325005.1_ASM1932500v1_genomic	Prochlorococcus
GCF_019325015.1_ASM1932501v1_genomic	Prochlorococcus
GCF_019325045.1_ASM1932504v1_genomic	Prochlorococcus
GCF_019325055.1_ASM1932505v1_genomic	Prochlorococcus
GCF_019325065.1_ASM1932506v1_genomic	Prochlorococcus
GCF_019325105.1_ASM1932510v1_genomic	Prochlorococcus
GCF_019325115.1_ASM1932511v1_genomic	Prochlorococcus
