# Supplementary material for: Genomic representativeness and chimerism in large collections of SAGs and MAGs of marine prokaryoplankton
Source: Microbiome. 2024 Jul 15;12:126. doi: 10.1186/s40168-024-01848-3 (PMC11247762; doi:10.1186/s40168-024-01848-3)
Supplement: Supplementary file 8 — Additional file 7: Supplementary Table S4. A matrix showing the prevalence of KEGG-modules in Pelagibacter SAGs and MAGs. [file 40168_2024_1848_MOESM7_ESM.xlsx]

## Sheet: Sheet1
Supplementary Table 4. A matrix showing the prevalence of KEGG-modules in Pelagibacter SAGs and MAGs.
# The precense/absence of a module is determined by Anvi'o 7 and the taxonomy of SAGs and MAGs are assigned using GTDB-Tk (See Methods)
module	prevalence	AG-313-A11_contigs	AG-313-I15_contigs	AG-313-I18_contigs	AG-313-J13_contigs	AG-313-J19_contigs	AG-313-M10_contigs	AG-313-M21_contigs	AG-319-F05_contigs	AG-319-F14_contigs	AG-319-F18_contigs	AG-319-K04_contigs	AG-319-M14_contigs	AG-319-N23_contigs	AG-325-A06_contigs	AG-325-A09_contigs	AG-325-A11_contigs	AG-325-A13_contigs	AG-325-A21_contigs	AG-325-B10_contigs	AG-325-C02_contigs	AG-325-C04_contigs	AG-325-C07_contigs	AG-325-C10_contigs	AG-325-C18_contigs	AG-325-C21_contigs	AG-325-D03_contigs	AG-325-D07_contigs	AG-325-D10_contigs	AG-325-D14_contigs	AG-325-D19_contigs	AG-325-E08_contigs	AG-325-E11_contigs	AG-325-E22_contigs	AG-325-E23_contigs	AG-325-F13_contigs	AG-325-F15_contigs	AG-325-G08_contigs	AG-325-G21_contigs	AG-325-I05_contigs	AG-325-I13_contigs	AG-325-J04_contigs	AG-325-J17_contigs	AG-325-K02_contigs	AG-325-K03_contigs	AG-325-K07_contigs	AG-325-K09_contigs	AG-325-K10_contigs	AG-325-K17_contigs
M00151	78.9233	0	1	0	0	1	1	1	1	1	1	1	1	1	1	1	0	1	1	1	1	1	1	1	1	0	1	1	1	0	1	1	1	1	0	0	1	1	1	0	0	1	1	1	0	1	1	1	0
M00005	77.2623	0	1	1	0	0	1	1	1	1	0	1	1	1	1	1	0	1	1	1	1	1	1	1	1	0	1	1	1	0	1	1	0	1	0	1	1	1	1	0	1	1	1	1	0	1	1	1	1
M00086	73.425	0	1	0	0	0	1	0	1	1	1	0	1	1	0	1	0	1	1	1	0	0	1	1	1	1	0	1	0	0	0	1	1	1	1	1	1	1	1	1	0	0	0	1	1	1	0	1	1
M00028	72.2795	1	1	1	1	0	1	0	1	0	1	0	1	1	1	1	1	1	1	0	1	0	1	0	1	1	0	1	1	0	0	1	1	1	1	1	0	0	1	0	1	1	1	0	0	1	1	0	1
M00149	69.5304	1	1	1	0	0	1	1	1	0	1	0	0	1	1	0	0	1	1	1	1	0	0	1	1	1	0	1	1	1	0	1	1	1	1	0	0	1	1	1	0	1	0	0	1	1	1	1	1
M00155	68.614	1	1	1	1	1	1	1	0	0	1	1	1	0	0	1	0	0	0	1	1	1	1	1	1	1	1	0	0	0	1	1	1	1	1	1	0	0	1	1	1	0	0	1	1	1	0	0	1
M00120	68.0412	1	0	0	1	1	1	1	0	1	1	1	1	1	1	1	1	0	1	1	0	0	0	1	1	1	0	0	1	1	0	1	0	1	1	1	1	0	1	1	0	1	1	1	1	0	1	0	1
M00007	67.6403	0	0	0	1	1	0	1	0	1	1	0	1	1	0	1	1	0	1	0	0	1	1	1	1	1	0	0	1	1	1	1	1	0	1	0	0	0	1	0	0	0	1	1	1	1	1	1	1
M00083	66.953	0	0	1	1	1	1	1	0	1	1	1	1	0	0	1	1	1	0	0	1	0	1	1	1	1	0	1	1	1	1	1	1	1	1	1	0	1	1	0	0	1	1	1	1	0	1	1	1
M00050	66.7239	1	1	0	1	0	1	1	1	1	1	0	1	0	0	1	1	1	0	0	1	0	1	1	1	1	0	1	1	1	0	1	1	0	1	1	1	1	1	1	1	0	1	1	1	0	1	1	1
M00049	66.4376	0	1	0	1	1	0	1	1	0	1	1	1	0	0	1	0	0	0	0	0	0	0	1	1	1	0	0	0	1	0	1	1	0	1	1	0	0	1	0	0	0	1	1	1	0	1	1	1
M00432	66.2658	1	1	0	1	0	1	1	0	1	0	1	1	1	1	0	0	1	1	1	0	0	1	1	1	1	0	0	0	1	0	1	1	0	1	1	0	0	1	0	1	1	1	0	0	1	1	1	1
M00011	65.8076	0	0	1	0	0	0	1	0	0	1	0	1	1	1	0	0	1	1	1	1	0	0	1	1	1	0	1	1	1	0	1	1	1	1	0	0	1	1	1	0	0	0	1	1	1	1	1	1
M00019	64.6048	0	1	1	1	0	1	0	1	0	1	0	1	0	1	1	0	1	0	1	0	0	1	0	1	1	0	0	0	0	0	1	1	1	0	1	1	0	0	0	0	0	1	1	1	1	1	0	0
M00118	64.3184	1	1	0	1	0	0	0	1	1	0	0	0	1	1	1	0	1	0	0	1	0	1	1	1	1	0	1	1	1	0	1	0	0	1	1	0	1	1	0	0	0	1	1	1	0	1	1	0
M00133	61.1684	1	1	1	1	0	1	1	1	0	1	0	1	0	1	0	1	1	0	1	0	0	1	1	0	1	0	1	1	1	0	0	1	0	1	1	1	0	0	1	0	0	1	1	1	1	1	1	1
M00016	59.622	0	1	1	0	0	1	0	0	0	1	0	0	1	1	1	1	1	1	1	0	0	1	0	1	1	0	1	1	0	0	1	1	1	1	0	0	0	1	0	0	1	1	0	0	1	0	0	1
M00051	59.0493	1	1	1	0	0	1	0	1	0	1	0	1	1	0	1	1	0	1	0	0	0	0	0	1	1	0	1	1	1	0	1	1	0	1	1	0	0	1	0	0	0	1	1	1	0	0	0	0
M00018	58.2474	1	1	1	1	0	1	0	0	0	1	0	0	0	0	1	0	0	0	0	1	0	1	0	1	1	0	1	0	0	0	1	0	1	1	1	0	0	0	0	1	0	0	0	1	1	0	0	1
M00157	57.4456	0	1	0	0	0	0	1	1	0	1	0	1	1	1	1	1	0	0	0	1	0	1	1	1	1	1	0	1	0	1	1	1	0	1	0	0	0	1	0	0	0	1	0	0	1	0	0	0
M00048	55.2692	1	0	1	1	0	0	1	1	1	1	1	1	0	0	1	0	0	0	0	0	0	0	1	1	1	0	0	0	1	0	1	0	0	1	1	0	0	1	0	0	0	1	1	1	0	1	1	1
M00307	52.52	0	0	1	0	0	1	0	0	0	1	0	0	0	1	1	0	0	0	1	0	0	0	1	1	0	1	0	1	0	0	1	1	0	1	0	0	1	0	1	0	0	0	1	0	1	1	0	0
M00169	52.1191	0	0	1	0	0	0	1	1	1	0	0	0	0	1	1	0	1	0	1	0	1	0	0	1	0	1	0	0	0	0	0	0	1	1	1	0	0	1	0	0	0	1	0	1	1	0	0	0
M00009	52.0619	0	0	0	0	0	0	0	0	0	1	0	1	0	0	0	0	1	1	1	1	0	0	1	1	1	0	0	1	1	0	1	1	1	1	0	0	1	1	1	0	0	0	0	0	1	1	1	1
M00844	51.9473	0	0	0	0	0	1	0	1	0	1	0	1	1	0	1	0	0	0	1	0	0	0	0	1	1	0	0	1	0	0	1	1	1	1	1	0	0	1	0	0	0	1	0	0	1	0	0	1
M00022	50.8018	0	1	1	0	0	1	0	1	1	1	0	0	1	0	1	1	0	1	0	0	0	0	1	1	1	1	1	1	0	0	1	0	0	1	0	0	0	0	0	0	0	0	0	0	0	0	1	1
M00144	49.9427	1	1	0	1	1	1	0	1	0	1	0	1	1	0	0	1	0	0	0	0	1	0	0	1	0	1	0	1	1	0	0	0	0	1	1	1	0	1	0	0	0	1	0	0	1	0	0	1
M00015	49.6564	0	0	0	0	0	0	1	1	0	1	0	0	0	1	1	0	0	1	1	1	0	1	1	1	0	0	1	1	0	0	1	0	0	1	0	0	0	1	0	0	0	0	0	0	1	1	0	1
M00063	49.1409	1	0	1	0	0	1	0	1	0	0	0	1	1	1	0	0	0	0	1	1	1	1	0	1	1	0	1	0	0	0	1	0	0	1	0	1	0	1	0	1	0	0	0	0	1	0	0	0
M00881	45.9908	0	0	1	1	0	0	0	1	0	0	0	0	0	0	0	0	1	0	1	0	0	0	0	1	1	0	1	0	1	0	1	0	0	0	0	1	0	1	1	1	0	0	0	1	0	1	1	0
M00140	45.2463	0	1	1	1	1	0	0	0	1	1	0	1	1	0	0	0	0	0	0	0	1	1	1	1	1	0	0	0	1	0	1	1	0	1	1	1	0	1	0	0	0	1	0	0	0	1	1	0
M00168	44.7881	0	0	0	0	0	0	0	0	0	0	0	1	1	0	0	0	1	1	0	1	0	0	1	1	1	0	0	1	1	0	0	1	1	0	0	0	0	1	1	0	0	0	1	0	1	1	1	0
M00060	42.1535	1	0	0	0	0	0	0	0	0	1	0	0	0	1	0	0	0	0	0	0	1	1	1	0	1	0	0	1	0	0	1	0	0	0	0	0	0	1	1	0	0	1	0	0	0	0	0	0
M00866	42.1535	1	0	0	0	0	0	0	0	0	1	0	0	0	1	0	0	0	0	0	0	1	1	1	0	1	0	0	1	0	0	1	0	0	0	0	0	0	1	1	0	0	1	0	0	0	0	0	0
M00125	38.8889	0	0	1	0	0	0	0	0	0	1	0	0	1	0	0	0	0	0	0	0	1	1	1	1	1	0	0	0	0	0	0	0	0	1	1	1	0	1	1	0	0	1	0	1	0	1	1	0
M00093	36.9416	1	0	0	0	0	1	0	0	0	0	0	1	0	0	0	0	0	1	0	1	0	0	1	1	0	0	0	1	0	0	1	0	1	1	0	0	0	0	0	0	0	1	0	0	0	1	0	0
M00570	36.5979	0	0	0	0	0	0	0	1	0	1	0	1	0	1	0	0	0	0	0	0	0	0	0	1	0	0	0	0	0	0	1	0	0	0	1	0	0	0	0	0	0	1	0	1	0	1	0	0
M00002	36.0252	0	0	0	0	0	0	0	0	1	0	0	1	0	0	0	0	0	0	0	0	0	0	0	0	0	0	0	0	0	0	1	0	0	1	0	0	0	1	0	0	0	0	0	0	1	1	1	0
M00012	35.1088	0	0	1	0	0	1	0	0	0	0	0	1	0	0	0	0	0	0	0	0	0	0	0	1	0	0	0	1	0	0	1	0	0	1	1	0	0	0	0	0	0	0	0	0	1	0	0	1
M00868	34.7652	0	1	0	0	0	1	0	0	1	1	0	1	1	0	0	0	0	0	0	0	0	1	0	0	0	0	0	0	1	0	1	0	0	0	0	0	0	1	0	0	0	1	1	0	0	0	1	0
M00003	34.4788	0	0	0	0	0	0	0	0	1	0	0	1	0	0	0	0	0	0	0	0	0	0	0	0	0	0	0	0	0	0	1	0	0	1	0	0	0	1	0	0	0	0	0	0	1	1	1	0
M00096	33.3906	0	0	0	0	0	1	0	0	0	0	0	1	0	1	0	0	1	0	0	0	0	1	1	1	0	0	0	0	0	0	1	0	0	1	0	0	0	0	0	1	0	0	0	0	1	1	0	0
M00909	32.3024	0	0	1	0	1	1	0	0	0	1	0	0	0	0	0	1	0	0	0	1	0	0	1	0	0	0	0	1	0	0	0	0	0	1	0	0	0	1	0	0	0	0	1	1	0	1	0	0
M00172	31.5578	0	0	0	0	0	0	0	0	1	0	0	0	0	0	1	0	1	0	0	0	0	0	0	1	0	0	0	0	0	0	0	0	1	0	0	0	0	1	0	0	0	0	0	0	1	0	0	0
M00121	30.6987	0	0	0	0	0	1	0	0	1	1	0	1	0	0	0	0	0	1	1	0	0	1	0	0	0	0	0	0	1	0	1	0	0	0	0	0	0	1	0	0	0	1	1	0	0	0	1	0
M00793	30.5842	1	0	0	0	1	1	0	0	1	0	0	0	0	0	1	0	1	0	1	1	0	0	0	0	0	0	0	0	0	0	0	1	0	0	0	0	0	0	0	0	0	0	0	0	0	0	1	1
M00880	24.055	1	1	1	0	1	1	0	1	0	1	1	1	1	0	0	0	1	1	0	0	1	0	1	0	0	0	0	0	1	0	0	0	0	0	0	0	0	0	0	0	0	0	0	0	0	1	0	0
M00526	23.7113	0	0	0	0	0	0	0	0	0	1	0	0	0	1	0	0	1	0	0	0	0	0	0	0	1	0	1	0	0	0	1	0	0	1	0	0	0	1	0	0	0	0	0	1	0	0	0	0
M00053	23.3104	0	0	0	1	0	1	0	0	0	1	0	1	0	0	0	0	0	0	0	0	0	1	0	1	0	0	1	1	0	0	0	0	0	1	0	0	0	0	0	0	1	1	0	0	0	0	0	1
M00527	21.4777	0	0	0	0	0	0	0	0	0	1	0	0	0	1	0	0	1	0	0	0	0	0	0	0	1	0	1	0	0	0	1	0	0	1	0	0	0	1	0	0	0	0	0	1	0	0	0	0
M00026	14.6048	0	0	0	0	0	0	0	1	0	1	0	1	0	0	0	0	0	1	0	0	0	0	0	1	0	0	0	0	0	1	0	0	0	0	0	0	0	0	0	0	0	0	0	0	1	0	0	1
M00546	13.9748	0	0	1	0	0	0	1	0	0	1	0	1	0	0	0	0	0	0	0	0	0	0	0	0	0	1	0	0	0	0	0	0	0	0	0	0	0	0	0	0	0	0	0	0	0	0	0	0
M00119	10.8247	0	0	0	0	0	0	0	0	0	0	0	0	0	0	0	0	0	0	0	0	0	0	0	0	0	0	0	0	0	0	0	0	0	0	0	0	0	0	0	0	0	0	0	1	0	0	0	0
M00035	8.70561	0	0	0	0	0	0	0	1	0	0	0	1	0	0	0	0	0	0	0	0	0	0	0	0	0	0	0	0	0	0	0	0	0	0	0	0	0	0	0	0	1	0	0	1	1	0	0	0
M00017	5.32646	0	0	0	0	0	1	0	0	0	0	0	0	0	0	0	0	0	0	0	0	0	0	0	0	0	0	0	0	0	0	0	0	0	0	0	0	0	0	0	0	0	0	0	0	0	0	0	0
M00023	4.18099	0	0	0	0	0	0	0	0	0	1	0	1	0	0	0	0	1	0	0	0	0	0	0	0	0	0	0	0	0	0	0	0	0	0	0	0	0	0	0	0	0	0	0	0	0	0	0	0
M00010	3.83734	0	0	0	0	0	0	0	0	0	0	0	0	0	0	0	0	0	0	0	0	0	0	0	0	0	0	0	0	0	0	0	0	0	0	0	0	0	0	0	0	0	0	0	0	0	0	0	0
M00001	2.74914	0	0	0	0	0	0	0	0	0	0	0	0	0	0	0	0	0	0	0	0	0	0	0	0	0	0	0	0	0	0	0	0	0	0	0	0	0	0	0	0	0	0	0	0	0	0	0	0
M00082	1.71821	0	0	0	0	0	0	0	0	0	0	0	0	0	1	0	0	0	0	0	0	0	0	0	0	0	0	0	0	1	0	0	0	0	0	0	0	0	0	0	0	0	0	0	0	0	0	0	0
M00923	1.60367	0	0	0	0	0	0	0	0	0	0	0	0	0	0	0	0	0	0	0	0	0	0	0	0	0	0	0	0	0	0	0	0	0	0	0	0	0	0	0	0	0	0	0	0	0	0	0	0
M00021	0.744559	0	0	0	0	0	0	0	0	0	0	0	0	0	0	0	0	0	0	0	0	0	0	0	0	0	0	0	0	0	0	0	0	0	0	0	0	0	0	0	0	0	0	0	0	0	0	0	0
M00167	0.687285	0	0	0	0	0	0	0	0	0	0	0	0	0	0	0	0	0	0	0	0	0	0	0	0	0	0	0	0	0	0	0	0	0	0	0	0	0	0	0	0	0	0	0	0	0	0	0	0
M00165	0.515464	0	0	0	0	0	0	0	0	0	0	0	0	0	0	0	0	0	0	0	0	0	0	0	0	0	0	0	0	0	0	0	0	0	0	0	0	0	0	0	0	0	0	0	0	0	0	0	0
M00064	0.343643	0	0	0	0	0	0	0	0	0	0	0	0	0	0	0	0	0	0	0	0	0	0	0	0	0	0	0	0	0	0	0	0	0	0	0	0	0	0	0	0	0	0	0	0	0	0	0	0
M00913	0.286369	0	0	0	0	0	0	0	0	0	0	0	0	0	0	0	0	0	0	0	0	0	0	0	0	0	0	0	0	0	0	0	0	0	0	0	0	0	0	0	0	0	0	0	0	0	0	0	0
M00004	0.171821	0	0	0	0	0	0	0	0	0	0	0	0	0	0	0	0	0	0	0	0	0	0	0	0	0	0	0	0	0	0	0	0	0	0	0	0	0	0	0	0	0	0	0	0	0	0	0	0
M00115	0.0572738	0	0	0	0	0	0	0	0	0	0	0	0	0	0	0	0	0	0	0	0	0	0	0	0	0	0	0	0	0	0	0	0	0	0	0	0	0	0	0	0	0	0	0	0	0	0	0	0
M00156	0.0572738	0	0	0	0	0	0	0	1	0	0	0	0	0	0	0	0	0	0	0	0	0	0	0	0	0	0	0	0	0	0	0	0	0	0	0	0	0	0	0	0	0	0	0	0	0	0	0	0
M00916	0.0572738	0	0	0	0	0	0	0	0	0	0	0	0	0	0	0	0	0	0	0	0	0	0	0	0	0	0	0	0	0	0	0	0	0	0	0	0	0	0	0	0	0	0	0	0	0	0	0	0
[truncated: 1,698 more columns]
