# Supplementary material for: Genomic representativeness and chimerism in large collections of SAGs and MAGs of marine prokaryoplankton
Source: Microbiome. 2024 Jul 15;12:126. doi: 10.1186/s40168-024-01848-3 (PMC11247762; doi:10.1186/s40168-024-01848-3)
Supplement: Supplementary file 9 — Additional file 8: Supplementary Table S5. A matrix showing the prevalence of KEGG-modules in Prochlorococcus SAGs and MAGs. [file 40168_2024_1848_MOESM8_ESM.xlsx]

## Sheet: Sheet1
Supplementary Table 5. A matrix showing the prevalence of KEGG-modules in Prochlorococcus SAGs and MAGs.
# The precense/absence of a module is determined by Anvi'o 7 and the taxonomy of SAGs and MAGs are assigned using GTDB-Tk (See Methods)
module	prevalence	AG-325-B15_contigs	AG-333-F19_contigs	AG-333-P23_contigs	AG-337-J18_contigs	AG-337-M23_contigs	AG-349-A05_contigs	AG-349-A19_contigs	AG-349-A23_contigs	AG-349-B16_contigs	AG-349-B18_contigs	AG-349-C08_contigs	AG-349-C13_contigs	AG-349-C16_contigs	AG-349-D14_contigs	AG-349-E11_contigs	AG-349-E23_contigs	AG-349-G11_contigs	AG-349-G15_contigs	AG-349-G16_contigs	AG-349-G23_contigs	AG-349-I11_contigs	AG-349-I16_contigs	AG-349-I21_contigs	AG-349-J23_contigs	AG-349-K03_contigs	AG-349-K10_contigs	AG-349-M02_contigs	AG-349-M17_contigs	AG-349-N10_contigs	AG-349-N20_contigs	AG-349-N22_contigs	AG-349-N23_contigs	AG-349-P01_contigs	AG-349-P02_contigs	AG-349-P06_contigs	AG-359-B02_contigs	AG-359-F16_contigs	AG-359-I05_contigs	AG-359-L20_contigs	AG-359-P22_contigs	AG-404-D14_contigs	AG-404-E19_contigs	AG-404-O15_contigs	AG-422-A04_contigs	AG-422-A17_contigs	AG-422-B14_contigs	AG-422-C03_contigs	AG-422-C11_contigs
M00049	72.2798	0	0	1	0	0	0	1	1	1	1	1	1	1	1	1	1	1	1	0	1	1	1	0	0	0	0	0	1	1	1	1	1	1	0	0	0	0	1	1	0	1	1	1	0	1	1	0	0
M00133	70.7254	1	1	1	1	1	1	1	0	1	1	1	1	1	1	0	1	0	0	1	1	0	0	0	1	0	0	1	1	1	1	0	1	1	0	0	1	1	1	1	0	1	1	1	1	0	1	1	0
M00021	68.3938	1	1	0	1	1	1	0	0	1	1	0	1	1	1	1	0	1	0	1	1	1	1	0	1	1	0	1	1	1	1	1	1	1	1	1	1	0	1	0	1	1	1	1	0	0	1	1	0
M00155	67.0984	1	1	0	1	1	0	1	0	1	0	1	1	0	1	1	1	1	0	1	1	1	1	0	0	1	0	1	0	0	0	1	1	0	1	0	0	1	1	1	1	1	1	1	0	0	0	0	1
M00166	67.0984	1	0	1	1	1	0	0	1	1	0	1	1	0	1	0	1	0	0	0	1	0	1	0	0	1	1	1	1	1	1	0	0	1	1	1	1	0	1	1	0	1	1	1	1	1	1	0	1
M00086	66.5803	1	1	0	1	1	0	1	0	1	1	1	1	0	1	1	0	0	1	1	1	1	1	1	1	1	1	1	1	1	0	0	0	1	0	0	0	0	1	0	0	1	0	1	1	1	1	0	1
M00123	66.0622	0	0	1	0	0	0	1	0	1	0	0	1	1	1	1	0	1	1	0	1	0	1	1	0	0	0	0	1	0	1	1	0	0	0	0	0	1	1	1	1	1	1	0	1	1	1	1	1
M00005	65.544	1	1	1	1	1	1	1	1	1	1	0	1	0	1	0	1	0	1	1	1	1	1	0	0	1	1	1	1	1	1	1	1	0	1	0	1	1	1	1	1	1	1	1	0	1	1	0	0
M00120	65.0259	0	0	1	1	0	1	1	1	1	0	1	1	1	0	0	1	0	1	1	1	1	0	1	1	0	1	1	0	1	0	0	0	1	1	0	1	0	0	0	0	0	0	1	0	0	1	0	0
M00082	64.7668	1	1	1	1	0	1	0	1	1	0	1	1	1	0	0	1	0	1	1	1	1	0	1	1	1	1	1	0	1	1	1	0	1	1	1	1	1	1	1	1	1	1	1	0	1	0	1	1
M00083	63.7306	1	0	1	0	0	1	1	0	1	0	0	0	1	1	1	1	0	0	1	1	1	1	0	0	1	0	1	1	0	0	1	1	1	1	0	0	0	1	0	0	1	1	1	0	0	1	1	1
M00307	63.2124	1	1	0	0	1	1	0	0	1	0	1	1	1	1	1	1	0	1	1	1	1	1	1	0	1	1	1	0	1	1	0	0	1	0	0	0	0	1	0	0	1	0	1	0	0	1	0	1
M00157	61.399	1	0	0	0	0	0	1	0	1	1	1	1	0	1	1	0	1	0	0	1	1	1	1	1	0	0	0	1	1	0	1	0	0	0	1	1	1	0	0	0	1	1	1	1	1	1	1	0
M00881	60.8808	0	0	0	1	1	0	1	0	1	1	1	1	0	1	0	0	0	1	1	1	0	1	1	1	1	1	1	1	1	0	0	0	0	0	0	0	0	1	0	1	1	0	1	1	1	1	0	1
M00007	60.3627	1	0	1	1	0	0	1	0	1	1	1	1	1	1	1	0	1	1	1	1	1	1	0	0	1	0	0	1	1	1	0	0	1	1	0	1	1	1	0	1	1	1	1	0	1	0	1	1
M00028	59.8446	0	0	1	1	1	0	1	0	1	0	1	1	1	0	1	1	0	0	1	1	0	1	1	0	1	1	1	0	1	1	0	1	1	0	0	0	0	0	0	0	1	0	1	1	0	1	1	0
M00097	56.9948	1	1	1	1	0	1	1	1	0	1	1	1	1	0	0	1	1	1	0	1	1	0	0	1	0	0	0	0	1	0	1	0	0	1	1	0	0	1	1	1	1	1	1	0	1	0	1	1
M00004	53.886	1	0	1	1	0	0	0	1	1	1	1	1	0	1	1	1	0	1	1	1	0	0	0	0	0	0	1	1	0	0	1	0	1	0	0	1	1	1	0	1	1	1	1	0	0	0	1	1
M00019	53.3679	0	0	0	0	0	0	0	1	0	0	0	1	0	1	1	1	1	0	0	1	1	0	0	0	1	1	1	0	0	0	0	0	0	0	1	0	1	0	0	0	1	1	1	0	0	1	1	0
M00002	53.1088	1	0	1	0	0	1	1	0	0	0	0	1	1	1	0	1	0	0	1	1	0	1	0	0	1	1	1	1	1	0	1	1	0	0	1	0	0	1	0	0	1	0	1	0	0	0	1	1
M00050	52.0725	0	0	1	0	0	0	0	0	1	0	1	1	1	0	1	1	0	0	0	1	1	0	0	0	1	1	1	0	0	0	0	1	1	0	0	1	0	1	1	0	1	1	1	0	0	0	0	0
M00048	49.7409	0	0	0	0	0	0	0	0	0	0	0	1	1	1	0	1	0	0	0	1	0	1	1	1	0	0	1	1	0	0	0	0	1	0	1	1	1	0	0	1	1	1	1	0	0	1	1	1
M00121	48.4456	1	0	0	1	0	0	0	0	1	0	1	1	1	0	0	1	1	0	0	1	1	0	0	1	1	0	1	0	0	0	0	1	0	1	0	0	1	1	1	1	1	1	1	0	0	0	0	1
M00006	47.9275	1	0	0	1	0	0	0	1	0	1	1	1	0	1	0	1	0	0	1	1	0	0	0	0	0	1	1	1	0	0	1	0	0	0	0	1	1	1	0	1	1	1	1	0	0	1	1	1
M00018	47.1503	0	0	0	1	1	0	0	0	0	1	1	1	1	1	0	0	0	0	0	1	0	0	0	1	1	0	1	1	1	1	0	0	1	0	0	0	0	1	0	1	0	1	1	0	1	1	1	1
M00854	47.1503	1	0	1	1	0	0	0	0	0	0	1	1	0	0	0	0	1	0	0	1	0	0	0	0	0	0	1	1	0	1	1	0	0	0	1	0	1	1	0	1	0	1	1	0	0	0	1	0
M00145	46.3731	0	0	0	0	1	1	0	1	0	0	0	1	0	1	0	0	1	1	1	0	1	1	0	0	1	0	1	0	1	0	1	0	1	0	0	0	0	0	0	0	1	1	1	0	0	1	1	0
M00846	46.114	1	0	1	1	0	0	1	0	0	0	1	1	1	0	0	1	1	0	0	1	1	0	0	0	0	0	0	0	0	0	0	1	1	1	0	0	1	1	0	1	1	1	1	1	0	0	0	1
M00570	42.7461	0	0	0	0	0	0	0	1	0	0	0	1	0	1	1	1	0	0	0	1	0	0	0	0	1	1	1	0	0	0	0	0	0	0	1	0	0	0	0	0	1	1	1	0	0	1	1	0
M00577	41.4508	0	0	1	0	0	0	1	0	0	0	0	1	0	1	0	0	1	1	0	1	0	1	1	0	0	0	0	1	0	0	1	0	0	0	0	0	1	1	0	0	1	1	0	1	0	0	1	0
M00022	40.6736	0	1	0	0	0	0	0	1	0	0	1	0	0	0	0	1	0	0	1	1	1	0	0	0	0	1	1	0	1	0	1	1	1	0	0	0	1	0	0	0	1	1	1	0	0	0	0	0
M00176	39.1192	0	0	0	1	1	0	0	0	0	1	0	1	0	1	0	1	0	0	1	1	1	0	0	0	0	0	0	0	0	0	0	0	0	1	0	0	0	0	0	0	0	1	1	0	0	1	0	1
M00161	38.8601	0	1	0	1	0	0	0	1	1	0	0	1	0	0	0	0	1	1	0	1	1	1	0	0	0	1	0	0	0	1	1	0	1	0	1	0	0	0	0	0	1	1	1	0	0	0	0	1
M00023	38.0829	0	0	0	0	0	0	0	0	0	0	1	1	1	0	0	1	0	0	0	0	1	1	0	0	0	0	0	0	0	0	0	0	1	0	1	0	0	0	0	1	1	0	1	1	0	0	1	0
M00052	38.0829	0	1	1	1	1	0	1	0	0	1	1	0	0	0	1	0	0	0	1	1	1	0	0	0	0	0	0	0	1	1	0	1	0	0	0	1	0	0	1	0	0	0	1	0	0	0	0	0
M00527	37.0466	0	1	0	0	1	1	0	0	0	0	0	1	1	1	0	0	0	0	0	1	0	0	0	0	0	0	1	0	1	0	1	1	0	0	0	0	0	0	0	1	0	0	1	1	0	1	1	0
M00051	36.0104	0	0	0	0	0	1	0	0	1	0	0	0	0	0	0	1	1	0	0	0	0	0	1	0	0	1	1	0	1	0	0	0	1	1	0	0	0	0	0	0	1	1	1	1	0	0	0	1
M00163	33.1606	0	0	0	0	0	0	0	0	1	0	1	1	1	1	0	0	1	0	0	1	0	1	0	0	0	0	1	1	0	0	0	0	1	0	0	0	0	0	0	1	1	0	1	0	0	0	1	0
M00844	32.9016	0	0	0	0	1	1	0	0	0	0	0	0	0	0	0	0	0	0	0	1	0	0	0	0	0	1	1	0	1	0	0	0	1	0	0	0	0	0	0	1	1	1	0	0	0	0	0	1
M00611	32.6425	0	0	0	1	0	0	0	1	1	0	1	1	0	1	0	0	1	0	0	1	1	1	0	0	0	0	1	1	0	1	0	0	1	0	0	0	0	0	0	1	1	1	1	0	0	0	0	1
M00096	32.3834	0	0	0	0	0	0	0	0	0	0	0	0	1	1	0	1	0	0	1	1	0	0	1	0	1	1	0	0	0	0	0	0	1	1	0	0	0	0	0	0	1	0	0	0	0	0	0	0
M00010	31.0881	0	0	0	1	0	1	1	0	0	0	0	0	0	0	0	0	0	0	0	0	0	0	0	0	0	0	1	0	0	0	1	0	0	0	0	0	1	0	0	0	1	1	1	0	0	0	0	0
M00855	30.5699	1	0	0	1	1	1	0	0	0	1	0	1	0	1	0	0	0	0	1	1	1	0	0	0	0	0	1	0	0	0	0	0	0	0	0	1	0	0	0	0	0	1	1	0	0	0	0	0
M00015	30.0518	0	1	0	1	0	0	0	0	0	0	1	0	0	0	0	0	0	0	0	1	0	0	0	0	0	0	1	1	0	0	0	0	1	0	0	0	0	0	0	1	0	0	1	1	0	0	0	0
M00924	30.0518	0	0	0	0	0	0	0	0	1	0	1	1	0	1	0	0	0	0	0	1	0	0	0	0	1	0	1	0	1	1	0	0	0	0	0	0	0	0	0	1	1	1	0	0	0	0	0	1
M00526	27.2021	0	1	0	0	1	1	0	0	0	0	0	1	0	1	0	0	1	0	0	0	0	0	0	0	0	0	1	0	0	0	1	1	0	0	0	0	0	1	0	0	0	0	1	0	0	0	1	0
M00026	26.943	0	0	0	1	0	0	0	0	0	0	0	0	0	0	0	1	0	0	0	1	0	0	0	0	1	0	1	1	0	0	0	0	0	0	1	0	0	0	0	0	1	0	0	0	0	0	0	0
M00432	26.943	0	0	1	1	0	0	0	0	0	0	0	1	0	0	0	1	0	0	0	1	0	0	0	0	0	0	1	1	1	0	0	0	0	0	0	0	1	0	1	0	0	0	1	0	0	1	0	0
M00793	26.943	0	0	0	0	0	0	0	0	0	0	0	1	1	1	0	0	1	1	0	0	0	0	0	0	0	0	1	0	0	0	0	0	0	0	1	0	0	0	0	1	0	0	1	0	0	0	0	0
M00909	23.3161	0	0	0	0	0	0	0	0	0	0	0	1	1	0	0	0	0	0	0	1	0	0	0	0	0	0	0	1	1	0	1	0	0	0	0	0	0	0	0	0	1	0	1	0	0	0	1	0
M00003	22.5389	0	0	1	0	0	0	0	0	0	0	0	0	0	1	0	0	0	0	0	1	0	0	0	0	0	1	1	1	1	0	0	0	0	0	1	0	0	1	0	0	1	0	0	0	0	0	0	1
M00125	22.5389	0	0	0	0	1	0	0	0	0	0	0	0	0	0	0	0	0	0	0	1	0	0	0	0	1	0	1	0	0	0	0	0	0	0	0	0	0	0	0	0	1	1	0	0	0	1	0	1
M00572	20.4663	0	0	0	0	0	0	1	0	1	0	0	0	0	1	0	0	0	0	0	1	0	0	0	0	0	0	0	0	0	0	0	0	0	0	0	0	0	1	0	0	1	0	0	0	0	0	1	1
M00868	17.0984	0	0	0	0	0	0	0	0	1	0	0	0	0	0	0	0	0	0	0	1	1	0	0	0	0	0	1	0	0	0	0	0	0	0	0	0	0	0	0	0	1	0	0	0	0	0	0	1
M00525	16.0622	0	0	0	0	1	0	0	0	0	0	0	0	0	0	0	0	0	0	0	0	0	0	0	0	0	0	1	0	0	0	0	1	0	0	0	0	0	0	0	0	0	0	1	0	0	0	0	0
M00016	15.285	0	0	0	0	1	0	0	0	0	0	0	1	0	0	0	0	0	0	0	0	0	0	0	0	0	0	1	0	0	0	0	1	0	0	0	0	0	0	0	0	0	0	1	0	0	0	0	0
M00165	15.0259	0	0	1	0	0	0	0	0	0	0	1	1	0	0	0	0	0	0	0	1	0	0	0	0	0	0	0	0	0	0	0	0	1	0	0	0	0	0	0	0	0	0	0	0	1	0	0	0
M00926	15.0259	0	0	0	0	0	0	0	0	0	0	0	0	0	0	0	0	0	0	0	1	0	0	0	0	0	0	0	0	0	0	0	1	0	0	0	0	0	0	0	0	1	0	0	0	0	0	0	1
M00880	14.7668	0	0	0	1	0	0	0	0	0	0	0	0	1	0	1	0	0	0	1	0	1	0	1	0	0	0	0	0	0	0	1	0	0	0	0	0	1	0	0	0	1	0	1	0	0	0	0	0
M00001	13.9896	0	0	0	0	0	0	0	0	0	0	0	0	0	0	0	0	0	0	0	1	0	0	0	0	0	0	1	1	1	0	0	0	0	0	0	0	0	0	0	0	1	0	0	0	0	0	0	0
M00615	13.7306	1	0	0	1	0	0	0	0	0	0	0	0	1	0	0	0	0	0	0	0	1	0	1	0	0	0	0	0	0	0	1	0	0	0	0	0	1	0	0	0	1	0	1	0	0	0	0	0
M00063	8.54922	0	0	0	0	0	0	0	0	0	0	0	0	0	0	0	0	1	0	0	0	0	0	0	0	0	0	0	0	0	0	0	0	0	0	0	0	0	0	0	0	0	0	0	0	0	0	0	0
M00035	7.77202	0	0	0	0	0	0	0	0	1	0	0	0	0	0	0	0	0	0	0	0	0	0	0	0	0	0	1	0	0	0	0	0	0	0	0	0	0	0	0	0	0	0	0	0	1	0	0	0
M00925	4.40415	0	0	0	0	0	0	0	0	0	0	0	0	0	0	0	0	0	0	0	0	0	0	0	0	0	0	0	0	0	0	0	0	0	0	0	0	0	0	0	0	0	0	0	0	0	0	0	0
M00115	2.07254	0	0	0	0	0	0	0	0	0	0	0	0	0	0	0	0	0	0	0	0	0	0	0	0	0	0	0	0	0	0	0	0	0	0	0	0	0	0	0	0	0	0	0	0	0	0	0	0
M00149	2.07254	0	0	0	0	0	0	0	0	0	0	0	0	0	0	0	0	1	1	0	0	1	0	0	0	0	0	0	0	0	0	0	0	0	0	0	0	0	0	0	0	0	0	0	0	0	0	0	0
M00162	1.29534	0	0	0	0	0	0	0	0	0	0	0	0	0	0	0	0	0	0	0	0	0	0	0	0	0	0	0	0	0	0	0	0	0	0	0	0	0	0	0	0	0	0	0	0	0	0	0	0
M00923	0.777202	0	0	0	0	0	0	0	0	0	0	0	0	0	0	0	0	0	0	0	0	0	0	0	0	0	0	0	0	0	0	0	0	0	0	0	0	0	0	0	0	0	0	0	0	0	0	0	0
M00009	0.518135	0	0	0	0	0	0	0	0	0	0	0	0	0	0	0	0	0	0	0	0	0	0	0	0	0	0	0	0	0	0	0	0	0	0	0	0	0	0	0	0	0	0	0	0	0	0	0	0
M00167	0.518135	0	0	0	0	0	0	0	0	0	0	0	0	0	0	0	0	0	0	0	0	0	0	0	0	0	0	0	0	0	0	0	0	0	0	0	0	0	0	0	0	0	0	0	0	0	0	0	0
M00064	0.259067	0	0	0	0	0	0	0	0	0	0	0	0	0	0	0	0	0	0	0	0	0	0	0	0	0	0	0	0	0	0	0	0	0	0	0	0	0	0	0	0	0	0	0	0	0	0	0	0
M00119	0.259067	0	0	0	0	0	0	0	0	0	0	0	0	0	0	0	0	0	0	0	0	0	0	0	0	0	0	0	0	0	0	0	0	0	0	0	0	0	0	0	0	0	0	0	0	0	0	0	0
M00151	0.259067	0	0	0	0	0	0	0	0	0	0	0	0	0	0	0	0	0	0	0	0	0	0	0	0	0	0	0	0	0	0	0	0	0	0	0	0	0	0	0	0	0	0	0	0	0	0	0	0
M00531	0.259067	0	0	0	0	0	0	0	0	0	0	0	0	0	0	0	0	0	0	0	0	0	0	0	0	0	0	0	0	0	0	0	0	0	0	0	0	0	0	0	0	0	0	0	0	0	0	0	0
M00896	0.259067	0	0	0	0	0	0	0	0	0	0	0	0	0	0	0	0	0	0	0	0	0	0	0	0	0	0	0	0	0	0	0	0	0	0	0	0	0	0	0	0	0	0	0	0	0	0	0	0
[truncated: 338 more columns]
