# Supplementary material for: Genomic representativeness and chimerism in large collections of SAGs and MAGs of marine prokaryoplankton
Source: Microbiome. 2024 Jul 15;12:126. doi: 10.1186/s40168-024-01848-3 (PMC11247762; doi:10.1186/s40168-024-01848-3)
Supplement: Supplementary file 10 — Additional file 9: Supplementary Table S6. KEGG-modules prevalence found in KEGG-genomes of the Pelagibacter and Prochlorococcus. [file 40168_2024_1848_MOESM9_ESM.xlsx]

## Sheet: Sheet1
Supplementary Table 6. KEGG-modules prevalence found in KEGG-genomes of the Pelagibacter and Prochlorococcus.
module	number_of_genomes_with_the_module	prevalence	lineage
M00307	4	100	Pelagibacter
M00011	4	100	Pelagibacter
M00007	4	100	Pelagibacter
M00005	4	100	Pelagibacter
M00167	4	100	Pelagibacter
M00169	4	100	Pelagibacter
M00144	4	100	Pelagibacter
M00149	4	100	Pelagibacter
M00151	4	100	Pelagibacter
M00155	4	100	Pelagibacter
M00157	4	100	Pelagibacter
M00083	4	100	Pelagibacter
M00086	4	100	Pelagibacter
M00048	4	100	Pelagibacter
M00049	4	100	Pelagibacter
M00050	4	100	Pelagibacter
M00019	4	100	Pelagibacter
M00432	4	100	Pelagibacter
M00016	4	100	Pelagibacter
M00028	4	100	Pelagibacter
M00844	4	100	Pelagibacter
M00118	4	100	Pelagibacter
M00120	4	100	Pelagibacter
M00881	4	100	Pelagibacter
M00093	3	75	Pelagibacter
M00053	3	75	Pelagibacter
M00938	3	75	Pelagibacter
M00018	3	75	Pelagibacter
M00021	3	75	Pelagibacter
M00023	3	75	Pelagibacter
M00880	3	75	Pelagibacter
M00140	2	50	Pelagibacter
M00009	2	50	Pelagibacter
M00010	2	50	Pelagibacter
M00020	2	50	Pelagibacter
M00115	2	50	Pelagibacter
M00015	2	50	Pelagibacter
M00168	1	25	Pelagibacter
M00002	1	25	Pelagibacter
M00003	1	25	Pelagibacter
M00004	1	25	Pelagibacter
M00006	1	25	Pelagibacter
M00008	1	25	Pelagibacter
M00061	1	25	Pelagibacter
M00552	1	25	Pelagibacter
M00854	1	25	Pelagibacter
M00012	1	25	Pelagibacter
M00741	1	25	Pelagibacter
M00153	1	25	Pelagibacter
M00082	1	25	Pelagibacter
M00087	1	25	Pelagibacter
M00958	1	25	Pelagibacter
M00959	1	25	Pelagibacter
M00052	1	25	Pelagibacter
M00033	1	25	Pelagibacter
M00570	1	25	Pelagibacter
M00134	1	25	Pelagibacter
M00022	1	25	Pelagibacter
M00948	1	25	Pelagibacter
M00126	1	25	Pelagibacter
M00925	1	25	Pelagibacter
M00049	11	100	Prochlorococcus
M00133	11	100	Prochlorococcus
M00021	11	100	Prochlorococcus
M00155	11	100	Prochlorococcus
M00166	11	100	Prochlorococcus
M00086	11	100	Prochlorococcus
M00123	11	100	Prochlorococcus
M00005	11	100	Prochlorococcus
M00120	11	100	Prochlorococcus
M00082	11	100	Prochlorococcus
M00083	11	100	Prochlorococcus
M00307	11	100	Prochlorococcus
M00157	11	100	Prochlorococcus
M00881	11	100	Prochlorococcus
M00007	11	100	Prochlorococcus
M00028	11	100	Prochlorococcus
M00004	11	100	Prochlorococcus
M00019	11	100	Prochlorococcus
M00002	11	100	Prochlorococcus
M00050	11	100	Prochlorococcus
M00048	11	100	Prochlorococcus
M00121	11	100	Prochlorococcus
M00006	11	100	Prochlorococcus
M00018	11	100	Prochlorococcus
M00854	11	100	Prochlorococcus
M00145	11	100	Prochlorococcus
M00570	11	100	Prochlorococcus
M00176	11	100	Prochlorococcus
M00161	11	100	Prochlorococcus
M00052	11	100	Prochlorococcus
M00527	11	100	Prochlorococcus
M00163	11	100	Prochlorococcus
M00844	11	100	Prochlorococcus
M00611	11	100	Prochlorococcus
M00010	11	100	Prochlorococcus
M00015	11	100	Prochlorococcus
M00432	11	100	Prochlorococcus
M00572	11	100	Prochlorococcus
M00165	11	100	Prochlorococcus
M00115	11	100	Prochlorococcus
M00167	11	100	Prochlorococcus
M00909	9	81.8182	Prochlorococcus
M00162	5	45.4545	Prochlorococcus
M00793	4	36.3636	Prochlorococcus
M00063	2	18.1818	Prochlorococcus
M00880	1	9.09091	Prochlorococcus
M00615	1	9.09091	Prochlorococcus
M00531	1	9.09091	Prochlorococcus
