# Supplementary material for: Genomic representativeness and chimerism in large collections of SAGs and MAGs of marine prokaryoplankton
Source: Microbiome. 2024 Jul 15;12:126. doi: 10.1186/s40168-024-01848-3 (PMC11247762; doi:10.1186/s40168-024-01848-3)
Supplement: Supplementary file 11 — Additional file 10: Supplementary Table S7. KEGG-modules that are determined to be present in Pelagibacter and Prochlorococcus based on prevalence criteria. [file 40168_2024_1848_MOESM10_ESM.xlsx]

## Sheet: Sheet1
Supplementary Table 7. KEGG-modules that are determined to be present in Pelagibacter and Prochlorococcus based on prevalence criteria.
module	description	determined_by	taxa
M00151	Cytochrome bc1 complex respiratory unit	SAG/MAG	Pelagibacter
M00005	PRPP biosynthesis, ribose 5P => PRPP	SAG/MAG	Pelagibacter
M00086	beta-Oxidation, acyl-CoA synthesis	SAG/MAG	Pelagibacter
M00028	Ornithine biosynthesis, glutamate => ornithine	SAG/MAG	Pelagibacter
M00149	Succinate dehydrogenase, prokaryotes	SAG/MAG	Pelagibacter
M00155	Cytochrome c oxidase, prokaryotes	SAG/MAG	Pelagibacter
M00120	Coenzyme A biosynthesis, pantothenate => CoA	SAG/MAG	Pelagibacter
M00007	Pentose phosphate pathway, non-oxidative phase, fructose 6P => ribose 5P	SAG/MAG	Pelagibacter
M00083	Fatty acid biosynthesis, elongation	SAG/MAG	Pelagibacter
M00050	Guanine ribonucleotide biosynthesis, IMP => GDP,GTP	SAG/MAG	Pelagibacter
M00049	Adenine ribonucleotide biosynthesis, IMP => ADP,ATP	SAG/MAG	Pelagibacter
M00432	Leucine biosynthesis, 2-oxoisovalerate => 2-oxoisocaproate	SAG/MAG	Pelagibacter
M00011	Citrate cycle, second carbon oxidation, 2-oxoglutarate => oxaloacetate	SAG/MAG	Pelagibacter
M00019	Valine/isoleucine biosynthesis, pyruvate => valine / 2-oxobutanoate => isoleucine	SAG/MAG	Pelagibacter
M00118	Glutathione biosynthesis, glutamate => glutathione	SAG/MAG	Pelagibacter
M00133	Polyamine biosynthesis, arginine => agmatine => putrescine => spermidine	SAG/MAG	Pelagibacter
M00016	Lysine biosynthesis, succinyl-DAP pathway, aspartate => lysine	SAG/MAG	Pelagibacter
M00051	De novo pyrimidine biosynthesis, glutamine (+ PRPP) => UMP	SAG/MAG	Pelagibacter
M00018	Threonine biosynthesis, aspartate => homoserine => threonine	SAG/MAG	Pelagibacter
M00157	F-type ATPase, prokaryotes and chloroplasts	SAG/MAG	Pelagibacter
M00048	De novo purine biosynthesis, PRPP + glutamine => IMP	SAG/MAG	Pelagibacter
M00307	Pyruvate oxidation, pyruvate => acetyl-CoA	SAG/MAG	Pelagibacter
M00169	CAM (Crassulacean acid metabolism), light	SAG/MAG	Pelagibacter
M00009	Citrate cycle (TCA cycle, Krebs cycle)	SAG/MAG	Pelagibacter
M00844	Arginine biosynthesis, ornithine => arginine	SAG/MAG	Pelagibacter
M00022	Shikimate pathway, phosphoenolpyruvate + erythrose-4P => chorismate	SAG/MAG	Pelagibacter
M00144	NADH:quinone oxidoreductase, prokaryotes	SAG/MAG	Pelagibacter
M00015	Proline biosynthesis, glutamate => proline	SAG/MAG	Pelagibacter
M00063	CMP-KDO biosynthesis	SAG/MAG	Pelagibacter
M00881	Lipoic acid biosynthesis, plants and bacteria, octanoyl-ACP => dihydrolipoyl-E2/H	SAG/MAG	Pelagibacter
M00140	C1-unit interconversion, prokaryotes	SAG/MAG	Pelagibacter
M00168	CAM (Crassulacean acid metabolism), dark	SAG/MAG	Pelagibacter
M00060	KDO2-lipid A biosynthesis, Raetz pathway, LpxL-LpxM type	SAG/MAG	Pelagibacter
M00866	KDO2-lipid A biosynthesis, Raetz pathway, non-LpxL-LpxM type	SAG/MAG	Pelagibacter
M00125	Riboflavin biosynthesis, plants and bacteria, GTP => riboflavin/FMN/FAD	SAG/MAG	Pelagibacter
M00093	Phosphatidylethanolamine (PE) biosynthesis, PA => PS => PE	SAG/MAG	Pelagibacter
M00570	Isoleucine biosynthesis, threonine => 2-oxobutanoate => isoleucine	SAG/MAG	Pelagibacter
M00002	Glycolysis, core module involving three-carbon compounds	SAG/MAG	Pelagibacter
M00012	Glyoxylate cycle	SAG/MAG	Pelagibacter
M00868	Heme biosynthesis, animals and fungi, glycine => heme	SAG/MAG	Pelagibacter
M00003	Gluconeogenesis, oxaloacetate => fructose-6P	SAG/MAG	Pelagibacter
M00096	C5 isoprenoid biosynthesis, non-mevalonate pathway	SAG/MAG	Pelagibacter
M00909	UDP-N-acetyl-D-glucosamine biosynthesis, prokaryotes, glucose => UDP-GlcNAc	SAG/MAG	Pelagibacter
M00172	C4-dicarboxylic acid cycle, NADP - malic enzyme type	SAG/MAG	Pelagibacter
M00121	Heme biosynthesis, plants and bacteria, glutamate => heme	SAG/MAG	Pelagibacter
M00793	dTDP-L-rhamnose biosynthesis	SAG/MAG	Pelagibacter
M00880	Molybdenum cofactor biosynthesis, GTP => molybdenum cofactor	SAG/MAG	Pelagibacter
M00526	Lysine biosynthesis, DAP dehydrogenase pathway, aspartate => lysine	SAG/MAG	Pelagibacter
M00053	Deoxyribonucleotide biosynthesis, ADP/GDP/CDP/UDP => dATP/dGTP/dCTP/dUTP	SAG/MAG	Pelagibacter
M00527	Lysine biosynthesis, DAP aminotransferase pathway, aspartate => lysine	SAG/MAG	Pelagibacter
M00026	Histidine biosynthesis, PRPP => histidine	SAG/MAG	Pelagibacter
M00546	Purine degradation, xanthine => urea	SAG/MAG	Pelagibacter
M00119	Pantothenate biosynthesis, valine/L-aspartate => pantothenate	SAG/MAG	Pelagibacter
M00035	Methionine degradation	SAG/MAG	Pelagibacter
M00017	Methionine biosynthesis, aspartate => homoserine => methionine	SAG/MAG	Pelagibacter
M00938	Pyrimidine deoxyribonucleotide biosynthesis, UDP => dTTP	KEGG_genome	Pelagibacter
M00021	Cysteine biosynthesis, serine => cysteine	KEGG_genome	Pelagibacter
M00023	Tryptophan biosynthesis, chorismate => tryptophan	KEGG_genome	Pelagibacter
M00010	Citrate cycle, first carbon oxidation, oxaloacetate => 2-oxoglutarate	KEGG_genome	Pelagibacter
M00020	Serine biosynthesis, glycerate-3P => serine	KEGG_genome	Pelagibacter
M00115	NAD biosynthesis, aspartate => quinolinate => NAD	KEGG_genome	Pelagibacter
M00004	Pentose phosphate pathway (Pentose phosphate cycle)	KEGG_genome	Pelagibacter
M00006	Pentose phosphate pathway, oxidative phase, glucose 6P => ribulose 5P	KEGG_genome	Pelagibacter
M00008	Entner-Doudoroff pathway, glucose-6P => glyceraldehyde-3P + pyruvate	KEGG_genome	Pelagibacter
M00552	D-galactonate degradation, De Ley-Doudoroff pathway, D-galactonate => glycerate-3P	KEGG_genome	Pelagibacter
M00082	Fatty acid biosynthesis, initiation	KEGG_genome	Pelagibacter
M00087	beta-Oxidation	KEGG_genome	Pelagibacter
M00958	Adenine ribonucleotide degradation, AMP => Urate	KEGG_genome	Pelagibacter
M00959	Guanine ribonucleotide degradation, GMP => Urate	KEGG_genome	Pelagibacter
M00052	Pyrimidine ribonucleotide biosynthesis, UMP => UDP/UTP,CDP/CTP	KEGG_genome	Pelagibacter
M00033	Ectoine biosynthesis, aspartate => ectoine	KEGG_genome	Pelagibacter
M00134	Polyamine biosynthesis, arginine => ornithine => putrescine	KEGG_genome	Pelagibacter
M00948	Hydroxyproline degradation, trans-4-hydroxy-L-proline => 2-oxoglutarate	KEGG_genome	Pelagibacter
M00126	Tetrahydrofolate biosynthesis, GTP => THF	KEGG_genome	Pelagibacter
M00049	Adenine ribonucleotide biosynthesis, IMP => ADP,ATP	SAG/MAG	Prochlorococcus
M00133	Polyamine biosynthesis, arginine => agmatine => putrescine => spermidine	SAG/MAG	Prochlorococcus
M00021	Cysteine biosynthesis, serine => cysteine	SAG/MAG	Prochlorococcus
M00155	Cytochrome c oxidase, prokaryotes	SAG/MAG	Prochlorococcus
M00166	Reductive pentose phosphate cycle, ribulose-5P => glyceraldehyde-3P	SAG/MAG	Prochlorococcus
M00086	beta-Oxidation, acyl-CoA synthesis	SAG/MAG	Prochlorococcus
M00123	Biotin biosynthesis, pimeloyl-ACP/CoA => biotin	SAG/MAG	Prochlorococcus
M00005	PRPP biosynthesis, ribose 5P => PRPP	SAG/MAG	Prochlorococcus
M00120	Coenzyme A biosynthesis, pantothenate => CoA	SAG/MAG	Prochlorococcus
M00082	Fatty acid biosynthesis, initiation	SAG/MAG	Prochlorococcus
M00083	Fatty acid biosynthesis, elongation	SAG/MAG	Prochlorococcus
M00307	Pyruvate oxidation, pyruvate => acetyl-CoA	SAG/MAG	Prochlorococcus
M00157	F-type ATPase, prokaryotes and chloroplasts	SAG/MAG	Prochlorococcus
M00881	Lipoic acid biosynthesis, plants and bacteria, octanoyl-ACP => dihydrolipoyl-E2/H	SAG/MAG	Prochlorococcus
M00007	Pentose phosphate pathway, non-oxidative phase, fructose 6P => ribose 5P	SAG/MAG	Prochlorococcus
M00028	Ornithine biosynthesis, glutamate => ornithine	SAG/MAG	Prochlorococcus
M00097	beta-Carotene biosynthesis, GGAP => beta-carotene	SAG/MAG	Prochlorococcus
M00004	Pentose phosphate pathway (Pentose phosphate cycle)	SAG/MAG	Prochlorococcus
M00019	Valine/isoleucine biosynthesis, pyruvate => valine / 2-oxobutanoate => isoleucine	SAG/MAG	Prochlorococcus
M00002	Glycolysis, core module involving three-carbon compounds	SAG/MAG	Prochlorococcus
M00050	Guanine ribonucleotide biosynthesis, IMP => GDP,GTP	SAG/MAG	Prochlorococcus
M00048	De novo purine biosynthesis, PRPP + glutamine => IMP	SAG/MAG	Prochlorococcus
M00121	Heme biosynthesis, plants and bacteria, glutamate => heme	SAG/MAG	Prochlorococcus
M00006	Pentose phosphate pathway, oxidative phase, glucose 6P => ribulose 5P	SAG/MAG	Prochlorococcus
M00018	Threonine biosynthesis, aspartate => homoserine => threonine	SAG/MAG	Prochlorococcus
M00854	Glycogen biosynthesis, glucose-1P => glycogen/starch	SAG/MAG	Prochlorococcus
M00145	NAD(P)H:quinone oxidoreductase, chloroplasts and cyanobacteria	SAG/MAG	Prochlorococcus
M00846	Siroheme biosynthesis, glutamyl-tRNA => siroheme	SAG/MAG	Prochlorococcus
M00570	Isoleucine biosynthesis, threonine => 2-oxobutanoate => isoleucine	SAG/MAG	Prochlorococcus
M00577	Biotin biosynthesis, BioW pathway, pimelate => pimeloyl-CoA => biotin	SAG/MAG	Prochlorococcus
M00022	Shikimate pathway, phosphoenolpyruvate + erythrose-4P => chorismate	SAG/MAG	Prochlorococcus
M00176	Assimilatory sulfate reduction, sulfate => H2S	SAG/MAG	Prochlorococcus
M00161	Photosystem II	SAG/MAG	Prochlorococcus
M00023	Tryptophan biosynthesis, chorismate => tryptophan	SAG/MAG	Prochlorococcus
M00052	Pyrimidine ribonucleotide biosynthesis, UMP => UDP/UTP,CDP/CTP	SAG/MAG	Prochlorococcus
M00527	Lysine biosynthesis, DAP aminotransferase pathway, aspartate => lysine	SAG/MAG	Prochlorococcus
M00051	De novo pyrimidine biosynthesis, glutamine (+ PRPP) => UMP	SAG/MAG	Prochlorococcus
M00163	Photosystem I	SAG/MAG	Prochlorococcus
M00844	Arginine biosynthesis, ornithine => arginine	SAG/MAG	Prochlorococcus
M00611	Oxygenic photosynthesis in plants and cyanobacteria	SAG/MAG	Prochlorococcus
M00096	C5 isoprenoid biosynthesis, non-mevalonate pathway	SAG/MAG	Prochlorococcus
M00010	Citrate cycle, first carbon oxidation, oxaloacetate => 2-oxoglutarate	SAG/MAG	Prochlorococcus
M00855	Glycogen degradation, glycogen => glucose-6P	SAG/MAG	Prochlorococcus
M00015	Proline biosynthesis, glutamate => proline	SAG/MAG	Prochlorococcus
M00924	Cobalamin biosynthesis, anaerobic, uroporphyrinogen III => sirohydrochlorin => cobyrinate a,c-diamide	SAG/MAG	Prochlorococcus
M00526	Lysine biosynthesis, DAP dehydrogenase pathway, aspartate => lysine	SAG/MAG	Prochlorococcus
M00026	Histidine biosynthesis, PRPP => histidine	SAG/MAG	Prochlorococcus
M00432	Leucine biosynthesis, 2-oxoisovalerate => 2-oxoisocaproate	SAG/MAG	Prochlorococcus
M00793	dTDP-L-rhamnose biosynthesis	SAG/MAG	Prochlorococcus
M00909	UDP-N-acetyl-D-glucosamine biosynthesis, prokaryotes, glucose => UDP-GlcNAc	SAG/MAG	Prochlorococcus
M00003	Gluconeogenesis, oxaloacetate => fructose-6P	SAG/MAG	Prochlorococcus
M00125	Riboflavin biosynthesis, plants and bacteria, GTP => riboflavin/FMN/FAD	SAG/MAG	Prochlorococcus
M00572	Pimeloyl-ACP biosynthesis, BioC-BioH pathway, malonyl-ACP => pimeloyl-ACP	SAG/MAG	Prochlorococcus
M00868	Heme biosynthesis, animals and fungi, glycine => heme	SAG/MAG	Prochlorococcus
M00525	Lysine biosynthesis, acetyl-DAP pathway, aspartate => lysine	SAG/MAG	Prochlorococcus
M00016	Lysine biosynthesis, succinyl-DAP pathway, aspartate => lysine	SAG/MAG	Prochlorococcus
M00165	Reductive pentose phosphate cycle (Calvin cycle)	SAG/MAG	Prochlorococcus
M00926	Heme biosynthesis, bacteria, glutamyl-tRNA => coproporphyrin III => heme	SAG/MAG	Prochlorococcus
M00880	Molybdenum cofactor biosynthesis, GTP => molybdenum cofactor	SAG/MAG	Prochlorococcus
M00001	Glycolysis (Embden-Meyerhof pathway), glucose => pyruvate	SAG/MAG	Prochlorococcus
M00615	Nitrate assimilation	SAG/MAG	Prochlorococcus
M00063	CMP-KDO biosynthesis	SAG/MAG	Prochlorococcus
M00035	Methionine degradation	SAG/MAG	Prochlorococcus
M00925	Cobalamin biosynthesis, aerobic, uroporphyrinogen III => precorrin 2 => cobyrinate a,c-diamide	KEGG_genome	Prochlorococcus
M00115	NAD biosynthesis, aspartate => quinolinate => NAD	KEGG_genome	Prochlorococcus
M00149	Succinate dehydrogenase, prokaryotes	KEGG_genome	Prochlorococcus
M00009	Citrate cycle (TCA cycle, Krebs cycle)	KEGG_genome	Prochlorococcus
M00167	Reductive pentose phosphate cycle, glyceraldehyde-3P => ribulose-5P	KEGG_genome	Prochlorococcus
M00531	Assimilatory nitrate reduction, nitrate => ammonia	KEGG_genome	Prochlorococcus
