# Supplementary material for: Genomic representativeness and chimerism in large collections of SAGs and MAGs of marine prokaryoplankton
Source: Microbiome. 2024 Jul 15;12:126. doi: 10.1186/s40168-024-01848-3 (PMC11247762; doi:10.1186/s40168-024-01848-3)
Supplement: Supplementary file 12 — Additional file 11: Supplementary Table S8. The fraction of KOs shared by each pair of KEGG modules. [file 40168_2024_1848_MOESM11_ESM.xlsx]

## Sheet: Sheet1
Supplementary Table 8. The fraction of KOs shared by each pair of KEGG modules.
# Based on the below results, KEGG-modules shared ≥65% KOs were combined and represented by the module with the greatest number of KOs.
Query	Reference	Shared_KO_fraction	Query_KOs	Reference_KOs	Lineage
M00003	M00002	0.666667	9	7	Prochlorococcus
M00552	M00002	0.666667	3	7	Prochlorococcus
M00002	M00003	0.857143	7	9	Prochlorococcus
M00552	M00003	0.666667	3	9	Prochlorococcus
M00006	M00004	1	4	11	Prochlorococcus
M00007	M00004	1	5	11	Prochlorococcus
M00008	M00004	1	3	11	Prochlorococcus
M00008	M00006	1	3	4	Prochlorococcus
M00006	M00008	0.75	4	3	Prochlorococcus
M00010	M00009	1	4	16	Prochlorococcus
M00011	M00009	1	12	16	Prochlorococcus
M00149	M00009	1	4	16	Prochlorococcus
M00009	M00011	0.75	16	12	Prochlorococcus
M00149	M00011	1	4	12	Prochlorococcus
M00033	M00016	1	2	9	Prochlorococcus
M00526	M00016	1	5	9	Prochlorococcus
M00527	M00016	1	6	9	Prochlorococcus
M00033	M00017	1	2	8	Prochlorococcus
M00033	M00018	1	2	5	Prochlorococcus
M00570	M00019	0.833333	6	5	Prochlorococcus
M00866	M00060	0.9	10	9	Prochlorococcus
M00868	M00121	1	7	13	Prochlorococcus
M00169	M00172	1	1	2	Prochlorococcus
M00033	M00526	1	2	5	Prochlorococcus
M00527	M00526	0.833333	6	5	Prochlorococcus
M00016	M00527	0.666667	9	6	Prochlorococcus
M00033	M00527	1	2	6	Prochlorococcus
M00526	M00527	1	5	6	Prochlorococcus
M00019	M00570	1	5	6	Prochlorococcus
M00060	M00866	1	9	10	Prochlorococcus
M00053	M00938	1	3	6	Prochlorococcus
M00959	M00958	1	6	6	Prochlorococcus
M00958	M00959	1	6	6	Prochlorococcus
M00003	M00002	0.666667	9	7	Pelagibacter
M00552	M00002	0.666667	3	7	Pelagibacter
M00002	M00003	0.857143	7	9	Pelagibacter
M00552	M00003	0.666667	3	9	Pelagibacter
M00006	M00004	1	4	11	Pelagibacter
M00007	M00004	1	5	11	Pelagibacter
M00008	M00004	1	3	11	Pelagibacter
M00008	M00006	1	3	4	Pelagibacter
M00006	M00008	0.75	4	3	Pelagibacter
M00010	M00009	1	4	16	Pelagibacter
M00011	M00009	1	12	16	Pelagibacter
M00149	M00009	1	4	16	Pelagibacter
M00009	M00011	0.75	16	12	Pelagibacter
M00149	M00011	1	4	12	Pelagibacter
M00033	M00016	1	2	9	Pelagibacter
M00526	M00016	1	5	9	Pelagibacter
M00527	M00016	1	6	9	Pelagibacter
M00033	M00017	1	2	8	Pelagibacter
M00033	M00018	1	2	5	Pelagibacter
M00570	M00019	0.833333	6	5	Pelagibacter
M00866	M00060	0.9	10	9	Pelagibacter
M00868	M00121	1	7	13	Pelagibacter
M00169	M00172	1	1	2	Pelagibacter
M00033	M00526	1	2	5	Pelagibacter
M00527	M00526	0.833333	6	5	Pelagibacter
M00016	M00527	0.666667	9	6	Pelagibacter
M00033	M00527	1	2	6	Pelagibacter
M00526	M00527	1	5	6	Pelagibacter
M00019	M00570	1	5	6	Pelagibacter
M00060	M00866	1	9	10	Pelagibacter
M00053	M00938	1	3	6	Pelagibacter
M00959	M00958	1	6	6	Pelagibacter
M00958	M00959	1	6	6	Pelagibacter
