# Supplementary material for: Genomic representativeness and chimerism in large collections of SAGs and MAGs of marine prokaryoplankton
Source: Microbiome. 2024 Jul 15;12:126. doi: 10.1186/s40168-024-01848-3 (PMC11247762; doi:10.1186/s40168-024-01848-3)
Supplement: Supplementary file 13 — Additional file 12: Supplementary Table S9. Statistical test of standardized functional gene count difference between individual Pelagibacter SAGs and MAGs. [file 40168_2024_1848_MOESM12_ESM.xlsx]

## Sheet: Sheet1
Supplementary Table 9. Statistical test of standardized functional gene count difference between individual Pelagibacter SAGs and MAGs.
# estimate = group2 - group1; the values are the estimated count of genes assigned to each KEGG Module
# Games-Howell test is performed; 95% confidence interval is provided
# In addition to the statistical results, the mean and median number of genes per genome are provided
Module_represent	Annotation	group1	group2	estimate	conf.low	conf.high	p.adj	p.adj.signif	group1_mean_n_genes_per_genome	group1_median_n_genes_per_genome	group2_mean_n_genes_per_genome	group2_median_n_genes_per_genome
M00546	Purine degradation, xanthine => urea	MAG	SAG	0.820123	0.527307	1.11294	2.28e-07	****	0.693333	0	1.51346	1
M00026	Histidine biosynthesis, PRPP => histidine	MAG	SAG	0.260678	0.210273	0.311084	1.41e-11	****	5.68	5	9.06882	10
M00021	Cysteine biosynthesis, serine => cysteine	MAG	SAG	0.248856	0.132189	0.365523	5.86e-05	****	0.92	0	1.41771	2
M00938	Pyrimidine deoxyribonucleotide biosynthesis, UDP => dTTP	MAG	SAG	0.241534	0.172424	0.310645	8.73e-10	****	4.69333	4	6.86715	8
M00060	KDO2-lipid A biosynthesis, Raetz pathway, LpxL-LpxM type	MAG	SAG	0.234983	0.150673	0.319294	3.69e-07	****	8.21333	8	11.9731	12
M00083	Fatty acid biosynthesis, elongation	MAG	SAG	0.224021	0.15501	0.293032	7.79e-09	****	3.42667	4	4.7708	5
M00958	Adenine ribonucleotide degradation, AMP => Urate	MAG	SAG	0.214577	0.0384941	0.39066	0.017	*	2.61333	2	3.04249	2
M00570	Isoleucine biosynthesis, threonine => 2-oxobutanoate => isoleucine	MAG	SAG	0.165367	0.0831296	0.247604	0.000139	***	6.98667	8	8.64034	10
M00115	NAD biosynthesis, aspartate => quinolinate => NAD	MAG	SAG	0.160514	0.0821031	0.238925	0.000109	***	2.38667	2	3.02873	3
M00020	Serine biosynthesis, glycerate-3P => serine	MAG	SAG	0.137845	-0.0292722	0.304962	0.105	ns	1.25333	1	1.52902	1
M00050	Guanine ribonucleotide biosynthesis, IMP => GDP,GTP	MAG	SAG	0.135334	0.0777202	0.192948	1.15e-05	****	2.68	2	3.35667	4
M00087	beta-Oxidation	MAG	SAG	0.130699	-0.0662037	0.327601	0.19	ns	0.933333	1	1.06403	1
M00004	Pentose phosphate pathway (Pentose phosphate cycle)	MAG	SAG	0.118224	0.0563163	0.180131	0.000279	***	3.44	3	4.03112	4
M00052	Pyrimidine ribonucleotide biosynthesis, UMP => UDP/UTP,CDP/CTP	MAG	SAG	0.110161	0.0307263	0.189596	0.007	**	1.37333	1	1.59366	2
M00093	Phosphatidylethanolamine (PE) biosynthesis, PA => PS => PE	MAG	SAG	0.109882	0.0185004	0.201263	0.019	*	1.62667	2	1.95631	2
M00909	UDP-N-acetyl-D-glucosamine biosynthesis, prokaryotes, glucose => UDP-GlcNAc	MAG	SAG	0.101271	0.0391379	0.163404	0.002	**	2.94667	3	3.45302	4
M00880	Molybdenum cofactor biosynthesis, GTP => molybdenum cofactor	MAG	SAG	0.0981526	0.0274511	0.168854	0.007	**	0.853333	0	1.44225	0
M00006	Pentose phosphate pathway, oxidative phase, glucose 6P => ribulose 5P	MAG	SAG	0.0920214	0.0363966	0.147646	0.001	***	2.96	3	3.42011	4
M00793	dTDP-L-rhamnose biosynthesis	MAG	SAG	0.0900456	-0.0879374	0.268029	0.317	ns	2.6	1	2.87014	2
M00155	Cytochrome c oxidase, prokaryotes	MAG	SAG	0.0787789	-0.0703891	0.227947	0.296	ns	2.48	3	2.71634	3
M00168	CAM (Crassulacean acid metabolism), dark	MAG	SAG	0.0550925	-0.0508364	0.161021	0.304	ns	1.28	1	1.39019	1
M00048	De novo purine biosynthesis, PRPP + glutamine => IMP	MAG	SAG	0.0490285	-0.00711688	0.105174	0.086	ns	8.28	8	8.86834	9
M00023	Tryptophan biosynthesis, chorismate => tryptophan	MAG	SAG	0.0484021	-0.0249031	0.121707	0.193	ns	4.70667	4	5.04548	6
M00121	Heme biosynthesis, plants and bacteria, glutamate => heme	MAG	SAG	0.0353579	-0.0192165	0.0899323	0.201	ns	9.85333	10	10.313	11
M00051	De novo pyrimidine biosynthesis, glutamine (+ PRPP) => UMP	MAG	SAG	0.0344943	-0.0305724	0.0995609	0.294	ns	5.94667	6	6.22262	7
M00003	Gluconeogenesis, oxaloacetate => fructose-6P	MAG	SAG	0.0240164	-0.0416661	0.0896989	0.469	ns	9.96	10	10.2962	11
M00049	Adenine ribonucleotide biosynthesis, IMP => ADP,ATP	MAG	SAG	0.0151585	-0.0404373	0.0707544	0.589	ns	2.74667	3	2.8073	3
M00096	C5 isoprenoid biosynthesis, non-mevalonate pathway	MAG	SAG	0.0105725	-0.0445603	0.0657053	0.704	ns	4.33333	4	4.39677	4
M00126	Tetrahydrofolate biosynthesis, GTP => THF	MAG	SAG	-0.000220227	-0.0677395	0.0672991	0.995	ns	3.70667	4	3.70557	4
M00133	Polyamine biosynthesis, arginine => agmatine => putrescine => spermidine	MAG	SAG	-0.00142429	-0.0887705	0.0859219	0.974	ns	1.22667	1	1.22382	1
M00063	CMP-KDO biosynthesis	MAG	SAG	-0.00879311	-0.0884478	0.0708615	0.827	ns	2.48	3	2.45362	3
M00086	beta-Oxidation, acyl-CoA synthesis	MAG	SAG	-0.00902445	-0.150668	0.132619	0.899	ns	0.813333	1	0.804309	1
M00022	Shikimate pathway, phosphoenolpyruvate + erythrose-4P => chorismate	MAG	SAG	-0.0216226	-0.0818093	0.0385641	0.477	ns	5.52	5	5.36864	6
M00018	Threonine biosynthesis, aspartate => homoserine => threonine	MAG	SAG	-0.0231382	-0.103633	0.057357	0.569	ns	3.92	4	3.80431	4
M00016	Lysine biosynthesis, succinyl-DAP pathway, aspartate => lysine	MAG	SAG	-0.0239605	-0.0729069	0.0249858	0.333	ns	16.8	16	16.2968	17
M00009	Citrate cycle (TCA cycle, Krebs cycle)	MAG	SAG	-0.0250285	-0.120386	0.0703291	0.603	ns	23.4133	28	22.6625	28
M00082	Fatty acid biosynthesis, initiation	MAG	SAG	-0.0271166	-0.103339	0.0491055	0.481	ns	4.02667	4	3.89108	4
M00432	Leucine biosynthesis, 2-oxoisovalerate => 2-oxoisocaproate	MAG	SAG	-0.0272028	-0.151004	0.0965982	0.663	ns	4.01333	4	3.87732	4
M00035	Methionine degradation	MAG	SAG	-0.0304606	-0.143859	0.0829373	0.594	ns	1.8	2	1.73908	2
M00119	Pantothenate biosynthesis, valine/L-aspartate => pantothenate	MAG	SAG	-0.0313903	-0.128153	0.0653722	0.52	ns	2.82667	3	2.7325	3
M00157	F-type ATPase, prokaryotes and chloroplasts	MAG	SAG	-0.0346658	-0.122341	0.0530093	0.434	ns	4.69333	5	4.48534	6
M00017	Methionine biosynthesis, aspartate => homoserine => methionine	MAG	SAG	-0.0351501	-0.102035	0.0317352	0.299	ns	4.41333	4	4.23758	4
M00134	Polyamine biosynthesis, arginine => ornithine => putrescine	MAG	SAG	-0.0460319	-0.171354	0.0792901	0.467	ns	0.853333	1	0.807301	1
M00307	Pyruvate oxidation, pyruvate => acetyl-CoA	MAG	SAG	-0.0462875	-0.159695	0.0671205	0.419	ns	2.57333	3	2.43447	3
M00948	Hydroxyproline degradation, trans-4-hydroxy-L-proline => 2-oxoglutarate	MAG	SAG	-0.0558702	-0.173966	0.062226	0.349	ns	0.826667	1	0.770796	1
M00881	Lipoic acid biosynthesis, plants and bacteria, octanoyl-ACP => dihydrolipoyl-E2/H	MAG	SAG	-0.0582882	-0.138732	0.0221556	0.153	ns	1.46667	1	1.35009	1
M00028	Ornithine biosynthesis, glutamate => ornithine	MAG	SAG	-0.0688975	-0.125279	-0.0125164	0.017	*	4.17333	4	3.82885	4
M00140	C1-unit interconversion, prokaryotes	MAG	SAG	-0.0847554	-0.171025	0.00151414	0.054	ns	2.61333	3	2.35907	2
M00144	NADH:quinone oxidoreductase, prokaryotes	MAG	SAG	-0.085113	-0.168569	-0.00165702	0.046	*	8.10667	9	7.25554	10
M00844	Arginine biosynthesis, ornithine => arginine	MAG	SAG	-0.0906759	-0.14831	-0.0330419	0.002	**	2.69333	3	2.4213	3
M00015	Proline biosynthesis, glutamate => proline	MAG	SAG	-0.0966444	-0.174149	-0.0191397	0.015	*	2.54667	3	2.25673	3
M00012	Glyoxylate cycle	MAG	SAG	-0.0987969	-0.183304	-0.0142895	0.023	*	3.49333	3	3.09814	3
M00125	Riboflavin biosynthesis, plants and bacteria, GTP => riboflavin/FMN/FAD	MAG	SAG	-0.106413	-0.184861	-0.0279644	0.008	**	3.81333	4	3.28127	4
M00120	Coenzyme A biosynthesis, pantothenate => CoA	MAG	SAG	-0.11669	-0.18397	-0.0494106	0.000897	***	3.42667	4	2.9599	3
M00151	Cytochrome bc1 complex respiratory unit	MAG	SAG	-0.141982	-0.22896	-0.0550043	0.002	**	2.89333	3	2.46738	3
M00118	Glutathione biosynthesis, glutamate => glutathione	MAG	SAG	-0.144009	-0.256717	-0.0313005	0.013	*	1.68	2	1.39198	2
M00005	PRPP biosynthesis, ribose 5P => PRPP	MAG	SAG	-0.170483	-0.271862	-0.0691041	0.001	***	0.946667	1	0.776182	1
M00172	C4-dicarboxylic acid cycle, NADP - malic enzyme type	MAG	SAG	-0.205138	-0.332632	-0.0776438	0.002	**	2.82667	3	2.21125	2
