# Supplementary material for: Genomic representativeness and chimerism in large collections of SAGs and MAGs of marine prokaryoplankton
Source: Microbiome. 2024 Jul 15;12:126. doi: 10.1186/s40168-024-01848-3 (PMC11247762; doi:10.1186/s40168-024-01848-3)
Supplement: Supplementary file 14 — Additional file 13: Supplementary Table S10. Statistical test of standardized functional gene count difference between individual Prochlorococcus SAGs and MAGs. [file 40168_2024_1848_MOESM13_ESM.xlsx]

## Sheet: Sheet1
Supplementary Table 10. Statistical test of standardized functional gene count difference between individual Prochlorococcus SAGs and MAGs.
# estimate = group2 - group1; the values are the estimated count of genes assigned to each KEGG Module
# Games-Howell test is performed; 95% confidence interval is provided
# In addition to the statistical results, the mean and median number of genes per genome are provided
Module_represent	group1	group2	estimate	conf.low	conf.high	p.adj	p.adj.signif	Annotation	group1_mean_n_genes_per_genome	group1_median_n_genes_per_genome	group2_mean_n_genes_per_genome	group2_median_n_genes_per_genome
M00003	MAG	SAG	-0.102551	-0.156756	-0.0483451	0.00033	***	Gluconeogenesis, oxaloacetate => fructose-6P	19.434	19	17.024	17
M00004	MAG	SAG	-0.0714185	-0.137307	-0.00553005	0.034	*	Pentose phosphate pathway (Pentose phosphate cycle)	11.8491	12	10.7778	11
M00005	MAG	SAG	0.0967751	-0.076511	0.270061	0.269	ns	PRPP biosynthesis, ribose 5P => PRPP	0.584906	1	0.681682	1
M00009	MAG	SAG	-0.198739	-0.263524	-0.133955	3.52e-08	****	Citrate cycle (TCA cycle, Krebs cycle)	8.64151	9	6.85285	7
M00015	MAG	SAG	-0.110204	-0.182424	-0.0379843	0.003	**	Proline biosynthesis, glutamate => proline	2.33962	2	2.00901	2
M00016	MAG	SAG	-0.230955	-0.281681	-0.180228	4.74e-10	****	Lysine biosynthesis, succinyl-DAP pathway, aspartate => lysine	23.1132	24	17.3393	18
M00018	MAG	SAG	-0.112573	-0.196998	-0.0281473	0.01	**	Threonine biosynthesis, aspartate => homoserine => threonine	3.96226	4	3.3994	3
M00021	MAG	SAG	-0.0620855	-0.12725	0.00307876	0.062	ns	Cysteine biosynthesis, serine => cysteine	3.11321	3	2.86486	3
M00022	MAG	SAG	0.000736585	-0.0601179	0.061591	0.981	ns	Shikimate pathway, phosphoenolpyruvate + erythrose-4P => chorismate	5.01887	5	5.02402	5
M00023	MAG	SAG	-0.0703398	-0.123782	-0.0168974	0.011	*	Tryptophan biosynthesis, chorismate => tryptophan	5.26415	5	4.77177	5
M00026	MAG	SAG	-0.141399	-0.197624	-0.0851742	3.6e-06	****	Histidine biosynthesis, PRPP => histidine	7.58491	8	6.31231	6
M00035	MAG	SAG	0.309534	0.145866	0.473203	0.000361	***	Methionine degradation	1.0566	1	1.67568	2
M00048	MAG	SAG	-0.108622	-0.156209	-0.0610361	2.02e-05	****	De novo purine biosynthesis, PRPP + glutamine => IMP	10.4151	10	9.003	9
M00049	MAG	SAG	-0.175619	-0.235317	-0.11592	9.33e-08	****	Adenine ribonucleotide biosynthesis, IMP => ADP,ATP	3.5283	4	2.82583	3
M00050	MAG	SAG	-0.0158422	-0.0807455	0.0490611	0.628	ns	Guanine ribonucleotide biosynthesis, IMP => GDP,GTP	3.35849	3	3.27928	3
M00051	MAG	SAG	-0.145851	-0.195002	-0.0966999	9.52e-08	****	De novo pyrimidine biosynthesis, glutamine (+ PRPP) => UMP	6.16981	6	5.003	5
M00052	MAG	SAG	-0.17236	-0.252674	-0.0920471	5.57e-05	****	Pyrimidine ribonucleotide biosynthesis, UMP => UDP/UTP,CDP/CTP	2.67925	3	2.16216	2
M00082	MAG	SAG	0.0161765	-0.0587063	0.0910593	0.668	ns	Fatty acid biosynthesis, initiation	4.24528	4	4.34234	5
M00083	MAG	SAG	-0.0381041	-0.107024	0.0308155	0.274	ns	Fatty acid biosynthesis, elongation	7.79245	8	7.41141	8
M00086	MAG	SAG	-0.323018	-0.474892	-0.171143	6.8e-05	****	beta-Oxidation, acyl-CoA synthesis	1.03774	1	0.714715	1
M00096	MAG	SAG	-0.121909	-0.167064	-0.076754	6.12e-07	****	C5 isoprenoid biosynthesis, non-mevalonate pathway	5.81132	6	4.95796	5
M00097	MAG	SAG	-0.0320131	-0.101965	0.0379386	0.365	ns	beta-Carotene biosynthesis, GGAP => beta-carotene	4.26415	4	4.07207	4
M00115	MAG	SAG	-0.17363	-0.231801	-0.115459	6.25e-08	****	NAD biosynthesis, aspartate => quinolinate => NAD	4.33962	4	3.47147	4
M00120	MAG	SAG	-0.200606	-0.257362	-0.14385	8.36e-10	****	Coenzyme A biosynthesis, pantothenate => CoA	3.54717	4	2.74474	3
M00121	MAG	SAG	-0.126456	-0.16623	-0.0866816	1.14e-08	****	Heme biosynthesis, plants and bacteria, glutamate => heme	8.54717	9	7.15616	7
M00123	MAG	SAG	-0.195464	-0.285579	-0.105349	4.56e-05	****	Biotin biosynthesis, pimeloyl-ACP/CoA => biotin	6.98113	8	5.41742	6
M00125	MAG	SAG	0.038461	-0.0297519	0.106674	0.265	ns	Riboflavin biosynthesis, plants and bacteria, GTP => riboflavin/FMN/FAD	3.26415	3	3.45646	4
M00133	MAG	SAG	-0.237265	-0.304515	-0.170015	8.41e-10	****	Polyamine biosynthesis, arginine => agmatine => putrescine => spermidine	3.73585	4	2.78679	3
M00145	MAG	SAG	0.134095	0.0630817	0.205108	0.000346	***	NAD(P)H:quinone oxidoreductase, chloroplasts and cyanobacteria	8.0566	7	9.93393	10
M00155	MAG	SAG	-0.18288	-0.299312	-0.0664489	0.002	**	Cytochrome c oxidase, prokaryotes	3.11321	3	2.56456	3
M00157	MAG	SAG	-0.0722845	-0.174329	0.0297601	0.162	ns	F-type ATPase, prokaryotes and chloroplasts	6.03774	7	5.45946	8
M00176	MAG	SAG	-0.0706328	-0.134078	-0.00718748	0.03	*	Assimilatory sulfate reduction, sulfate => H2S	3.77358	4	3.42042	3
M00307	MAG	SAG	-0.201881	-0.272697	-0.131064	2.36e-07	****	Pyruvate oxidation, pyruvate => acetyl-CoA	3.66038	4	2.85285	3
M00570	MAG	SAG	-0.102457	-0.165786	-0.0391291	0.002	**	Isoleucine biosynthesis, threonine => 2-oxobutanoate => isoleucine	8.88679	9	7.75976	8
M00611	MAG	SAG	0.10197	0.0533131	0.150627	8.45e-05	****	Oxygenic photosynthesis in plants and cyanobacteria	32.0943	33	37.7027	38
M00615	MAG	SAG	-76672.9	-150103	-3242.94	0.041	*	Nitrate assimilation	1.75472	0	0.987988	0
M00793	MAG	SAG	0.474541	0.281464	0.667617	5.5e-06	****	dTDP-L-rhamnose biosynthesis	0.396226	0	1.58258	1
M00844	MAG	SAG	0.383949	0.278882	0.489016	5.75e-10	****	Arginine biosynthesis, ornithine => arginine	0.962264	1	2.11411	2
M00854	MAG	SAG	-0.124058	-0.202457	-0.0456585	0.002	**	Glycogen biosynthesis, glucose-1P => glycogen/starch	3.28302	3	2.78679	3
M00855	MAG	SAG	-0.00130319	-0.0794303	0.0768239	0.974	ns	Glycogen degradation, glycogen => glucose-6P	2.84906	3	2.84384	3
M00880	MAG	SAG	-46444.6	-117094	24204.8	0.194	ns	Molybdenum cofactor biosynthesis, GTP => molybdenum cofactor	1.37736	0	0.912913	0
M00881	MAG	SAG	-0.0678979	-0.139642	0.00384654	0.063	ns	Lipoic acid biosynthesis, plants and bacteria, octanoyl-ACP => dihydrolipoyl-E2/H	2.18868	2	1.98498	2
M00909	MAG	SAG	0.0439571	-0.0466419	0.134556	0.336	ns	UDP-N-acetyl-D-glucosamine biosynthesis, prokaryotes, glucose => UDP-GlcNAc	3.32075	3	3.54054	4
M00924	MAG	SAG	-0.101455	-0.140268	-0.0626415	1.33e-06	****	Cobalamin biosynthesis, anaerobic, uroporphyrinogen III => sirohydrochlorin => cobyrinate a,c-diamide	16.6981	17	14.5676	15
M00926	MAG	SAG	-0.133372	-0.180724	-0.0860201	2.54e-07	****	Heme biosynthesis, bacteria, glutamyl-tRNA => coproporphyrin III => heme	14.9623	16	12.5616	13
M00028	MAG	SAG	-0.119766	-0.18818	-0.0513511	0.000819	***	Ornithine biosynthesis, glutamate => ornithine	3.30189	4	2.82282	3
M00432	MAG	SAG	0.117358	0.0264968	0.208218	0.012	*	Leucine biosynthesis, 2-oxoisovalerate => 2-oxoisocaproate	2.24528	2	2.71471	3
M00063	MAG	SAG	26993	1428.51	52557.5	0.039	*	CMP-KDO biosynthesis	0.207547	0	0.477477	0
