# Supplementary material for: Genomic representativeness and chimerism in large collections of SAGs and MAGs of marine prokaryoplankton
Source: Microbiome. 2024 Jul 15;12:126. doi: 10.1186/s40168-024-01848-3 (PMC11247762; doi:10.1186/s40168-024-01848-3)
Supplement: Supplementary file 15 — Additional file 14: Supplementary Table S11. Estimated relative abundance of marine prokaryotic lineages using different methods. [file 40168_2024_1848_MOESM14_ESM.xlsx]

## Sheet: Sheet1
Supplementary Table 11. Estimated relative abundance of marine prokaryotic lineages using different methods.
# OMD-M and GORG represent the use of MAG and SAG for estimations, respectively
Taxonomic group	Rank	Method	Count	Relative abundance
p__Proteobacteria	Phylum	OMD-M	748	40.6522
p__Bacteroidota	Phylum	OMD-M	441	23.9674
p__Thermoplasmatota	Phylum	OMD-M	224	12.1739
p__Marinisomatota	Phylum	OMD-M	94	5.1087
p__Verrucomicrobiota	Phylum	OMD-M	85	4.61957
p__Actinobacteriota	Phylum	OMD-M	73	3.96739
p__Cyanobacteria	Phylum	OMD-M	45	2.44565
p__Chloroflexota	Phylum	OMD-M	44	2.3913
p__Desulfobacterota_D	Phylum	OMD-M	18	0.978261
p__Planctomycetota	Phylum	OMD-M	18	0.978261
p__SAR324	Phylum	OMD-M	8	0.434783
p__Myxococcota	Phylum	OMD-M	8	0.434783
p__Bdellovibrionota	Phylum	OMD-M	7	0.380435
p__Thermoproteota	Phylum	OMD-M	7	0.380435
p__Fusobacteriota	Phylum	OMD-M	5	0.271739
p__Patescibacteria	Phylum	OMD-M	4	0.217391
p__Campylobacterota	Phylum	OMD-M	2	0.108696
p__Firmicutes	Phylum	OMD-M	2	0.108696
p__Spirochaetota	Phylum	OMD-M	2	0.108696
p__Nanoarchaeota	Phylum	OMD-M	2	0.108696
p__Chlamydiota	Phylum	OMD-M	1	0.0543478
p__Margulisbacteria	Phylum	OMD-M	1	0.0543478
p__Nitrospinota	Phylum	OMD-M	1	0.0543478
p__Proteobacteria	Phylum	SAG	3384	76.7521
p__Bacteroidota	Phylum	SAG	361	8.1878
p__Cyanobacteria	Phylum	SAG	344	7.80222
p__Actinobacteriota	Phylum	SAG	173	3.92379
p__Thermoplasmatota	Phylum	SAG	43	0.975278
p__Marinisomatota	Phylum	SAG	41	0.929916
p__Verrucomicrobiota	Phylum	SAG	28	0.635065
p__Thermoproteota	Phylum	SAG	13	0.294851
p__Planctomycetota	Phylum	SAG	6	0.136085
p__Chloroflexota	Phylum	SAG	5	0.113404
p__SAR324	Phylum	SAG	4	0.0907235
p__Desulfobacterota_D	Phylum	SAG	3	0.0680426
p__Margulisbacteria	Phylum	SAG	2	0.0453618
p__Myxococcota	Phylum	SAG	1	0.0226809
p__Chlamydiota	Phylum	SAG	1	0.0226809
p__Proteobacteria	Phylum	Amplicon	NAN	55.1578
p__Bacteroidota	Phylum	Amplicon	NAN	16.466
p__Cyanobacteria	Phylum	Amplicon	NAN	9.42088
p__Actinobacteriota	Phylum	Amplicon	NAN	7.26747
p__Marinisomatota	Phylum	Amplicon	NAN	2.50583
p__Thermoplasmatota	Phylum	Amplicon	NAN	2.24789
p__Thermoproteota	Phylum	Amplicon	NAN	1.51878
p__Planctomycetota	Phylum	Amplicon	NAN	1.1118
p__Verrucomicrobiota	Phylum	Amplicon	NAN	0.827217
p__SAR324	Phylum	Amplicon	NAN	0.698727
p__Patescibacteria	Phylum	Amplicon	NAN	0.586605
p__Chloroflexota	Phylum	Amplicon	NAN	0.323633
p__Desulfobacterota_D	Phylum	Amplicon	NAN	0.262865
p__Firmicutes	Phylum	Amplicon	NAN	0.255162
p__Myxococcota	Phylum	Amplicon	NAN	0.209051
p__Spirochaetota	Phylum	Amplicon	NAN	0.179309
p__Desulfobacterota	Phylum	Amplicon	NAN	0.171392
p__Bdellovibrionota	Phylum	Amplicon	NAN	0.142078
p__Firmicutes_A	Phylum	Amplicon	NAN	0.0844121
p__Gemmatimonadota	Phylum	Amplicon	NAN	0.0655825
p__Margulisbacteria	Phylum	Amplicon	NAN	0.0655825
p__Campylobacterota	Phylum	Amplicon	NAN	0.0460041
p__Nitrospinota	Phylum	Amplicon	NAN	0.0449342
p__Armatimonadota	Phylum	Amplicon	NAN	0.0337007
p__Acidobacteriota	Phylum	Amplicon	NAN	0.0303841
p__Fusobacteriota	Phylum	Amplicon	NAN	0.0301701
p__Omnitrophota	Phylum	Amplicon	NAN	0.0285653
p__Aquificota	Phylum	Amplicon	NAN	0.0243929
p__Chlamydiota	Phylum	Amplicon	NAN	0.0225741
p__WOR-3	Phylum	Amplicon	NAN	0.0128383
p__Latescibacterota	Phylum	Amplicon	NAN	0.00994972
p__Mcinerneyibacteriota	Phylum	Amplicon	NAN	0.00898684
p__Nanoarchaeota	Phylum	Amplicon	NAN	0.00802396
p__Dependentiae	Phylum	Amplicon	NAN	0.00791698
p__Poribacteria	Phylum	Amplicon	NAN	0.00780999
p__Fibrobacterota	Phylum	Amplicon	NAN	0.00706109
p__Eisenbacteria	Phylum	Amplicon	NAN	0.00652616
p__Deinococcota	Phylum	Amplicon	NAN	0.00631219
p__UBA2233	Phylum	Amplicon	NAN	0.00609821
p__Nitrospirota	Phylum	Amplicon	NAN	0.00599123
p__UBP14	Phylum	Amplicon	NAN	0.0054563
p__4572-55	Phylum	Amplicon	NAN	0.00481438
p__Cloacimonadota	Phylum	Amplicon	NAN	0.00449342
p__Desulfobacterota_E	Phylum	Amplicon	NAN	0.00438643
p__Desulfobacterota_B	Phylum	Amplicon	NAN	0.00427945
p__Firmicutes_B	Phylum	Amplicon	NAN	0.00417246
p__Hydrogenedentota	Phylum	Amplicon	NAN	0.00342356
p__CG03	Phylum	Amplicon	NAN	0.00331657
p__Caldisericota	Phylum	Amplicon	NAN	0.00320959
p__Elusimicrobiota	Phylum	Amplicon	NAN	0.00320959
p__Synergistota	Phylum	Amplicon	NAN	0.0031026
p__Aenigmatarchaeota_A	Phylum	Amplicon	NAN	0.00299561
p__Firmicutes_F	Phylum	Amplicon	NAN	0.00288863
p__Deferribacterota	Phylum	Amplicon	NAN	0.00278164
p__Nitrospinota_B	Phylum	Amplicon	NAN	0.00224671
p__Dormibacterota	Phylum	Amplicon	NAN	0.00203274
p__Desulfobacterota_F	Phylum	Amplicon	NAN	0.00181877
p__Eremiobacterota	Phylum	Amplicon	NAN	0.00171178
p__SZUA-79	Phylum	Amplicon	NAN	0.00149781
p__Firmicutes_C	Phylum	Amplicon	NAN	0.00128383
p__Calescibacterota	Phylum	Amplicon	NAN	0.00128383
p__Nitrospinota_A	Phylum	Amplicon	NAN	0.00117685
p__Coprothermobacterota	Phylum	Amplicon	NAN	0.00117685
p__Bdellovibrionota_C	Phylum	Amplicon	NAN	0.00106986
p__Halobacteriota	Phylum	Amplicon	NAN	0.000962876
p__Asgardarchaeota	Phylum	Amplicon	NAN	0.000962876
p__Aureabacteria_A	Phylum	Amplicon	NAN	0.00085589
p__UBA10199	Phylum	Amplicon	NAN	0.00085589
p__NPL-UPA2	Phylum	Amplicon	NAN	0.00085589
p__Thermotogota	Phylum	Amplicon	NAN	0.00085589
p__Muirbacteria	Phylum	Amplicon	NAN	0.00085589
p__Calditrichota	Phylum	Amplicon	NAN	0.000748903
p__CAIJMQ01	Phylum	Amplicon	NAN	0.000748903
p__Zixibacteria	Phylum	Amplicon	NAN	0.000641917
p__Firmicutes_D	Phylum	Amplicon	NAN	0.000534931
p__CSSED10-310	Phylum	Amplicon	NAN	0.000427945
p__Ratteibacteria	Phylum	Amplicon	NAN	0.000427945
p__Bipolaricaulota	Phylum	Amplicon	NAN	0.000320959
p__AABM5-125-24	Phylum	Amplicon	NAN	0.000320959
p__UBA3054	Phylum	Amplicon	NAN	0.000320959
p__RBG-13-61-14	Phylum	Amplicon	NAN	0.000320959
p__Firmicutes_E	Phylum	Amplicon	NAN	0.000320959
p__Delongbacteria	Phylum	Amplicon	NAN	0.000320959
p__Desantisbacteria	Phylum	Amplicon	NAN	0.000320959
p__Firmicutes_G	Phylum	Amplicon	NAN	0.000213972
p__Sumerlaeota	Phylum	Amplicon	NAN	0.000213972
p__DQWO01	Phylum	Amplicon	NAN	0.000213972
p__FEN-1099	Phylum	Amplicon	NAN	0.000213972
p__Desulfobacterota_C	Phylum	Amplicon	NAN	0.000213972
p__CLD3	Phylum	Amplicon	NAN	0.000213972
p__Caldatribacteriota	Phylum	Amplicon	NAN	0.000213972
p__CG2-30-53-67	Phylum	Amplicon	NAN	0.000213972
p__Methylomirabilota	Phylum	Amplicon	NAN	0.000106986
p__Chrysiogenetota	Phylum	Amplicon	NAN	0.000106986
p__KSB1	Phylum	Amplicon	NAN	0.000106986
p__Krumholzibacteriota	Phylum	Amplicon	NAN	0.000106986
p__Desulfobacterota_G	Phylum	Amplicon	NAN	0.000106986
p__Fermentibacterota	Phylum	Amplicon	NAN	0.000106986
p__Schekmanbacteria	Phylum	Amplicon	NAN	0.000106986
p__Aureabacteria	Phylum	Amplicon	NAN	0.000106986
p__FCPU426	Phylum	Amplicon	NAN	0.000106986
p__Lindowbacteria	Phylum	Amplicon	NAN	0.000106986
p__OLB16	Phylum	Amplicon	NAN	0.000106986
p__Firestonebacteria	Phylum	Amplicon	NAN	0.000106986
p__Aerophobota	Phylum	Amplicon	NAN	0.000106986
p__UBA9089	Phylum	Amplicon	NAN	0.000106986
p__CSP1-3	Phylum	Amplicon	NAN	0.000106986
p__Methanobacteriota	Phylum	Amplicon	NAN	0.000106986
p__Iainarchaeota	Phylum	Amplicon	NAN	0.000106986
p__Altarchaeota	Phylum	Amplicon	NAN	0.000106986
p__Micrarchaeota	Phylum	Amplicon	NAN	0.000106986
p__Aenigmatarchaeota	Phylum	Amplicon	NAN	0.000106986
p__UBA8481	Phylum	Amplicon	NAN	0
p__Riflebacteria	Phylum	Amplicon	NAN	0
p__Nitrospirota_A	Phylum	Amplicon	NAN	0
p__RBG-13-66-14	Phylum	Amplicon	NAN	0
p__SpSt-956	Phylum	Amplicon	NAN	0
p__QNDG01	Phylum	Amplicon	NAN	0
p__Dictyoglomota	Phylum	Amplicon	NAN	0
p__Goldbacteria	Phylum	Amplicon	NAN	0
p__JACIXR01	Phylum	Amplicon	NAN	0
p__TA06	Phylum	Amplicon	NAN	0
p__Edwardsbacteria	Phylum	Amplicon	NAN	0
p__UBP15	Phylum	Amplicon	NAN	0
p__Thermodesulfobiota	Phylum	Amplicon	NAN	0
p__SM23-31	Phylum	Amplicon	NAN	0
p__B130-G9	Phylum	Amplicon	NAN	0
p__BMS3Abin14	Phylum	Amplicon	NAN	0
p__Thermosulfidibacterota	Phylum	Amplicon	NAN	0
p__Firmicutes_H	Phylum	Amplicon	NAN	0
p__SZUA-182	Phylum	Amplicon	NAN	0
p__Abyssubacteria	Phylum	Amplicon	NAN	0
p__DTU030	Phylum	Amplicon	NAN	0
p__CG2-30-70-394	Phylum	Amplicon	NAN	0
p__Wallbacteria	Phylum	Amplicon	NAN	0
p__Hadarchaeota	Phylum	Amplicon	NAN	0
p__PWEA01	Phylum	Amplicon	NAN	0
p__Nanohaloarchaeota	Phylum	Amplicon	NAN	0
p__Hydrothermarchaeota	Phylum	Amplicon	NAN	0
p__Undinarchaeota	Phylum	Amplicon	NAN	0
p__Huberarchaeota	Phylum	Amplicon	NAN	0
p__EX4484-52	Phylum	Amplicon	NAN	0
p__Proteobacteria	Phylum	Shotgun	NAN	64.6638
p__Bacteroidota	Phylum	Shotgun	NAN	10.7951
p__Cyanobacteria	Phylum	Shotgun	NAN	8.01471
p__Actinobacteriota	Phylum	Shotgun	NAN	4.86499
p__Thermoplasmatota	Phylum	Shotgun	NAN	2.83147
p__Marinisomatota	Phylum	Shotgun	NAN	2.64231
p__Verrucomicrobiota	Phylum	Shotgun	NAN	1.40052
p__SAR324	Phylum	Shotgun	NAN	0.967274
p__Chloroflexota	Phylum	Shotgun	NAN	0.586069
p__Patescibacteria	Phylum	Shotgun	NAN	0.452662
p__Firmicutes	Phylum	Shotgun	NAN	0.389011
p__Myxococcota	Phylum	Shotgun	NAN	0.353483
p__Planctomycetota	Phylum	Shotgun	NAN	0.310348
p__Thermoproteota	Phylum	Shotgun	NAN	0.269015
p__Desulfobacterota_D	Phylum	Shotgun	NAN	0.227482
p__Desulfobacterota	Phylum	Shotgun	NAN	0.19976
p__Bdellovibrionota	Phylum	Shotgun	NAN	0.16303
p__Spirochaetota	Phylum	Shotgun	NAN	0.113491
p__Firmicutes_A	Phylum	Shotgun	NAN	0.101581
p__Margulisbacteria	Phylum	Shotgun	NAN	0.0977782
p__Nitrospinota	Phylum	Shotgun	NAN	0.0440352
p__Latescibacterota	Phylum	Shotgun	NAN	0.0386309
p__Chlamydiota	Phylum	Shotgun	NAN	0.0372298
p__Armatimonadota	Phylum	Shotgun	NAN	0.0329263
p__Acidobacteriota	Phylum	Shotgun	NAN	0.0277222
p__Desulfobacterota_F	Phylum	Shotgun	NAN	0.0264211
p__Cloacimonadota	Phylum	Shotgun	NAN	0.0253203
p__Firmicutes_B	Phylum	Shotgun	NAN	0.0231185
p__Gemmatimonadota	Phylum	Shotgun	NAN	0.0211169
p__WOR-3	Phylum	Shotgun	NAN	0.0204163
p__Caldisericota	Phylum	Shotgun	NAN	0.0193155
p__Campylobacterota	Phylum	Shotgun	NAN	0.0168135
p__Poribacteria	Phylum	Shotgun	NAN	0.0155124
p__Omnitrophota	Phylum	Shotgun	NAN	0.0139111
p__Nanoarchaeota	Phylum	Shotgun	NAN	0.0127102
p__Fusobacteriota	Phylum	Shotgun	NAN	0.0105084
p__Desulfobacterota_E	Phylum	Shotgun	NAN	0.0105084
p__Nitrospirota	Phylum	Shotgun	NAN	0.00890713
p__Dependentiae	Phylum	Shotgun	NAN	0.00850681
p__Aquificota	Phylum	Shotgun	NAN	0.00830665
p__Bipolaricaulota	Phylum	Shotgun	NAN	0.00820657
p__Firmicutes_C	Phylum	Shotgun	NAN	0.0070056
p__Deinococcota	Phylum	Shotgun	NAN	0.00680544
p__Chrysiogenetota	Phylum	Shotgun	NAN	0.00640512
p__Desulfobacterota_B	Phylum	Shotgun	NAN	0.00580464
p__Thermotogota	Phylum	Shotgun	NAN	0.00580464
p__Elusimicrobiota	Phylum	Shotgun	NAN	0.00540432
p__Asgardarchaeota	Phylum	Shotgun	NAN	0.00520416
p__Firmicutes_F	Phylum	Shotgun	NAN	0.005004
p__Hydrogenedentota	Phylum	Shotgun	NAN	0.0040032
p__Synergistota	Phylum	Shotgun	NAN	0.0040032
p__UBP14	Phylum	Shotgun	NAN	0.00360288
p__NPL-UPA2	Phylum	Shotgun	NAN	0.00330264
p__Firmicutes_G	Phylum	Shotgun	NAN	0.00320256
p__CG03	Phylum	Shotgun	NAN	0.00280224
p__Caldatribacteriota	Phylum	Shotgun	NAN	0.00270216
p__UBA10199	Phylum	Shotgun	NAN	0.00270216
p__Eremiobacterota	Phylum	Shotgun	NAN	0.002502
p__Dormibacterota	Phylum	Shotgun	NAN	0.002502
p__Bdellovibrionota_C	Phylum	Shotgun	NAN	0.002502
p__Fibrobacterota	Phylum	Shotgun	NAN	0.002502
p__Ratteibacteria	Phylum	Shotgun	NAN	0.002502
p__Eisenbacteria	Phylum	Shotgun	NAN	0.002502
p__Halobacteriota	Phylum	Shotgun	NAN	0.00240192
p__Desulfobacterota_C	Phylum	Shotgun	NAN	0.00230184
p__Zixibacteria	Phylum	Shotgun	NAN	0.00210168
p__4572-55	Phylum	Shotgun	NAN	0.00210168
p__SZUA-79	Phylum	Shotgun	NAN	0.0020016
p__Calescibacterota	Phylum	Shotgun	NAN	0.00190152
p__Deferribacterota	Phylum	Shotgun	NAN	0.00190152
p__Desantisbacteria	Phylum	Shotgun	NAN	0.00170136
p__BMS3Abin14	Phylum	Shotgun	NAN	0.00170136
p__AABM5-125-24	Phylum	Shotgun	NAN	0.00160128
p__OLB16	Phylum	Shotgun	NAN	0.0015012
p__Nitrospinota_A	Phylum	Shotgun	NAN	0.00130104
p__SM23-31	Phylum	Shotgun	NAN	0.00120096
p__Fermentibacterota	Phylum	Shotgun	NAN	0.00110088
p__Mcinerneyibacteriota	Phylum	Shotgun	NAN	0.00110088
p__Firestonebacteria	Phylum	Shotgun	NAN	0.000900721
p__UBP15	Phylum	Shotgun	NAN	0.000900721
p__Coprothermobacterota	Phylum	Shotgun	NAN	0.000900721
p__UBA2233	Phylum	Shotgun	NAN	0.000800641
p__Methylomirabilota	Phylum	Shotgun	NAN	0.00070056
p__Muirbacteria	Phylum	Shotgun	NAN	0.00070056
p__Nitrospinota_B	Phylum	Shotgun	NAN	0.00070056
p__Thermodesulfobiota	Phylum	Shotgun	NAN	0.00070056
p__Krumholzibacteriota	Phylum	Shotgun	NAN	0.00070056
p__Firmicutes_E	Phylum	Shotgun	NAN	0.0005004
p__CSSED10-310	Phylum	Shotgun	NAN	0.0005004
p__CSP1-3	Phylum	Shotgun	NAN	0.0005004
p__Calditrichota	Phylum	Shotgun	NAN	0.0005004
p__RBG-13-61-14	Phylum	Shotgun	NAN	0.0005004
p__FCPU426	Phylum	Shotgun	NAN	0.0005004
p__Firmicutes_D	Phylum	Shotgun	NAN	0.00040032
p__KSB1	Phylum	Shotgun	NAN	0.00040032
p__TA06	Phylum	Shotgun	NAN	0.00040032
p__Altarchaeota	Phylum	Shotgun	NAN	0.00040032
p__SZUA-182	Phylum	Shotgun	NAN	0.00030024
p__Nitrospirota_A	Phylum	Shotgun	NAN	0.00030024
p__Aerophobota	Phylum	Shotgun	NAN	0.00030024
p__Edwardsbacteria	Phylum	Shotgun	NAN	0.00010008
p__FEN-1099	Phylum	Shotgun	NAN	0.00010008
p__CAIJMQ01	Phylum	Shotgun	NAN	0.00010008
p__Goldbacteria	Phylum	Shotgun	NAN	0.00010008
p__Thermosulfidibacterota	Phylum	Shotgun	NAN	0.00010008
p__Dictyoglomota	Phylum	Shotgun	NAN	0.00010008
p__Desulfobacterota_G	Phylum	Shotgun	NAN	0.00010008
p__DQWO01	Phylum	Shotgun	NAN	0.00010008
p__Aureabacteria	Phylum	Shotgun	NAN	0.00010008
p__CLD3	Phylum	Shotgun	NAN	0.00010008
p__Delongbacteria	Phylum	Shotgun	NAN	0.00010008
p__Firmicutes_H	Phylum	Shotgun	NAN	0.00010008
p__Nanohaloarchaeota	Phylum	Shotgun	NAN	0.00010008
c__Bacteroidia	Class	OMD-M	432	23.4783
c__Gammaproteobacteria	Class	OMD-M	406	22.0652
c__Alphaproteobacteria	Class	OMD-M	342	18.587
c__Poseidoniia_A	Class	OMD-M	209	11.3587
c__Marinisomatia	Class	OMD-M	94	5.1087
c__Verrucomicrobiae	Class	OMD-M	83	4.51087
c__Acidimicrobiia	Class	OMD-M	67	3.6413
c__Dehalococcoidia	Class	OMD-M	44	2.3913
c__Cyanobacteriia	Class	OMD-M	44	2.3913
c__UBA1144	Class	OMD-M	18	0.978261
c__Poseidoniia_B	Class	OMD-M	15	0.815217
c__Planctomycetes	Class	OMD-M	12	0.652174
c__SAR324	Class	OMD-M	8	0.434783
c__Rhodothermia	Class	OMD-M	8	0.434783
c__Nitrososphaeria	Class	OMD-M	7	0.380435
c__Actinomycetia	Class	OMD-M	6	0.326087
c__Phycisphaerae	Class	OMD-M	5	0.271739
c__Fusobacteriia	Class	OMD-M	5	0.271739
c__Bdellovibrionia	Class	OMD-M	5	0.271739
c__Paceibacteria	Class	OMD-M	4	0.217391
c__UBA796	Class	OMD-M	4	0.217391
c__UBA6777	Class	OMD-M	3	0.163043
c__Campylobacteria	Class	OMD-M	2	0.108696
c__Bacteriovoracia	Class	OMD-M	2	0.108696
c__Kiritimatiellae	Class	OMD-M	2	0.108696
c__Bacilli	Class	OMD-M	2	0.108696
c__Leptospirae	Class	OMD-M	2	0.108696
c__Nanoarchaeia	Class	OMD-M	2	0.108696
c__Chlamydiia	Class	OMD-M	1	0.0543478
c__UBA1135	Class	OMD-M	1	0.0543478
c__Bradymonadia	Class	OMD-M	1	0.0543478
c__Marinamargulisbacteria	Class	OMD-M	1	0.0543478
c__Vampirovibrionia	Class	OMD-M	1	0.0543478
c__Ignavibacteria	Class	OMD-M	1	0.0543478
c__Nitrospinia	Class	OMD-M	1	0.0543478
c__Alphaproteobacteria	Class	GORG	2760	62.5992
c__Gammaproteobacteria	Class	GORG	624	14.1529
c__Bacteroidia	Class	GORG	355	8.05171
c__Cyanobacteriia	Class	GORG	344	7.80222
c__Acidimicrobiia	Class	GORG	173	3.92379
c__Marinisomatia	Class	GORG	41	0.929916
c__Poseidoniia_A	Class	GORG	39	0.884554
c__Verrucomicrobiae	Class	GORG	27	0.612384
c__Nitrososphaeria	Class	GORG	13	0.294851
c__Rhodothermia	Class	GORG	6	0.136085
c__Dehalococcoidia	Class	GORG	5	0.113404
c__Planctomycetes	Class	GORG	4	0.0907235
c__SAR324	Class	GORG	4	0.0907235
c__Poseidoniia_B	Class	GORG	4	0.0907235
c__UBA1144	Class	GORG	3	0.0680426
c__Marinamargulisbacteria	Class	GORG	2	0.0453618
c__Phycisphaerae	Class	GORG	2	0.0453618
c__UBA727	Class	GORG	1	0.0226809
c__Chlamydiia	Class	GORG	1	0.0226809
c__Kiritimatiellae	Class	GORG	1	0.0226809
c__Alphaproteobacteria	Class	Amplicon	NAN	40.8378
c__Bacteroidia	Class	Amplicon	NAN	16.3354
c__Gammaproteobacteria	Class	Amplicon	NAN	14.3305
c__Cyanobacteriia	Class	Amplicon	NAN	9.40541
c__Acidimicrobiia	Class	Amplicon	NAN	7.11497
c__Marinisomatia	Class	Amplicon	NAN	2.50794
c__Poseidoniia_A	Class	Amplicon	NAN	1.86229
c__Nitrososphaeria	Class	Amplicon	NAN	1.52209
c__Planctomycetes	Class	Amplicon	NAN	0.775418
c__SAR324	Class	Amplicon	NAN	0.70045
c__Verrucomicrobiae	Class	Amplicon	NAN	0.699163
c__Poseidoniia_B	Class	Amplicon	NAN	0.390819
c__ABY1	Class	Amplicon	NAN	0.360039
c__UBA1144	Class	Amplicon	NAN	0.263514
c__Dehalococcoidia	Class	Amplicon	NAN	0.260296
c__Bacilli	Class	Amplicon	NAN	0.255148
c__Phycisphaerae	Class	Amplicon	NAN	0.230909
c__Leptospirae	Class	Amplicon	NAN	0.155834
c__Rhodothermia	Class	Amplicon	NAN	0.143179
c__Actinomycetia	Class	Amplicon	NAN	0.131167
c__Kiritimatiellae	Class	Amplicon	NAN	0.113578
c__Bradymonadia	Class	Amplicon	NAN	0.0968468
c__Desulfovibrionia	Class	Amplicon	NAN	0.0885886
c__Paceibacteria	Class	Amplicon	NAN	0.0807593
c__Bacteriovoracia	Class	Amplicon	NAN	0.0765766
c__UBA1135	Class	Amplicon	NAN	0.0689618
c__Gemmatimonadetes	Class	Amplicon	NAN	0.0657443
c__Marinamargulisbacteria	Class	Amplicon	NAN	0.0586658
c__Clostridia	Class	Amplicon	NAN	0.0573788
c__Desulfobacteria	Class	Amplicon	NAN	0.0496568
c__Campylobacteria	Class	Amplicon	NAN	0.0460103
c__UBA9160	Class	Amplicon	NAN	0.045903
c__Gracilibacteria	Class	Amplicon	NAN	0.0457958
c__Nitrospinia	Class	Amplicon	NAN	0.0449378
c__Anaerolineae	Class	Amplicon	NAN	0.041184
c__Microgenomatia	Class	Amplicon	NAN	0.0327113
c__Bdellovibrionia	Class	Amplicon	NAN	0.0319605
c__Oligoflexia	Class	Amplicon	NAN	0.030459
c__Fusobacteriia	Class	Amplicon	NAN	0.0302445
c__Polyangia	Class	Amplicon	NAN	0.0286358
c__Vampirovibrionia	Class	Amplicon	NAN	0.0256328
c__Aquificae	Class	Amplicon	NAN	0.0243458
c__Koll11	Class	Amplicon	NAN	0.0228443
c__Chlamydiia	Class	Amplicon	NAN	0.0226298
c__Spirochaetia	Class	Amplicon	NAN	0.0212355
c__UBA8108	Class	Amplicon	NAN	0.0204848
c__Thermoleophilia	Class	Amplicon	NAN	0.018876
c__UBA727	Class	Amplicon	NAN	0.0179108
c__Lentisphaeria	Class	Amplicon	NAN	0.0161948
c__Ignavibacteria	Class	Amplicon	NAN	0.0125483
c__Blastocatellia	Class	Amplicon	NAN	0.0110468
c__Saccharimonadia	Class	Amplicon	NAN	0.0108323
c__UBA796	Class	Amplicon	NAN	0.0106178
c__Thermoanaerobacteria	Class	Amplicon	NAN	0.0105105
c__UBA2968	Class	Amplicon	NAN	0.00975976
c__Coriobacteriia	Class	Amplicon	NAN	0.00933076
c__Mcinerneyibacteria	Class	Amplicon	NAN	0.00900901
c__Desulfobulbia	Class	Amplicon	NAN	0.00879451
c__Rubrobacteria	Class	Amplicon	NAN	0.00825826
c__UBA9042	Class	Amplicon	NAN	0.00825826
c__Hydrothermia	Class	Amplicon	NAN	0.00825826
c__Nanoarchaeia	Class	Amplicon	NAN	0.00804376
c__Babeliae	Class	Amplicon	NAN	0.00793651
c__WGA-4E	Class	Amplicon	NAN	0.00782926
c__Vicinamibacteria	Class	Amplicon	NAN	0.00707851
c__RBG-16-71-46	Class	Amplicon	NAN	0.00654226
c__Holophagae	Class	Amplicon	NAN	0.00643501
c__Deinococci	Class	Amplicon	NAN	0.00632776
c__UBA2233	Class	Amplicon	NAN	0.00611326
c__Syntrophia	Class	Amplicon	NAN	0.00600601
c__Syntrophobacteria	Class	Amplicon	NAN	0.00589876
c__Ktedonobacteria	Class	Amplicon	NAN	0.00579151
c__Omnitrophia	Class	Amplicon	NAN	0.00579151
c__Riflemargulisbacteria	Class	Amplicon	NAN	0.00568426
c__UBA6098	Class	Amplicon	NAN	0.00546976
c__Ellin6529	Class	Amplicon	NAN	0.00525526
c__Nitrospiria	Class	Amplicon	NAN	0.00504076
c__4572-55	Class	Amplicon	NAN	0.00482625
c__Cloacimonadia	Class	Amplicon	NAN	0.0045045
c__MBNT15	Class	Amplicon	NAN	0.00439725
c__Thermosediminibacteria	Class	Amplicon	NAN	0.00429
c__Binatia	Class	Amplicon	NAN	0.00429
c__Dojkabacteria	Class	Amplicon	NAN	0.0040755
c__Abditibacteria	Class	Amplicon	NAN	0.0040755
c__Kapabacteria	Class	Amplicon	NAN	0.00375375
c__Hydrogenedentia	Class	Amplicon	NAN	0.003432
c__Fibrobacteria	Class	Amplicon	NAN	0.00332475
c__CG03	Class	Amplicon	NAN	0.00332475
c__CPR2	Class	Amplicon	NAN	0.0032175
c__Caldisericia	Class	Amplicon	NAN	0.0032175
c__Synergistia	Class	Amplicon	NAN	0.00311025
c__SM23-61	Class	Amplicon	NAN	0.003003
c__Aenigmatarchaeia_A	Class	Amplicon	NAN	0.003003
c__WWE3	Class	Amplicon	NAN	0.00289575
c__OXYB2-FULL-49-7	Class	Amplicon	NAN	0.00289575
c__Halanaerobiia	Class	Amplicon	NAN	0.00289575
c__Deferribacteres	Class	Amplicon	NAN	0.0027885
c__CG2-30-54-11	Class	Amplicon	NAN	0.00268125
c__Clostridia_A	Class	Amplicon	NAN	0.00268125
c__UBA3072	Class	Amplicon	NAN	0.00268125
c__Syntrophomonadia	Class	Amplicon	NAN	0.0023595
c__SZUA-365	Class	Amplicon	NAN	0.00225225
c__Chloroflexia	Class	Amplicon	NAN	0.00225225
c__Fimbriimonadia	Class	Amplicon	NAN	0.00225225
c__2-12-FULL-45-22	Class	Amplicon	NAN	0.00225225
c__Elusimicrobia	Class	Amplicon	NAN	0.002145
c__Andersenbacteria	Class	Amplicon	NAN	0.00203775
c__4484-211	Class	Amplicon	NAN	0.00203775
c__Bdellovibrionia_A	Class	Amplicon	NAN	0.00203775
c__Dormibacteria	Class	Amplicon	NAN	0.00203775
c__Dissulfuribacteria	Class	Amplicon	NAN	0.0019305
c__UBA8742	Class	Amplicon	NAN	0.00182325
c__UBA1384	Class	Amplicon	NAN	0.00182325
c__HRBIN11	Class	Amplicon	NAN	0.00182325
c__UBA10030	Class	Amplicon	NAN	0.001716
c__Acidobacteriae	Class	Amplicon	NAN	0.001716
c__Desulfuromonadia	Class	Amplicon	NAN	0.001716
c__UBA4802	Class	Amplicon	NAN	0.0015015
c__Desulfomonilia	Class	Amplicon	NAN	0.0015015
c__Chthonomonadetes	Class	Amplicon	NAN	0.0015015
c__WOR-3	Class	Amplicon	NAN	0.0015015
c__SZUA-79	Class	Amplicon	NAN	0.0015015
c__WOR-1	Class	Amplicon	NAN	0.00139425
c__UBA2242	Class	Amplicon	NAN	0.001287
c__Brocadiae	Class	Amplicon	NAN	0.001287
c__PUPC01	Class	Amplicon	NAN	0.001287
c__Desulfarculia	Class	Amplicon	NAN	0.001287
c__UBA5829	Class	Amplicon	NAN	0.001287
c__Xenobia	Class	Amplicon	NAN	0.001287
c__Negativicutes	Class	Amplicon	NAN	0.001287
c__Calescibacteriia	Class	Amplicon	NAN	0.001287
c__SORT01	Class	Amplicon	NAN	0.00117975
c__SZUA-567	Class	Amplicon	NAN	0.00117975
c__UBA8248	Class	Amplicon	NAN	0.00117975
c__Coprothermobacteria	Class	Amplicon	NAN	0.00117975
c__AB16	Class	Amplicon	NAN	0.0010725
c__Aminicenantia	Class	Amplicon	NAN	0.0010725
c__UBA2361	Class	Amplicon	NAN	0.0010725
c__Myxococcia	Class	Amplicon	NAN	0.000965251
c__FAC87	Class	Amplicon	NAN	0.000965251
c__Thermodesulfovibrionia	Class	Amplicon	NAN	0.000965251
c__Endomicrobia	Class	Amplicon	NAN	0.000965251
c__Thermodesulfobacteria	Class	Amplicon	NAN	0.000858001
c__Chitinivibrionia	Class	Amplicon	NAN	0.000858001
c__Desulfitobacteriia	Class	Amplicon	NAN	0.000858001
c__UBA10199	Class	Amplicon	NAN	0.000858001
c__NPL-UPA2	Class	Amplicon	NAN	0.000858001
c__Thermotogae	Class	Amplicon	NAN	0.000858001
c__Muirbacteriia	Class	Amplicon	NAN	0.000858001
c__Heimdallarchaeia	Class	Amplicon	NAN	0.000858001
c__JACMRA01	Class	Amplicon	NAN	0.000750751
c__Kazan-3B-28	Class	Amplicon	NAN	0.000750751
c__Desulfotomaculia	Class	Amplicon	NAN	0.000750751
c__PUNC01	Class	Amplicon	NAN	0.000750751
c__Calditrichia	Class	Amplicon	NAN	0.000750751
c__CAIJMQ01	Class	Amplicon	NAN	0.000750751
c__Chlorobia	Class	Amplicon	NAN	0.000643501
c__SICC01	Class	Amplicon	NAN	0.000643501
c__UBA12135	Class	Amplicon	NAN	0.000643501
c__MSB-5A5	Class	Amplicon	NAN	0.000643501
c__Alicyclobacillia	Class	Amplicon	NAN	0.000536251
c__Halobacteria	Class	Amplicon	NAN	0.000536251
c__Magnetococcia	Class	Amplicon	NAN	0.000429
c__HRBIN17	Class	Amplicon	NAN	0.000429
c__Thermoanaerobaculia	Class	Amplicon	NAN	0.000429
c__SDB-A	Class	Amplicon	NAN	0.000429
c__Eremiobacteria	Class	Amplicon	NAN	0.000429
c__CSSED10-310	Class	Amplicon	NAN	0.000429
c__UBA8468	Class	Amplicon	NAN	0.000429
c__Zetaproteobacteria	Class	Amplicon	NAN	0.00032175
c__UBA9087	Class	Amplicon	NAN	0.00032175
c__GCA-002687715	Class	Amplicon	NAN	0.00032175
c__DG-23	Class	Amplicon	NAN	0.00032175
c__UBA11872	Class	Amplicon	NAN	0.00032175
c__UBA2394	Class	Amplicon	NAN	0.00032175
c__UBA5377	Class	Amplicon	NAN	0.00032175
c__CAIYQO01	Class	Amplicon	NAN	0.00032175
c__Mor1	Class	Amplicon	NAN	0.00032175
c__Bipolaricaulia	Class	Amplicon	NAN	0.00032175
c__UBA3054	Class	Amplicon	NAN	0.00032175
c__RBG-13-61-14	Class	Amplicon	NAN	0.00032175
c__UBA4055	Class	Amplicon	NAN	0.00032175
c__UBA1551	Class	Amplicon	NAN	0.00032175
c__Methanosarcinia	Class	Amplicon	NAN	0.00032175
c__UBA4738	Class	Amplicon	NAN	0.0002145
c__UBA8477	Class	Amplicon	NAN	0.0002145
c__UBA11346	Class	Amplicon	NAN	0.0002145
c__DTLF01	Class	Amplicon	NAN	0.0002145
c__SBBH01	Class	Amplicon	NAN	0.0002145
c__GCA-2792135	Class	Amplicon	NAN	0.0002145
c__FW602-bin22	Class	Amplicon	NAN	0.0002145
c__Brevinematia	Class	Amplicon	NAN	0.0002145
c__Desulfarculia_A	Class	Amplicon	NAN	0.0002145
c__Desulfobaccia	Class	Amplicon	NAN	0.0002145
c__JAAXHH01	Class	Amplicon	NAN	0.0002145
c__Proteinivoracia	Class	Amplicon	NAN	0.0002145
c__Dethiobacteria	Class	Amplicon	NAN	0.0002145
c__B3-LCP	Class	Amplicon	NAN	0.0002145
c__Sumerlaeia	Class	Amplicon	NAN	0.0002145
c__DQWO01	Class	Amplicon	NAN	0.0002145
c__FEN-1099	Class	Amplicon	NAN	0.0002145
c__Deferrisomatia	Class	Amplicon	NAN	0.0002145
c__CLD3	Class	Amplicon	NAN	0.0002145
c__CG2-30-53-67	Class	Amplicon	NAN	0.0002145
c__Bathyarchaeia	Class	Amplicon	NAN	0.0002145
c__Kryptonia	Class	Amplicon	NAN	0.00010725
c__RBG-13-55-18	Class	Amplicon	NAN	0.00010725
c__MHYJ01	Class	Amplicon	NAN	0.00010725
c__UBA5177	Class	Amplicon	NAN	0.00010725
c__JAADFL01	Class	Amplicon	NAN	0.00010725
c__BSN033	Class	Amplicon	NAN	0.00010725
c__QYQD01	Class	Amplicon	NAN	0.00010725
c__O2-12-FULL-43-9	Class	Amplicon	NAN	0.00010725
c__Desulfurellia	Class	Amplicon	NAN	0.00010725
c__UBA7883	Class	Amplicon	NAN	0.00010725
c__HRBIN16	Class	Amplicon	NAN	0.00010725
c__B3-B38	Class	Amplicon	NAN	0.00010725
c__UBA6911	Class	Amplicon	NAN	0.00010725
c__Desulfurobacteriia	Class	Amplicon	NAN	0.00010725
c__E44-bin80	Class	Amplicon	NAN	0.00010725
c__GWC2-55-46	Class	Amplicon	NAN	0.00010725
c__Natranaerobiia	Class	Amplicon	NAN	0.00010725
c__AABM5-125-24	Class	Amplicon	NAN	0.00010725
c__Sulfobacillia	Class	Amplicon	NAN	0.00010725
c__SLMV01	Class	Amplicon	NAN	0.00010725
c__Limnochordia	Class	Amplicon	NAN	0.00010725
c__SHA-98	Class	Amplicon	NAN	0.00010725
c__Caldatribacteriia	Class	Amplicon	NAN	0.00010725
c__Methylomirabilia	Class	Amplicon	NAN	0.00010725
c__Chrysiogenetes	Class	Amplicon	NAN	0.00010725
c__UBA2214	Class	Amplicon	NAN	0.00010725
c__Krumholzibacteria	Class	Amplicon	NAN	0.00010725
c__Syntrophorhabdia	Class	Amplicon	NAN	0.00010725
c__Fermentibacteria	Class	Amplicon	NAN	0.00010725
c__GWA2-38-11	Class	Amplicon	NAN	0.00010725
c__SURF-26	Class	Amplicon	NAN	0.00010725
c__Palsa-1180	Class	Amplicon	NAN	0.00010725
c__2-12-FULL-62-27	Class	Amplicon	NAN	0.00010725
c__OLB16	Class	Amplicon	NAN	0.00010725
c__D2-FULL-39-29	Class	Amplicon	NAN	0.00010725
c__Aerophobia	Class	Amplicon	NAN	0.00010725
c__UBA9088	Class	Amplicon	NAN	0.00010725
c__CSP1-3	Class	Amplicon	NAN	0.00010725
c__Thermoplasmata	Class	Amplicon	NAN	0.00010725
c__Lokiarchaeia	Class	Amplicon	NAN	0.00010725
c__Methanococci	Class	Amplicon	NAN	0.00010725
c__Iainarchaeia	Class	Amplicon	NAN	0.00010725
c__Altarchaeia	Class	Amplicon	NAN	0.00010725
c__Micrarchaeia	Class	Amplicon	NAN	0.00010725
c__Aenigmatarchaeia	Class	Amplicon	NAN	0.00010725
c__JABWAT01	Class	Amplicon	NAN	0
c__Sericytochromatia	Class	Amplicon	NAN	0
c__UBA1414	Class	Amplicon	NAN	0
c__E44-bin39	Class	Amplicon	NAN	0
c__Doudnabacteria	Class	Amplicon	NAN	0
c__CPR3	Class	Amplicon	NAN	0
c__CPR2_A	Class	Amplicon	NAN	0
c__JABMPQ01	Class	Amplicon	NAN	0
c__UBA6077	Class	Amplicon	NAN	0
c__UBA2235	Class	Amplicon	NAN	0
c__Desulfuribacillia	Class	Amplicon	NAN	0
c__GWE2-31-10	Class	Amplicon	NAN	0
c__Brachyspirae	Class	Amplicon	NAN	0
c__Desulfofervidia	Class	Amplicon	NAN	0
c__Desulfobaccia_A	Class	Amplicon	NAN	0
c__UBA2428	Class	Amplicon	NAN	0
c__Mahellia_A	Class	Amplicon	NAN	0
c__Termititenacia	Class	Amplicon	NAN	0
c__UBA10988	Class	Amplicon	NAN	0
c__UBA890	Class	Amplicon	NAN	0
c__UBA4820	Class	Amplicon	NAN	0
c__32-111	Class	Amplicon	NAN	0
c__UBA3073	Class	Amplicon	NAN	0
c__Latescibacteria	Class	Amplicon	NAN	0
c__Dehalobacteriia	Class	Amplicon	NAN	0
c__Moorellia	Class	Amplicon	NAN	0
c__Peptococcia	Class	Amplicon	NAN	0
c__TC1	Class	Amplicon	NAN	0
c__Thermincolia	Class	Amplicon	NAN	0
c__SLGR01	Class	Amplicon	NAN	0
c__UBA8919	Class	Amplicon	NAN	0
c__GBS-1	Class	Amplicon	NAN	0
c__JABDET01	Class	Amplicon	NAN	0
c__UBA1439	Class	Amplicon	NAN	0
c__RPQS01	Class	Amplicon	NAN	0
c__UBA3569	Class	Amplicon	NAN	0
c__DTU015	Class	Amplicon	NAN	0
c__Symbiobacteriia	Class	Amplicon	NAN	0
c__UBA4882	Class	Amplicon	NAN	0
c__UBA5435	Class	Amplicon	NAN	0
c__DTU065	Class	Amplicon	NAN	0
c__JS1	Class	Amplicon	NAN	0
c__UBA8481	Class	Amplicon	NAN	0
c__Ozemobacteria	Class	Amplicon	NAN	0
c__Leptospirillia	Class	Amplicon	NAN	0
c__B26-G2	Class	Amplicon	NAN	0
c__SpSt-956	Class	Amplicon	NAN	0
c__QNDG01	Class	Amplicon	NAN	0
c__Dictyoglomia	Class	Amplicon	NAN	0
c__PGYV01	Class	Amplicon	NAN	0
c__JACIXR01	Class	Amplicon	NAN	0
c__DG-26	Class	Amplicon	NAN	0
c__AC1	Class	Amplicon	NAN	0
c__UBA6099	Class	Amplicon	NAN	0
c__Thermodesulfobiia	Class	Amplicon	NAN	0
c__SM23-31	Class	Amplicon	NAN	0
c__B130-G9	Class	Amplicon	NAN	0
c__BMS3Abin14	Class	Amplicon	NAN	0
c__Thermosulfidibacteria	Class	Amplicon	NAN	0
c__UBA994	Class	Amplicon	NAN	0
c__SZUA-182	Class	Amplicon	NAN	0
c__SURF-5	Class	Amplicon	NAN	0
c__DTU030	Class	Amplicon	NAN	0
c__CG2-30-70-394	Class	Amplicon	NAN	0
c__UBA9980	Class	Amplicon	NAN	0
c__E2	Class	Amplicon	NAN	0
c__EX4484-6	Class	Amplicon	NAN	0
c__Thermoproteia	Class	Amplicon	NAN	0
c__Korarchaeia	Class	Amplicon	NAN	0
c__Archaeoglobi	Class	Amplicon	NAN	0
c__Methanoliparia	Class	Amplicon	NAN	0
c__Methanomicrobia	Class	Amplicon	NAN	0
c__Syntropharchaeia	Class	Amplicon	NAN	0
c__Methanonatronarchaeia	Class	Amplicon	NAN	0
c__Thorarchaeia	Class	Amplicon	NAN	0
c__Methanobacteria	Class	Amplicon	NAN	0
c__Thermococci	Class	Amplicon	NAN	0
c__B88-G9	Class	Amplicon	NAN	0
c__Hadarchaeia	Class	Amplicon	NAN	0
c__PWEA01	Class	Amplicon	NAN	0
c__Nanosalinia	Class	Amplicon	NAN	0
c__Hydrothermarchaeia	Class	Amplicon	NAN	0
c__Undinarchaeia	Class	Amplicon	NAN	0
c__Huberarchaeia	Class	Amplicon	NAN	0
c__EX4484-52	Class	Amplicon	NAN	0
c__Alphaproteobacteria	Class	Shotgun	NAN	41.5863
c__Gammaproteobacteria	Class	Shotgun	NAN	22.6729
c__Bacteroidia	Class	Shotgun	NAN	10.8542
c__Cyanobacteriia	Class	Shotgun	NAN	8.10636
c__Acidimicrobiia	Class	Shotgun	NAN	4.5704
c__Marinisomatia	Class	Shotgun	NAN	2.66294
c__Poseidoniia_A	Class	Shotgun	NAN	2.63816
c__Verrucomicrobiae	Class	Shotgun	NAN	1.31136
c__SAR324	Class	Shotgun	NAN	0.981816
c__Dehalococcoidia	Class	Shotgun	NAN	0.533929
c__Bacilli	Class	Shotgun	NAN	0.38206
c__Actinomycetia	Class	Shotgun	NAN	0.305161
c__Nitrososphaeria	Class	Shotgun	NAN	0.272857
c__Poseidoniia_B	Class	Shotgun	NAN	0.23334
c__UBA1144	Class	Shotgun	NAN	0.230902
c__Paceibacteria	Class	Shotgun	NAN	0.170866
c__Planctomycetes	Class	Shotgun	NAN	0.126981
c__Phycisphaerae	Class	Shotgun	NAN	0.122918
c__Bradymonadia	Class	Shotgun	NAN	0.110423
c__WWE3	Class	Shotgun	NAN	0.103616
c__Leptospirae	Class	Shotgun	NAN	0.0992483
c__UBA9160	Class	Shotgun	NAN	0.0952865
c__Marinamargulisbacteria	Class	Shotgun	NAN	0.0886835
c__Clostridia	Class	Shotgun	NAN	0.0848232
c__Desulfobacteria	Class	Shotgun	NAN	0.0832995
c__Bacteriovoracia	Class	Shotgun	NAN	0.0820805
c__Kiritimatiellae	Class	Shotgun	NAN	0.0756806
c__Rhodothermia	Class	Shotgun	NAN	0.0699919
c__Desulfovibrionia	Class	Shotgun	NAN	0.066538
c__ABY1	Class	Shotgun	NAN	0.0632873
c__Polyangia	Class	Shotgun	NAN	0.0452052
c__Nitrospinia	Class	Shotgun	NAN	0.0433767
c__UBA1135	Class	Shotgun	NAN	0.0415482
c__Bdellovibrionia	Class	Shotgun	NAN	0.0414466
c__UBA2968	Class	Shotgun	NAN	0.0392117
c__Chlamydiia	Class	Shotgun	NAN	0.0377895
c__UBA796	Class	Shotgun	NAN	0.0373832
c__Oligoflexia	Class	Shotgun	NAN	0.0365705
c__UBA727	Class	Shotgun	NAN	0.0339293
c__Gracilibacteria	Class	Shotgun	NAN	0.0322024
c__Microgenomatia	Class	Shotgun	NAN	0.0294596
c__Anaerolineae	Class	Shotgun	NAN	0.0272247
c__Desulfuromonadia	Class	Shotgun	NAN	0.026412
c__Cloacimonadia	Class	Shotgun	NAN	0.0257009
c__UBA9042	Class	Shotgun	NAN	0.0242787
c__Vampirovibrionia	Class	Shotgun	NAN	0.0232629
c__Desulfobulbia	Class	Shotgun	NAN	0.0231613
c__Fimbriimonadia	Class	Shotgun	NAN	0.0214344
c__Gemmatimonadetes	Class	Shotgun	NAN	0.0214344
c__Caldisericia	Class	Shotgun	NAN	0.0196059
c__Campylobacteria	Class	Shotgun	NAN	0.0169646
c__Saccharimonadia	Class	Shotgun	NAN	0.0165583
c__WGA-4E	Class	Shotgun	NAN	0.0157456
c__Coriobacteriia	Class	Shotgun	NAN	0.0148314
c__Spirochaetia	Class	Shotgun	NAN	0.0129013
c__Nanoarchaeia	Class	Shotgun	NAN	0.0129013
c__Alicyclobacillia	Class	Shotgun	NAN	0.0126981
c__Desulfotomaculia	Class	Shotgun	NAN	0.0108696
c__Koll11	Class	Shotgun	NAN	0.0108696
c__Fusobacteriia	Class	Shotgun	NAN	0.0106664
c__MBNT15	Class	Shotgun	NAN	0.0106664
c__Clostridia_A	Class	Shotgun	NAN	0.0104632
c__Ellin6529	Class	Shotgun	NAN	0.00944738
c__Dojkabacteria	Class	Shotgun	NAN	0.00924421
c__Babeliae	Class	Shotgun	NAN	0.0086347
c__Blastocatellia	Class	Shotgun	NAN	0.00843153
c__Bipolaricaulia	Class	Shotgun	NAN	0.00832995
c__Nitrospiria	Class	Shotgun	NAN	0.00822836
c__Aquificae	Class	Shotgun	NAN	0.00812678
c__Lentisphaeria	Class	Shotgun	NAN	0.00782202
c__WOR-3	Class	Shotgun	NAN	0.00782202
c__UBA10030	Class	Shotgun	NAN	0.00751727
c__Thermoleophilia	Class	Shotgun	NAN	0.00741568
c__SORT01	Class	Shotgun	NAN	0.00741568
c__UBA8108	Class	Shotgun	NAN	0.0073141
c__Negativicutes	Class	Shotgun	NAN	0.00711093
c__Riflemargulisbacteria	Class	Shotgun	NAN	0.00700935
c__Deinococci	Class	Shotgun	NAN	0.00690776
c__Rubrobacteria	Class	Shotgun	NAN	0.00660301
c__Chrysiogenetes	Class	Shotgun	NAN	0.00650142
c__FW602-bin22	Class	Shotgun	NAN	0.00619667
c__Syntrophia	Class	Shotgun	NAN	0.00619667
c__Hydrothermia	Class	Shotgun	NAN	0.00609508
c__Binatia	Class	Shotgun	NAN	0.00589191
c__Thermotogae	Class	Shotgun	NAN	0.00589191
c__Acidobacteriae	Class	Shotgun	NAN	0.00568874
c__Ktedonobacteria	Class	Shotgun	NAN	0.00548557
c__Kapabacteria	Class	Shotgun	NAN	0.00528241
c__Halanaerobiia	Class	Shotgun	NAN	0.00507924
c__Thermoanaerobaculia	Class	Shotgun	NAN	0.00497765
c__Ignavibacteria	Class	Shotgun	NAN	0.00487607
c__Myxococcia	Class	Shotgun	NAN	0.00487607
c__Dissulfuribacteria	Class	Shotgun	NAN	0.0046729
c__Lokiarchaeia	Class	Shotgun	NAN	0.0046729
c__Desulfitobacteriia	Class	Shotgun	NAN	0.00446973
c__UBA3072	Class	Shotgun	NAN	0.00446973
c__UBA1384	Class	Shotgun	NAN	0.00416497
c__Hydrogenedentia	Class	Shotgun	NAN	0.00406339
c__Synergistia	Class	Shotgun	NAN	0.00406339
c__Brocadiae	Class	Shotgun	NAN	0.00386022
c__Vicinamibacteria	Class	Shotgun	NAN	0.00386022
c__Zetaproteobacteria	Class	Shotgun	NAN	0.00365705
c__UBA5377	Class	Shotgun	NAN	0.00365705
c__UBA6098	Class	Shotgun	NAN	0.00365705
c__NPL-UPA2	Class	Shotgun	NAN	0.0033523
c__Chloroflexia	Class	Shotgun	NAN	0.00325071
c__Syntrophobacteria	Class	Shotgun	NAN	0.00325071
c__Omnitrophia	Class	Shotgun	NAN	0.00325071
c__Thermosediminibacteria	Class	Shotgun	NAN	0.00284437
c__Syntrophomonadia	Class	Shotgun	NAN	0.00284437
c__Limnochordia	Class	Shotgun	NAN	0.00274279
c__UBA10199	Class	Shotgun	NAN	0.00274279
c__RBG-13-55-18	Class	Shotgun	NAN	0.00253962
c__Dormibacteria	Class	Shotgun	NAN	0.00253962
c__UBA2361	Class	Shotgun	NAN	0.00253962
c__UBA8468	Class	Shotgun	NAN	0.00253962
c__RBG-16-71-46	Class	Shotgun	NAN	0.00253962
c__Chlorobia	Class	Shotgun	NAN	0.00243803
c__4484-211	Class	Shotgun	NAN	0.00243803
c__Thermoanaerobacteria	Class	Shotgun	NAN	0.00243803
c__Abditibacteria	Class	Shotgun	NAN	0.00243803
c__Moorellia	Class	Shotgun	NAN	0.00243803
c__Caldatribacteriia	Class	Shotgun	NAN	0.00243803
c__Magnetococcia	Class	Shotgun	NAN	0.00233645
c__Desulfomonilia	Class	Shotgun	NAN	0.00233645
c__WOR-1	Class	Shotgun	NAN	0.00233645
c__Elusimicrobia	Class	Shotgun	NAN	0.00233645
c__SLGR01	Class	Shotgun	NAN	0.00233645
c__Deferrisomatia	Class	Shotgun	NAN	0.00233645
c__UBA4738	Class	Shotgun	NAN	0.00213328
c__SM23-61	Class	Shotgun	NAN	0.00213328
c__MSB-5A5	Class	Shotgun	NAN	0.00213328
c__4572-55	Class	Shotgun	NAN	0.00213328
c__UBA9087	Class	Shotgun	NAN	0.00203169
c__GCA-002687715	Class	Shotgun	NAN	0.00203169
c__Holophagae	Class	Shotgun	NAN	0.00203169
c__SZUA-79	Class	Shotgun	NAN	0.00203169
c__Halobacteria	Class	Shotgun	NAN	0.00203169
c__Bdellovibrionia_A	Class	Shotgun	NAN	0.00193011
c__FAC87	Class	Shotgun	NAN	0.00193011
c__Xenobia	Class	Shotgun	NAN	0.00193011
c__Calescibacteriia	Class	Shotgun	NAN	0.00193011
c__Deferribacteres	Class	Shotgun	NAN	0.00193011
c__CPR2	Class	Shotgun	NAN	0.00172694
c__Endomicrobia	Class	Shotgun	NAN	0.00172694
c__UBA1551	Class	Shotgun	NAN	0.00172694
c__BMS3Abin14	Class	Shotgun	NAN	0.00172694
c__JACMRA01	Class	Shotgun	NAN	0.00162536
c__Desulfarculia_A	Class	Shotgun	NAN	0.00162536
c__Aminicenantia	Class	Shotgun	NAN	0.00162536
c__UBA8919	Class	Shotgun	NAN	0.00152377
c__OLB16	Class	Shotgun	NAN	0.00152377
c__UBA5829	Class	Shotgun	NAN	0.0013206
c__E44-bin80	Class	Shotgun	NAN	0.0013206
c__AABM5-125-24	Class	Shotgun	NAN	0.0013206
c__UBA8248	Class	Shotgun	NAN	0.0013206
c__UBA6077	Class	Shotgun	NAN	0.00121902
c__Armatimonadia	Class	Shotgun	NAN	0.00121902
c__OXYB2-FULL-49-7	Class	Shotgun	NAN	0.00121902
c__SM23-31	Class	Shotgun	NAN	0.00121902
c__GCA-2792135	Class	Shotgun	NAN	0.00111743
c__UBA8742	Class	Shotgun	NAN	0.00111743
c__Chitinivibrionia	Class	Shotgun	NAN	0.00111743
c__Fermentibacteria	Class	Shotgun	NAN	0.00111743
c__Mcinerneyibacteria	Class	Shotgun	NAN	0.00111743
c__UBA11872	Class	Shotgun	NAN	0.000914262
c__Desulfarculia	Class	Shotgun	NAN	0.000914262
c__GWE2-31-10	Class	Shotgun	NAN	0.000914262
c__Chthonomonadetes	Class	Shotgun	NAN	0.000914262
c__D2-FULL-39-29	Class	Shotgun	NAN	0.000914262
c__UBA6099	Class	Shotgun	NAN	0.000914262
c__Coprothermobacteria	Class	Shotgun	NAN	0.000914262
c__UBA2242	Class	Shotgun	NAN	0.000812678
c__JAADFL01	Class	Shotgun	NAN	0.000812678
c__SZUA-567	Class	Shotgun	NAN	0.000812678
c__Thermodesulfobacteria	Class	Shotgun	NAN	0.000812678
c__UBA7883	Class	Shotgun	NAN	0.000812678
c__B3-B38	Class	Shotgun	NAN	0.000812678
c__Thermodesulfovibrionia	Class	Shotgun	NAN	0.000812678
c__UBA2233	Class	Shotgun	NAN	0.000812678
c__JABWAT01	Class	Shotgun	NAN	0.000711093
c__AB16	Class	Shotgun	NAN	0.000711093
c__SICC01	Class	Shotgun	NAN	0.000711093
c__Andersenbacteria	Class	Shotgun	NAN	0.000711093
c__CG2-30-54-11	Class	Shotgun	NAN	0.000711093
c__CPR2_A	Class	Shotgun	NAN	0.000711093
c__PUPC01	Class	Shotgun	NAN	0.000711093
c__Desulfobaccia	Class	Shotgun	NAN	0.000711093
c__BSN033	Class	Shotgun	NAN	0.000711093
c__Brevinematia	Class	Shotgun	NAN	0.000711093
c__UBA4802	Class	Shotgun	NAN	0.000711093
c__CAIYQO01	Class	Shotgun	NAN	0.000711093
c__Methylomirabilia	Class	Shotgun	NAN	0.000711093
c__Muirbacteriia	Class	Shotgun	NAN	0.000711093
c__Thermodesulfobiia	Class	Shotgun	NAN	0.000711093
c__Krumholzibacteria	Class	Shotgun	NAN	0.000711093
c__SZUA-365	Class	Shotgun	NAN	0.000507924
c__O2-12-FULL-43-9	Class	Shotgun	NAN	0.000507924
c__Termititenacia	Class	Shotgun	NAN	0.000507924
c__SDB-A	Class	Shotgun	NAN	0.000507924
c__SHA-98	Class	Shotgun	NAN	0.000507924
c__CG03	Class	Shotgun	NAN	0.000507924
c__Eremiobacteria	Class	Shotgun	NAN	0.000507924
c__CSSED10-310	Class	Shotgun	NAN	0.000507924
c__CSP1-3	Class	Shotgun	NAN	0.000507924
c__Calditrichia	Class	Shotgun	NAN	0.000507924
c__RBG-13-61-14	Class	Shotgun	NAN	0.000507924
c__Palsa-1180	Class	Shotgun	NAN	0.000507924
c__Heimdallarchaeia	Class	Shotgun	NAN	0.000507924
c__UBA8477	Class	Shotgun	NAN	0.000406339
c__UBA12135	Class	Shotgun	NAN	0.000406339
c__GWC2-55-46	Class	Shotgun	NAN	0.000406339
c__UBA2214	Class	Shotgun	NAN	0.000406339
c__DG-26	Class	Shotgun	NAN	0.000406339
c__Altarchaeia	Class	Shotgun	NAN	0.000406339
c__UBA2235	Class	Shotgun	NAN	0.000304754
c__Doudnabacteria	Class	Shotgun	NAN	0.000304754
c__B64-G9	Class	Shotgun	NAN	0.000304754
c__Brachyspirae	Class	Shotgun	NAN	0.000304754
c__HRBIN17	Class	Shotgun	NAN	0.000304754
c__Mor1	Class	Shotgun	NAN	0.000304754
c__32-111	Class	Shotgun	NAN	0.000304754
c__UBA3073	Class	Shotgun	NAN	0.000304754
c__JS1	Class	Shotgun	NAN	0.000304754
c__Symbiobacteriia	Class	Shotgun	NAN	0.000304754
c__Dethiobacteria	Class	Shotgun	NAN	0.000304754
c__SZUA-182	Class	Shotgun	NAN	0.000304754
c__Leptospirillia	Class	Shotgun	NAN	0.000304754
c__Aerophobia	Class	Shotgun	NAN	0.000304754
c__Thermoplasmata	Class	Shotgun	NAN	0.000304754
c__Kryptonia	Class	Shotgun	NAN	0.000101585
c__CPR3	Class	Shotgun	NAN	0.000101585
c__Kazan-3B-28	Class	Shotgun	NAN	0.000101585
c__Desulfuribacillia	Class	Shotgun	NAN	0.000101585
c__DG-23	Class	Shotgun	NAN	0.000101585
c__DTLF01	Class	Shotgun	NAN	0.000101585
c__UBA11346	Class	Shotgun	NAN	0.000101585
c__Desulfobaccia_A	Class	Shotgun	NAN	0.000101585
c__UBA2394	Class	Shotgun	NAN	0.000101585
c__UBA4820	Class	Shotgun	NAN	0.000101585
c__Peptococcia	Class	Shotgun	NAN	0.000101585
c__Dehalobacteriia	Class	Shotgun	NAN	0.000101585
c__Desulfurellia	Class	Shotgun	NAN	0.000101585
c__Desulfurobacteriia	Class	Shotgun	NAN	0.000101585
c__JABDET01	Class	Shotgun	NAN	0.000101585
c__Fibrobacteria	Class	Shotgun	NAN	0.000101585
c__B3-LCP	Class	Shotgun	NAN	0.000101585
c__RPQS01	Class	Shotgun	NAN	0.000101585
c__Sulfobacillia	Class	Shotgun	NAN	0.000101585
c__Thermaerobacteria	Class	Shotgun	NAN	0.000101585
c__Natranaerobiia	Class	Shotgun	NAN	0.000101585
c__AC1	Class	Shotgun	NAN	0.000101585
c__FEN-1099	Class	Shotgun	NAN	0.000101585
c__CAIJMQ01	Class	Shotgun	NAN	0.000101585
c__PGYV01	Class	Shotgun	NAN	0.000101585
c__Thermosulfidibacteria	Class	Shotgun	NAN	0.000101585
c__Dictyoglomia	Class	Shotgun	NAN	0.000101585
c__Syntrophorhabdia	Class	Shotgun	NAN	0.000101585
c__DQWO01	Class	Shotgun	NAN	0.000101585
c__SURF-26	Class	Shotgun	NAN	0.000101585
c__CLD3	Class	Shotgun	NAN	0.000101585
c__UBA4055	Class	Shotgun	NAN	0.000101585
c__UBA994	Class	Shotgun	NAN	0.000101585
c__E2	Class	Shotgun	NAN	0.000101585
c__JABDBI01	Class	Shotgun	NAN	0.000101585
c__Thermoproteia	Class	Shotgun	NAN	0.000101585
c__Methanomicrobia	Class	Shotgun	NAN	0.000101585
c__Methanosarcinia	Class	Shotgun	NAN	0.000101585
c__Nanosalinia	Class	Shotgun	NAN	0.000101585
o__Flavobacteriales	Order	OMD-M	365	19.837
o__Poseidoniales	Order	OMD-M	209	11.3587
o__SAR86	Order	OMD-M	181	9.83696
o__Pelagibacterales	Order	OMD-M	126	6.84783
o__Pseudomonadales	Order	OMD-M	79	4.29348
o__Rhodobacterales	Order	OMD-M	71	3.8587
o__Marinisomatales	Order	OMD-M	62	3.36957
o__Cytophagales	Order	OMD-M	59	3.20652
o__GCA-002705445	Order	OMD-M	55	2.98913
o__Acidimicrobiales	Order	OMD-M	49	2.66304
o__PCC-6307	Order	OMD-M	44	2.3913
o__Rhizobiales_B	Order	OMD-M	39	2.11957
o__Opitutales	Order	OMD-M	37	2.01087
o__Verrucomicrobiales	Order	OMD-M	33	1.79348
o__SCGC-AAA003-L08	Order	OMD-M	32	1.73913
o__UBA1151	Order	OMD-M	28	1.52174
o__Puniceispirillales	Order	OMD-M	24	1.30435
o__Enterobacterales	Order	OMD-M	19	1.03261
o__UBA1144	Order	OMD-M	18	0.978261
o__Actinomarinales	Order	OMD-M	18	0.978261
o__TMED127	Order	OMD-M	17	0.923913
o__UBA11654	Order	OMD-M	15	0.815217
o__MGIII	Order	OMD-M	15	0.815217
o__Pedosphaerales	Order	OMD-M	13	0.706522
o__Burkholderiales	Order	OMD-M	13	0.706522
o__Thalassobaculales	Order	OMD-M	13	0.706522
o__Woeseiales	Order	OMD-M	12	0.652174
o__Pirellulales	Order	OMD-M	11	0.597826
o__TMED109	Order	OMD-M	11	0.597826
o__SAR324	Order	OMD-M	8	0.434783
o__HIMB59	Order	OMD-M	8	0.434783
o__Balneolales	Order	OMD-M	8	0.434783
o__SAR202	Order	OMD-M	7	0.380435
o__Sphingomonadales	Order	OMD-M	7	0.380435
o__Nitrososphaerales	Order	OMD-M	7	0.380435
o__Parvibaculales	Order	OMD-M	6	0.326087
o__Nevskiales	Order	OMD-M	6	0.326087
o__UBA4486	Order	OMD-M	6	0.326087
o__Phycisphaerales	Order	OMD-M	5	0.271739
o__Bac17	Order	OMD-M	5	0.271739
o__Bdellovibrionales	Order	OMD-M	5	0.271739
o__UBA3495	Order	OMD-M	4	0.217391
o__Rhodospirillales	Order	OMD-M	4	0.217391
o__PS1	Order	OMD-M	4	0.217391
o__NS11-12g	Order	OMD-M	4	0.217391
o__UBA7916	Order	OMD-M	4	0.217391
o__Chitinophagales	Order	OMD-M	4	0.217391
o__UBA9983_A	Order	OMD-M	4	0.217391
o__UBA796	Order	OMD-M	4	0.217391
o__UBA6952	Order	OMD-M	4	0.217391
o__Caulobacterales	Order	OMD-M	3	0.163043
o__Methylococcales	Order	OMD-M	3	0.163043
o__UBA6777	Order	OMD-M	3	0.163043
o__Micavibrionales	Order	OMD-M	3	0.163043
o__Arenicellales	Order	OMD-M	3	0.163043
o__Campylobacterales	Order	OMD-M	2	0.108696
o__Nanopelagicales	Order	OMD-M	2	0.108696
o__Rickettsiales	Order	OMD-M	2	0.108696
o__UBA8366	Order	OMD-M	2	0.108696
o__Actinomycetales	Order	OMD-M	2	0.108696
o__Bacteriovoracales	Order	OMD-M	2	0.108696
o__Kiritimatiellales	Order	OMD-M	2	0.108696
o__Ga0077536_A	Order	OMD-M	2	0.108696
o__Coxiellales	Order	OMD-M	2	0.108696
o__Mycobacteriales	Order	OMD-M	2	0.108696
o__Acholeplasmatales	Order	OMD-M	2	0.108696
o__Leptospirales	Order	OMD-M	2	0.108696
o__UBA10117	Order	OMD-M	2	0.108696
o__UBA7879	Order	OMD-M	1	0.0543478
o__UBA1113	Order	OMD-M	1	0.0543478
o__Chlamydiales	Order	OMD-M	1	0.0543478
o__MPNO01	Order	OMD-M	1	0.0543478
o__UBA7985	Order	OMD-M	1	0.0543478
o__UBA2386	Order	OMD-M	1	0.0543478
o__UBA1280	Order	OMD-M	1	0.0543478
o__UBA7976	Order	OMD-M	1	0.0543478
o__GCA-2716485	Order	OMD-M	1	0.0543478
o__Caenarcaniphilales	Order	OMD-M	1	0.0543478
o__Ignavibacteriales	Order	OMD-M	1	0.0543478
o__Planctomycetales	Order	OMD-M	1	0.0543478
o__GCA-2701885	Order	OMD-M	1	0.0543478
o__UBA6522	Order	OMD-M	1	0.0543478
o__UBA2979	Order	OMD-M	1	0.0543478
o__Nitrospinales	Order	OMD-M	1	0.0543478
o__UBA828	Order	OMD-M	1	0.0543478
o__Pelagibacterales	Order	GORG	2027	45.9741
o__SAR86	Order	GORG	490	11.1136
o__HIMB59	Order	GORG	380	8.61873
o__PCC-6307	Order	GORG	344	7.80222
o__Flavobacteriales	Order	GORG	332	7.53005
o__Actinomarinales	Order	GORG	159	3.60626
o__Puniceispirillales	Order	GORG	111	2.51758
o__Rhodobacterales	Order	GORG	108	2.44954
o__Pseudomonadales	Order	GORG	71	1.61034
o__TMED127	Order	GORG	59	1.33817
o__Marinisomatales	Order	GORG	41	0.929916
o__Poseidoniales	Order	GORG	39	0.884554
o__Rhizobiales_B	Order	GORG	33	0.748469
o__Cytophagales	Order	GORG	22	0.498979
o__TMED109	Order	GORG	18	0.408256
o__Opitutales	Order	GORG	17	0.385575
o__GCA-002705445	Order	GORG	17	0.385575
o__PS1	Order	GORG	14	0.317532
o__Acidimicrobiales	Order	GORG	14	0.317532
o__Nitrososphaerales	Order	GORG	13	0.294851
o__Thalassobaculales	Order	GORG	10	0.226809
o__UBA11654	Order	GORG	9	0.204128
o__Verrucomicrobiales	Order	GORG	7	0.158766
o__Parvibaculales	Order	GORG	6	0.136085
o__Burkholderiales	Order	GORG	6	0.136085
o__Balneolales	Order	GORG	6	0.136085
o__UBA7916	Order	GORG	5	0.113404
o__Woeseiales	Order	GORG	4	0.0907235
o__Pirellulales	Order	GORG	4	0.0907235
o__Rhodospirillales	Order	GORG	4	0.0907235
o__SAR324	Order	GORG	4	0.0907235
o__Coxiellales	Order	GORG	4	0.0907235
o__MGIII	Order	GORG	4	0.0907235
o__Pedosphaerales	Order	GORG	3	0.0680426
o__UBA1144	Order	GORG	3	0.0680426
o__SAR202	Order	GORG	2	0.0453618
o__UBA1151	Order	GORG	2	0.0453618
o__Phycisphaerales	Order	GORG	2	0.0453618
o__GCA-002720895	Order	GORG	2	0.0453618
o__Ga0077536	Order	GORG	1	0.0226809
o__UBA2963	Order	GORG	1	0.0226809
o__Micavibrionales	Order	GORG	1	0.0226809
o__GCA-2716485	Order	GORG	1	0.0226809
o__UBA4151	Order	GORG	1	0.0226809
o__UBA4486	Order	GORG	1	0.0226809
o__CACJXQ01	Order	GORG	1	0.0226809
o__UBA8366	Order	GORG	1	0.0226809
o__Ga0077536_A	Order	GORG	1	0.0226809
o__Chitinophagales	Order	GORG	1	0.0226809
o__2-12-FULL-49-11	Order	GORG	1	0.0226809
o__UBA817	Order	GORG	1	0.0226809
o__Kiritimatiellales	Order	GORG	1	0.0226809
o__Pelagibacterales	Order	Amplicon	NAN	24.2104
o__Flavobacteriales	Order	Amplicon	NAN	14.4717
o__PCC-6307	Order	Amplicon	NAN	8.81985
o__Actinomarinales	Order	Amplicon	NAN	6.91122
o__Rhodobacterales	Order	Amplicon	NAN	5.01327
o__SAR86	Order	Amplicon	NAN	4.99428
o__HIMB59	Order	Amplicon	NAN	4.04444
o__Pseudomonadales	Order	Amplicon	NAN	3.74865
o__Puniceispirillales	Order	Amplicon	NAN	2.8575
o__Marinisomatales	Order	Amplicon	NAN	2.29881
o__Poseidoniales	Order	Amplicon	NAN	1.87314
o__Nitrososphaerales	Order	Amplicon	NAN	1.53085
o__Cytophagales	Order	Amplicon	NAN	1.4206
o__Rhizobiales_B	Order	Amplicon	NAN	1.39148
o__Enterobacterales	Order	Amplicon	NAN	1.34531
o__Burkholderiales	Order	Amplicon	NAN	1.23614
o__TMED127	Order	Amplicon	NAN	0.967853
o__GCA-002705445	Order	Amplicon	NAN	0.89644
o__SAR324	Order	Amplicon	NAN	0.704531
o__Pirellulales	Order	Amplicon	NAN	0.681338
o__Cyanobacteriales	Order	Amplicon	NAN	0.485005
o__TMED109	Order	Amplicon	NAN	0.475728
o__UBA11654	Order	Amplicon	NAN	0.423625
o__MGIII	Order	Amplicon	NAN	0.393096
o__Thalassobaculales	Order	Amplicon	NAN	0.346386
o__Sphingomonadales	Order	Amplicon	NAN	0.345307
o__Magasanikbacterales	Order	Amplicon	NAN	0.328263
o__Verrucomicrobiales	Order	Amplicon	NAN	0.320712
o__Cardiobacteriales	Order	Amplicon	NAN	0.281014
o__Rhizobiales	Order	Amplicon	NAN	0.261273
o__Bacteroidales	Order	Amplicon	NAN	0.257929
o__UBA1144	Order	Amplicon	NAN	0.246494
o__Acidimicrobiales	Order	Amplicon	NAN	0.239698
o__PS1	Order	Amplicon	NAN	0.234736
o__Woeseiales	Order	Amplicon	NAN	0.227292
o__SCGC-AAA003-L08	Order	Amplicon	NAN	0.21931
o__Phycisphaerales	Order	Amplicon	NAN	0.218447
o__Caulobacterales	Order	Amplicon	NAN	0.207012
o__Opitutales	Order	Amplicon	NAN	0.193635
o__Pedosphaerales	Order	Amplicon	NAN	0.181122
o__Nevskiales	Order	Amplicon	NAN	0.172168
o__UBA1151	Order	Amplicon	NAN	0.16753
o__Arenicellales	Order	Amplicon	NAN	0.16548
o__Leptospirales	Order	Amplicon	NAN	0.155124
o__Chitinophagales	Order	Amplicon	NAN	0.129989
o__Balneolales	Order	Amplicon	NAN	0.129881
o__Kiritimatiellales	Order	Amplicon	NAN	0.110787
o__Parvibaculales	Order	Amplicon	NAN	0.106257
o__UBA7976	Order	Amplicon	NAN	0.0934196
o__Rhodospirillales	Order	Amplicon	NAN	0.0908306
o__Desulfovibrionales	Order	Amplicon	NAN	0.0891046
o__1604HC	Order	Amplicon	NAN	0.084466
o__Planctomycetales	Order	Amplicon	NAN	0.0837109
o__Bacillales_D	Order	Amplicon	NAN	0.0832794
o__Bacteriovoracales	Order	Amplicon	NAN	0.0770227
o__Coxiellales	Order	Amplicon	NAN	0.0685005
o__Xanthomonadales	Order	Amplicon	NAN	0.0645092
o__NS11-12g	Order	Amplicon	NAN	0.0601942
o__Rickettsiales	Order	Amplicon	NAN	0.0550162
o__Chromatiales	Order	Amplicon	NAN	0.0518878
o__Acetobacterales	Order	Amplicon	NAN	0.0504854
o__Nanopelagicales	Order	Amplicon	NAN	0.0464941
o__Sneathiellales	Order	Amplicon	NAN	0.0463862
o__UBA9160	Order	Amplicon	NAN	0.0460626
o__GCA-2716485	Order	Amplicon	NAN	0.0457389
o__Nitrospinales	Order	Amplicon	NAN	0.0451996
o__Campylobacterales	Order	Amplicon	NAN	0.0450917
o__UBA7916	Order	Amplicon	NAN	0.0434736
o__Longimicrobiales	Order	Amplicon	NAN	0.0422869
o__Rhizobiales_A	Order	Amplicon	NAN	0.0416397
o__UBA2386	Order	Amplicon	NAN	0.0400216
o__Bacillales_H	Order	Amplicon	NAN	0.0399137
o__Sphingobacteriales	Order	Amplicon	NAN	0.0370011
o__Paceibacterales	Order	Amplicon	NAN	0.0368932
o__Micavibrionales	Order	Amplicon	NAN	0.0366775
o__Lactobacillales	Order	Amplicon	NAN	0.036246
o__UBA1369	Order	Amplicon	NAN	0.0344121
o__UBA8366	Order	Amplicon	NAN	0.0325782
o__Bdellovibrionales	Order	Amplicon	NAN	0.0321467
o__SAR202	Order	Amplicon	NAN	0.0314995
o__C00003060	Order	Amplicon	NAN	0.0298813
o__Oligoflexales	Order	Amplicon	NAN	0.0296656
o__UBA1135	Order	Amplicon	NAN	0.0291262
o__Mycobacteriales	Order	Amplicon	NAN	0.0264293
o__UBA1113	Order	Amplicon	NAN	0.0252427
o__Legionellales	Order	Amplicon	NAN	0.0248112
o__Peptostreptococcales	Order	Amplicon	NAN	0.0239482
o__Gemmatimonadales	Order	Amplicon	NAN	0.0237325
o__Rickettsiales_A	Order	Amplicon	NAN	0.0236246
o__CACJXQ01	Order	Amplicon	NAN	0.0231931
o__Thiomicrospirales	Order	Amplicon	NAN	0.0229773
o__Kiloniellales	Order	Amplicon	NAN	0.022438
o__Streptomycetales	Order	Amplicon	NAN	0.022438
o__UBA9983_A	Order	Amplicon	NAN	0.0217907
o__Chlamydiales	Order	Amplicon	NAN	0.0217907
o__Acholeplasmatales	Order	Amplicon	NAN	0.021575
o__Phormidesmiales	Order	Amplicon	NAN	0.0214671
o__Actinomycetales	Order	Amplicon	NAN	0.0210356
o__Bac17	Order	Amplicon	NAN	0.0209277
o__Micavibrionales_C	Order	Amplicon	NAN	0.0199569
o__GIF9	Order	Amplicon	NAN	0.0199569
o__UBA1146	Order	Amplicon	NAN	0.019849
o__Mycoplasmatales	Order	Amplicon	NAN	0.0195254
o__Ga0077560	Order	Amplicon	NAN	0.0185545
o__RKRQ01	Order	Amplicon	NAN	0.0185545
o__UBA4151	Order	Amplicon	NAN	0.0180151
o__Caldilineales	Order	Amplicon	NAN	0.0177994
o__Thiohalobacterales	Order	Amplicon	NAN	0.0167206
o__Thermosynechococcales	Order	Amplicon	NAN	0.0162891
o__Pseudanabaenales	Order	Amplicon	NAN	0.0161812
o__Bacillales_A	Order	Amplicon	NAN	0.0161812
o__Victivallales	Order	Amplicon	NAN	0.0158576
o__Ga0077536	Order	Amplicon	NAN	0.015534
o__Francisellales	Order	Amplicon	NAN	0.0147789
o__UBA2979	Order	Amplicon	NAN	0.0147789
o__Nannocystales	Order	Amplicon	NAN	0.0142395
o__Rhodothermales	Order	Amplicon	NAN	0.0141316
o__Aquificales	Order	Amplicon	NAN	0.0141316
o__Desulfatiglandales	Order	Amplicon	NAN	0.0132686
o__Polyangiales	Order	Amplicon	NAN	0.0131607
o__Methylococcales	Order	Amplicon	NAN	0.0125135
o__UBA4575	Order	Amplicon	NAN	0.0122977
o__Ignavibacteriales	Order	Amplicon	NAN	0.0119741
o__Leptolyngbyales	Order	Amplicon	NAN	0.0116505
o__Lachnospirales	Order	Amplicon	NAN	0.0116505
o__Tistrellales	Order	Amplicon	NAN	0.0114347
o__UBA3495	Order	Amplicon	NAN	0.0108954
o__UBA7887	Order	Amplicon	NAN	0.0107875
o__UBA796	Order	Amplicon	NAN	0.0106796
o__Thermoanaerobacterales	Order	Amplicon	NAN	0.0105717
o__Synechococcales	Order	Amplicon	NAN	0.010356
o__Spirochaetales_C	Order	Amplicon	NAN	0.0102481
o__UBA1400	Order	Amplicon	NAN	0.0101402
o__UBA1406	Order	Amplicon	NAN	0.0100324
o__Hydrogenothermales	Order	Amplicon	NAN	0.00992449
o__SBR1031	Order	Amplicon	NAN	0.00981661
o__UBA4486	Order	Amplicon	NAN	0.00960086
o__Fusobacteriales	Order	Amplicon	NAN	0.00949299
o__UBA10015	Order	Amplicon	NAN	0.00949299
o__Coriobacteriales	Order	Amplicon	NAN	0.00938511
o__Thiotrichales	Order	Amplicon	NAN	0.00927724
o__Immundisolibacterales	Order	Amplicon	NAN	0.00916936
o__UBA6952	Order	Amplicon	NAN	0.00916936
o__Clostridiales	Order	Amplicon	NAN	0.00916936
o__RF39	Order	Amplicon	NAN	0.00906149
o__Mcinerneyibacteriales	Order	Amplicon	NAN	0.00906149
o__Saccharimonadales	Order	Amplicon	NAN	0.00895361
o__RFN20	Order	Amplicon	NAN	0.00895361
o__CACEW01	Order	Amplicon	NAN	0.00884574
o__Desulfobulbales	Order	Amplicon	NAN	0.00884574
o__Holosporales	Order	Amplicon	NAN	0.00841424
o__Rubrobacterales	Order	Amplicon	NAN	0.00830636
o__UBA2591	Order	Amplicon	NAN	0.00830636
o__Pyrinomonadales	Order	Amplicon	NAN	0.00830636
o__Babeliales	Order	Amplicon	NAN	0.00798274
o__WGA-4E	Order	Amplicon	NAN	0.00787487
o__PCC-7407	Order	Amplicon	NAN	0.00776699
o__Treponematales	Order	Amplicon	NAN	0.00755124
o__2-02-FULL-35-15	Order	Amplicon	NAN	0.00744337
o__MPNO01	Order	Amplicon	NAN	0.00733549
o__UBA2196	Order	Amplicon	NAN	0.00733549
o__UBA9042	Order	Amplicon	NAN	0.00733549
o__GWA2-44-7	Order	Amplicon	NAN	0.00722762
o__UBA7879	Order	Amplicon	NAN	0.00711974
o__Ectothiorhodospirales	Order	Amplicon	NAN	0.00711974
o__UBA1845	Order	Amplicon	NAN	0.00701187
o__Vicinamibacterales	Order	Amplicon	NAN	0.00701187
o__UBA8231	Order	Amplicon	NAN	0.00701187
o__Caenarcaniphilales	Order	Amplicon	NAN	0.00690399
o__Streptosporangiales	Order	Amplicon	NAN	0.00690399
o__Nitrococcales	Order	Amplicon	NAN	0.00679612
o__Caedimonadales	Order	Amplicon	NAN	0.00658037
o__Desulfobacterales	Order	Amplicon	NAN	0.00647249
o__CAIMUX01	Order	Amplicon	NAN	0.00647249
o__Thiohalomonadales	Order	Amplicon	NAN	0.00636462
o__Tissierellales	Order	Amplicon	NAN	0.00636462
o__UBA817	Order	Amplicon	NAN	0.00636462
o__Deinococcales	Order	Amplicon	NAN	0.00636462
o__GCA-2747255	Order	Amplicon	NAN	0.00614887
o__UBA2233	Order	Amplicon	NAN	0.00614887
o__Isosphaerales	Order	Amplicon	NAN	0.00604099
o__Syntrophales	Order	Amplicon	NAN	0.00604099
o__Micropepsales	Order	Amplicon	NAN	0.00593312
o__Syntrophobacterales	Order	Amplicon	NAN	0.00593312
o__Rs-D84	Order	Amplicon	NAN	0.00582524
o__Gastranaerophilales	Order	Amplicon	NAN	0.00582524
o__BM507	Order	Amplicon	NAN	0.00582524
o__Ktedonobacterales	Order	Amplicon	NAN	0.00582524
o__Omnitrophales	Order	Amplicon	NAN	0.00582524
o__Micavibrionales_A	Order	Amplicon	NAN	0.00560949
o__Woesearchaeales	Order	Amplicon	NAN	0.00560949
o__GWF2-35-9	Order	Amplicon	NAN	0.00550162
o__Diplorickettsiales	Order	Amplicon	NAN	0.00539374
o__GCA-002720895	Order	Amplicon	NAN	0.00485437
o__4572-55	Order	Amplicon	NAN	0.00485437
o__SZUA-229	Order	Amplicon	NAN	0.00474649
o__PIVX01	Order	Amplicon	NAN	0.00463862
o__B4-G1	Order	Amplicon	NAN	0.00463862
o__Hydrothermales	Order	Amplicon	NAN	0.00463862
o__Cloacimonadales	Order	Amplicon	NAN	0.00453074
o__Competibacterales	Order	Amplicon	NAN	0.00442287
o__Elainellales	Order	Amplicon	NAN	0.00442287
o__RBG-16-42-10	Order	Amplicon	NAN	0.00431499
o__Thermosediminibacterales	Order	Amplicon	NAN	0.00431499
o__MBNT15	Order	Amplicon	NAN	0.00431499
o__QHBO01	Order	Amplicon	NAN	0.00409924
o__DTLL01	Order	Amplicon	NAN	0.00409924
o__Paracaedibacterales	Order	Amplicon	NAN	0.00399137
o__Tenderiales	Order	Amplicon	NAN	0.00399137
o__UTPRO1	Order	Amplicon	NAN	0.00399137
o__Beggiatoales	Order	Amplicon	NAN	0.0038835
o__PCC-9006	Order	Amplicon	NAN	0.0038835
o__Vampirovibrionales	Order	Amplicon	NAN	0.00377562
o__Propionibacteriales	Order	Amplicon	NAN	0.00377562
o__SG8-24	Order	Amplicon	NAN	0.00377562
o__Bacillales	Order	Amplicon	NAN	0.00377562
o__Halothiobacillales	Order	Amplicon	NAN	0.00366775
o__Kapabacteriales	Order	Amplicon	NAN	0.00366775
o__Azospirillales	Order	Amplicon	NAN	0.00355987
o__UBA6595	Order	Amplicon	NAN	0.00355987
o__CG2-30-59-28	Order	Amplicon	NAN	0.00355987
o__Hydrogenedentiales	Order	Amplicon	NAN	0.003452
o__Nitrosococcales	Order	Amplicon	NAN	0.00334412
o__AKYH767	Order	Amplicon	NAN	0.00334412
o__SpSt-205	Order	Amplicon	NAN	0.00334412
o__Oscillospirales	Order	Amplicon	NAN	0.00334412
o__Fibrobacterales	Order	Amplicon	NAN	0.00334412
o__CG03	Order	Amplicon	NAN	0.00334412
o__Reyranellales	Order	Amplicon	NAN	0.00323625
o__Anaerolineales	Order	Amplicon	NAN	0.00312837
o__Bacillales_B	Order	Amplicon	NAN	0.00312837
o__LBFQ01	Order	Amplicon	NAN	0.00312837
o__Synergistales	Order	Amplicon	NAN	0.00312837
o__RF32	Order	Amplicon	NAN	0.0030205
o__UBA5794	Order	Amplicon	NAN	0.0030205
o__UBA1558	Order	Amplicon	NAN	0.0030205
o__SC72	Order	Amplicon	NAN	0.0030205
o__UBA1875	Order	Amplicon	NAN	0.0030205
o__Caldisericales	Order	Amplicon	NAN	0.0030205
o__GW2011-AR5	Order	Amplicon	NAN	0.0030205
o__OXYB2-FULL-49-7	Order	Amplicon	NAN	0.00291262
o__JAAYCJ01	Order	Amplicon	NAN	0.00280475
o__WTBG01	Order	Amplicon	NAN	0.00280475
o__Deferribacterales	Order	Amplicon	NAN	0.00280475
o__RFP12	Order	Amplicon	NAN	0.00269687
o__CG2-30-54-11	Order	Amplicon	NAN	0.00269687
o__Paenibacillales	Order	Amplicon	NAN	0.00269687
o__Christensenellales	Order	Amplicon	NAN	0.00269687
o__Chloracidobacteriales	Order	Amplicon	NAN	0.00269687
o__UBA3072	Order	Amplicon	NAN	0.00269687
o__SXXA01	Order	Amplicon	NAN	0.002589
o__UBA2968	Order	Amplicon	NAN	0.002589
o__UBA9655	Order	Amplicon	NAN	0.00248112
o__UBA6257	Order	Amplicon	NAN	0.00248112
o__UBA9339	Order	Amplicon	NAN	0.00237325
o__Portnoybacterales	Order	Amplicon	NAN	0.00237325
o__Moranbacterales	Order	Amplicon	NAN	0.00237325
o__SHYD01	Order	Amplicon	NAN	0.00237325
o__Syntrophomonadales	Order	Amplicon	NAN	0.00237325
o__ATCC43930	Order	Amplicon	NAN	0.00226537
o__Granulosicoccales	Order	Amplicon	NAN	0.00226537
o__DSM-16500	Order	Amplicon	NAN	0.00226537
o__SZUA-365	Order	Amplicon	NAN	0.00226537
o__Dehalococcoidales	Order	Amplicon	NAN	0.00226537
o__Erysipelotrichales	Order	Amplicon	NAN	0.00226537
o__Bradymonadales	Order	Amplicon	NAN	0.00226537
o__Fimbriimonadales	Order	Amplicon	NAN	0.00226537
o__Halobacteroidales	Order	Amplicon	NAN	0.00226537
o__2-12-FULL-45-22	Order	Amplicon	NAN	0.00226537
o__PCC-7336	Order	Amplicon	NAN	0.0021575
o__Peribacterales	Order	Amplicon	NAN	0.0021575
o__UBA101185	Order	Amplicon	NAN	0.0021575
o__Izemoplasmatales	Order	Amplicon	NAN	0.0021575
o__Dongiales	Order	Amplicon	NAN	0.00204962
o__Palsa-1439	Order	Amplicon	NAN	0.00204962
o__CAILAD01	Order	Amplicon	NAN	0.00204962
o__UBA10190	Order	Amplicon	NAN	0.00204962
o__4484-211	Order	Amplicon	NAN	0.00204962
o__CAILMK01	Order	Amplicon	NAN	0.00194175
o__Dissulfuribacterales	Order	Amplicon	NAN	0.00194175
o__Neosynechococcales	Order	Amplicon	NAN	0.00183387
o__UBA2392	Order	Amplicon	NAN	0.00183387
o__BD1-5	Order	Amplicon	NAN	0.00183387
o__HRBIN11	Order	Amplicon	NAN	0.00183387
o__UBA1280	Order	Amplicon	NAN	0.001726
o__UBA10030	Order	Amplicon	NAN	0.001726
o__Obscuribacterales	Order	Amplicon	NAN	0.001726
o__4572-78	Order	Amplicon	NAN	0.001726
o__Turneriellales	Order	Amplicon	NAN	0.001726
o__UBA1018	Order	Amplicon	NAN	0.001726
o__UBA8260	Order	Amplicon	NAN	0.001726
o__UBA7937	Order	Amplicon	NAN	0.00161812
o__DSM-16000	Order	Amplicon	NAN	0.00151025
o__UBA5335	Order	Amplicon	NAN	0.00151025
o__UBA4802	Order	Amplicon	NAN	0.00151025
o__Chthonomonadales	Order	Amplicon	NAN	0.00151025
o__Acidulodesulfobacterales	Order	Amplicon	NAN	0.00151025
o__Pacearchaeales	Order	Amplicon	NAN	0.00151025
o__WLWR01	Order	Amplicon	NAN	0.00140237
o__AKS1	Order	Amplicon	NAN	0.00140237
o__GCA-001735895	Order	Amplicon	NAN	0.00140237
o__UBA2963	Order	Amplicon	NAN	0.00140237
o__UBA1565	Order	Amplicon	NAN	0.00140237
o__Geminicoccales	Order	Amplicon	NAN	0.0012945
o__DSM-100275	Order	Amplicon	NAN	0.0012945
o__UBA2242	Order	Amplicon	NAN	0.0012945
o__UBA2169	Order	Amplicon	NAN	0.0012945
o__Desulfarculales	Order	Amplicon	NAN	0.0012945
o__DTJY01	Order	Amplicon	NAN	0.0012945
o__UBA6098	Order	Amplicon	NAN	0.0012945
o__Xenobiales	Order	Amplicon	NAN	0.0012945
o__Calescibacteriales	Order	Amplicon	NAN	0.0012945
o__Bin98	Order	Amplicon	NAN	0.00118662
o__UBA6615	Order	Amplicon	NAN	0.00118662
o__SORT01	Order	Amplicon	NAN	0.00118662
o__SZUA-567	Order	Amplicon	NAN	0.00118662
o__Staphylococcales	Order	Amplicon	NAN	0.00118662
o__UBA4248	Order	Amplicon	NAN	0.00118662
o__O2-12-FULL-45-9	Order	Amplicon	NAN	0.00118662
o__Nautiliales	Order	Amplicon	NAN	0.00118662
o__UBA8248	Order	Amplicon	NAN	0.00118662
o__Coprothermobacterales	Order	Amplicon	NAN	0.00118662
o__Zavarziniales	Order	Amplicon	NAN	0.00107875
o__HTCC5015	Order	Amplicon	NAN	0.00107875
o__AB16	Order	Amplicon	NAN	0.00107875
o__Gemmatales	Order	Amplicon	NAN	0.00107875
o__DSUN01	Order	Amplicon	NAN	0.00107875
o__UBA12405	Order	Amplicon	NAN	0.00107875
o__B142	Order	Amplicon	NAN	0.00107875
o__UBA4142	Order	Amplicon	NAN	0.00107875
o__Chloroflexales	Order	Amplicon	NAN	0.00107875
o__Borreliales	Order	Amplicon	NAN	0.00107875
o__UBA1062	Order	Amplicon	NAN	0.00107875
o__Acidobacteriales	Order	Amplicon	NAN	0.00107875
o__CAIVPW01	Order	Amplicon	NAN	0.000970874
o__Acidiferrobacterales	Order	Amplicon	NAN	0.000970874
o__UBA6186	Order	Amplicon	NAN	0.000970874
o__Gloeobacterales	Order	Amplicon	NAN	0.000970874
o__Sedimentisphaerales	Order	Amplicon	NAN	0.000970874
o__Haloplasmatales_A	Order	Amplicon	NAN	0.000970874
o__HGW-17	Order	Amplicon	NAN	0.000970874
o__Myxococcales	Order	Amplicon	NAN	0.000970874
o__UBA2466	Order	Amplicon	NAN	0.000970874
o__UBA2199	Order	Amplicon	NAN	0.000970874
o__PWYM01	Order	Amplicon	NAN	0.000862999
o__Euzebyales	Order	Amplicon	NAN	0.000862999
o__UBA9570	Order	Amplicon	NAN	0.000862999
o__UM-FILTER-43-11	Order	Amplicon	NAN	0.000862999
o__CSP1-4	Order	Amplicon	NAN	0.000862999
o__54-19	Order	Amplicon	NAN	0.000862999
o__Thermodesulfobacteriales	Order	Amplicon	NAN	0.000862999
o__Silvanigrellales	Order	Amplicon	NAN	0.000862999
o__Chitinivibrionales	Order	Amplicon	NAN	0.000862999
o__Thermodesulfovibrionales	Order	Amplicon	NAN	0.000862999
o__Desulfuromonadales	Order	Amplicon	NAN	0.000862999
o__UBA2361	Order	Amplicon	NAN	0.000862999
o__NPL-UPA2	Order	Amplicon	NAN	0.000862999
o__Muirbacteriales	Order	Amplicon	NAN	0.000862999
o__SP197	Order	Amplicon	NAN	0.000755124
o__Nitriliruptorales	Order	Amplicon	NAN	0.000755124
o__CAIXNZ01	Order	Amplicon	NAN	0.000755124
o__2-01-FULL-47-10	Order	Amplicon	NAN	0.000755124
o__JACMRA01	Order	Amplicon	NAN	0.000755124
o__Kazan-3B-28	Order	Amplicon	NAN	0.000755124
o__2-12-FULL-49-11	Order	Amplicon	NAN	0.000755124
o__Desulfitobacteriales	Order	Amplicon	NAN	0.000755124
o__CG1-02-37-114	Order	Amplicon	NAN	0.000755124
o__Geobacterales	Order	Amplicon	NAN	0.000755124
o__PUNC01	Order	Amplicon	NAN	0.000755124
o__CAIJMQ01	Order	Amplicon	NAN	0.000755124
o__UBA10117	Order	Amplicon	NAN	0.000755124
o__Ferrovibrionales	Order	Amplicon	NAN	0.000647249
o__UBA6002	Order	Amplicon	NAN	0.000647249
o__Piscirickettsiales	Order	Amplicon	NAN	0.000647249
o__Chlorobiales	Order	Amplicon	NAN	0.000647249
o__UBA8108	Order	Amplicon	NAN	0.000647249
o__Chthoniobacterales	Order	Amplicon	NAN	0.000647249
o__GWA2-35-9	Order	Amplicon	NAN	0.000647249
o__SICC01	Order	Amplicon	NAN	0.000647249
o__UBA2991	Order	Amplicon	NAN	0.000647249
o__UBA1429	Order	Amplicon	NAN	0.000647249
o__REDH01	Order	Amplicon	NAN	0.000647249
o__Sphaerochaetales	Order	Amplicon	NAN	0.000647249
o__UBA12135	Order	Amplicon	NAN	0.000647249
o__B3-TA06	Order	Amplicon	NAN	0.000647249
o__Desulfotomaculales	Order	Amplicon	NAN	0.000647249
o__Selenomonadales	Order	Amplicon	NAN	0.000647249
o__RBG-13-44-9	Order	Amplicon	NAN	0.000647249
o__RUG11792	Order	Amplicon	NAN	0.000539374
o__Azospirillales_A	Order	Amplicon	NAN	0.000539374
o__16-39-46	Order	Amplicon	NAN	0.000539374
o__Enterobacterales_A	Order	Amplicon	NAN	0.000539374
o__GCA-2729495	Order	Amplicon	NAN	0.000539374
o__SJA-28	Order	Amplicon	NAN	0.000539374
o__SM23-32	Order	Amplicon	NAN	0.000539374
o__UBA10105	Order	Amplicon	NAN	0.000539374
o__UBA1384	Order	Amplicon	NAN	0.000539374
o__DTJE01	Order	Amplicon	NAN	0.000539374
o__UBA1560	Order	Amplicon	NAN	0.000539374
o__UBA1560_A	Order	Amplicon	NAN	0.000539374
o__SM23-42	Order	Amplicon	NAN	0.000539374
o__Thermotogales	Order	Amplicon	NAN	0.000539374
o__Halobacteriales	Order	Amplicon	NAN	0.000539374
o__Rickettsiales_B	Order	Amplicon	NAN	0.000431499
o__Steroidobacterales	Order	Amplicon	NAN	0.000431499
o__Magnetococcales	Order	Amplicon	NAN	0.000431499
o__AKYH767-A	Order	Amplicon	NAN	0.000431499
o__IMCC26256	Order	Amplicon	NAN	0.000431499
o__Brocadiales	Order	Amplicon	NAN	0.000431499
o__Ryanbacterales	Order	Amplicon	NAN	0.000431499
o__Alicyclobacillales	Order	Amplicon	NAN	0.000431499
o__Spirochaetales_E	Order	Amplicon	NAN	0.000431499
o__Desulfomonilales	Order	Amplicon	NAN	0.000431499
o__Abditibacteriales	Order	Amplicon	NAN	0.000431499
o__HRBIN17	Order	Amplicon	NAN	0.000431499
o__GIF10	Order	Amplicon	NAN	0.000431499
o__UBA1063	Order	Amplicon	NAN	0.000431499
o__SDB-A	Order	Amplicon	NAN	0.000431499
o__Elusimicrobiales	Order	Amplicon	NAN	0.000431499
o__Halanaerobiales	Order	Amplicon	NAN	0.000431499
o__GN15	Order	Amplicon	NAN	0.000431499
o__CSSED10-310	Order	Amplicon	NAN	0.000431499
o__UBA460	Order	Amplicon	NAN	0.000431499
o__UBA11073	Order	Amplicon	NAN	0.000323625
o__GCF-002020875	Order	Amplicon	NAN	0.000323625
o__CAISUE01	Order	Amplicon	NAN	0.000323625
o__Mariprofundales	Order	Amplicon	NAN	0.000323625
o__Solirubrobacterales	Order	Amplicon	NAN	0.000323625
o__Pan216	Order	Amplicon	NAN	0.000323625
o__JAADGH01	Order	Amplicon	NAN	0.000323625
o__GCA-002687715	Order	Amplicon	NAN	0.000323625
o__SLPQ01	Order	Amplicon	NAN	0.000323625
o__Methylacidiphilales	Order	Amplicon	NAN	0.000323625
o__JABWAM01	Order	Amplicon	NAN	0.000323625
o__SS1-B-03-39	Order	Amplicon	NAN	0.000323625
o__UBA2565	Order	Amplicon	NAN	0.000323625
o__UBA9629	Order	Amplicon	NAN	0.000323625
o__2-02-FULL-40-12	Order	Amplicon	NAN	0.000323625
o__UBA4473	Order	Amplicon	NAN	0.000323625
o__GCA-2401425	Order	Amplicon	NAN	0.000323625
o__Absconditabacterales	Order	Amplicon	NAN	0.000323625
o__GCA-001788215	Order	Amplicon	NAN	0.000323625
o__0-14-0-20-40-13	Order	Amplicon	NAN	0.000323625
o__Promineofilales	Order	Amplicon	NAN	0.000323625
o__P2-11E	Order	Amplicon	NAN	0.000323625
o__Thermomicrobiales	Order	Amplicon	NAN	0.000323625
o__UBA11872	Order	Amplicon	NAN	0.000323625
o__Bacillales_G	Order	Amplicon	NAN	0.000323625
o__PWKZ01	Order	Amplicon	NAN	0.000323625
o__UBA2394	Order	Amplicon	NAN	0.000323625
o__Eubacteriales	Order	Amplicon	NAN	0.000323625
o__UBA5377	Order	Amplicon	NAN	0.000323625
o__WVXJ01	Order	Amplicon	NAN	0.000323625
o__UBA7541	Order	Amplicon	NAN	0.000323625
o__UBA2258	Order	Amplicon	NAN	0.000323625
o__Dormibacterales	Order	Amplicon	NAN	0.000323625
o__Baltobacterales	Order	Amplicon	NAN	0.000323625
o__GCA-002796325	Order	Amplicon	NAN	0.000323625
o__B48-G9	Order	Amplicon	NAN	0.000323625
o__UBA3054	Order	Amplicon	NAN	0.000323625
o__RBG-13-61-14	Order	Amplicon	NAN	0.000323625
o__UBA4055	Order	Amplicon	NAN	0.000323625
o__UBA1551	Order	Amplicon	NAN	0.000323625
o__Methanosarcinales	Order	Amplicon	NAN	0.000323625
o__LC-2	Order	Amplicon	NAN	0.000323625
o__GM7ARS4	Order	Amplicon	NAN	0.00021575
o__UBA6184	Order	Amplicon	NAN	0.00021575
o__UBA11222	Order	Amplicon	NAN	0.00021575
o__Acidithiobacillales	Order	Amplicon	NAN	0.00021575
o__SZUA-146	Order	Amplicon	NAN	0.00021575
o__CAIQBE01	Order	Amplicon	NAN	0.00021575
o__JABCZS01	Order	Amplicon	NAN	0.00021575
o__Thiohalospirales	Order	Amplicon	NAN	0.00021575
o__GCF-013343005	Order	Amplicon	NAN	0.00021575
o__Gloeomargaritales	Order	Amplicon	NAN	0.00021575
o__UBA8477	Order	Amplicon	NAN	0.00021575
o__GCA-2746535	Order	Amplicon	NAN	0.00021575
o__DTLF01	Order	Amplicon	NAN	0.00021575
o__SBBH01	Order	Amplicon	NAN	0.00021575
o__UBA1407	Order	Amplicon	NAN	0.00021575
o__Spechtbacterales	Order	Amplicon	NAN	0.00021575
o__WO2-41-13	Order	Amplicon	NAN	0.00021575
o__CAIUEV01	Order	Amplicon	NAN	0.00021575
o__CPR2	Order	Amplicon	NAN	0.00021575
o__XYA2-FULL-43-10	Order	Amplicon	NAN	0.00021575
o__2-12-FULL-50-11	Order	Amplicon	NAN	0.00021575
o__GCA-2792135	Order	Amplicon	NAN	0.00021575
o__SZUA-161	Order	Amplicon	NAN	0.00021575
o__FW602-bin22	Order	Amplicon	NAN	0.00021575
o__Thermoactinomycetales	Order	Amplicon	NAN	0.00021575
o__Exiguobacterales	Order	Amplicon	NAN	0.00021575
o__Haliangiales	Order	Amplicon	NAN	0.00021575
o__SZUA-6	Order	Amplicon	NAN	0.00021575
o__Brevinematales	Order	Amplicon	NAN	0.00021575
o__UBA8473	Order	Amplicon	NAN	0.00021575
o__Adiutricales	Order	Amplicon	NAN	0.00021575
o__Desulfobaccales	Order	Amplicon	NAN	0.00021575
o__CAIPTA01	Order	Amplicon	NAN	0.00021575
o__Acetivibrionales	Order	Amplicon	NAN	0.00021575
o__GWF2-39-127	Order	Amplicon	NAN	0.00021575
o__XYC2-FULL-46-14	Order	Amplicon	NAN	0.00021575
o__Armatimonadales	Order	Amplicon	NAN	0.00021575
o__UM-FILTER-49-7	Order	Amplicon	NAN	0.00021575
o__Bryobacterales	Order	Amplicon	NAN	0.00021575
o__UBA5704	Order	Amplicon	NAN	0.00021575
o__Gp22-AA2	Order	Amplicon	NAN	0.00021575
o__JAAXHH01	Order	Amplicon	NAN	0.00021575
o__JAAYUI01	Order	Amplicon	NAN	0.00021575
o__Endomicrobiales	Order	Amplicon	NAN	0.00021575
o__Sporomusales	Order	Amplicon	NAN	0.00021575
o__Veillonellales	Order	Amplicon	NAN	0.00021575
o__SZUA-149	Order	Amplicon	NAN	0.00021575
o__UBA10199	Order	Amplicon	NAN	0.00021575
o__2-02-FULL-50-16	Order	Amplicon	NAN	0.00021575
o__Petrotogales	Order	Amplicon	NAN	0.00021575
o__UBA4975	Order	Amplicon	NAN	0.00021575
o__DTU022	Order	Amplicon	NAN	0.00021575
o__Bipolaricaulales	Order	Amplicon	NAN	0.00021575
o__B3-LCP	Order	Amplicon	NAN	0.00021575
o__MVZB01	Order	Amplicon	NAN	0.00021575
o__DQWO01	Order	Amplicon	NAN	0.00021575
o__FEN-1099	Order	Amplicon	NAN	0.00021575
o__Deferrisomatales	Order	Amplicon	NAN	0.00021575
o__SB21	Order	Amplicon	NAN	0.00021575
o__CG2-30-53-67	Order	Amplicon	NAN	0.00021575
o__CACIAM-22H2	Order	Amplicon	NAN	0.000107875
o__Minwuiales	Order	Amplicon	NAN	0.000107875
o__Bin65	Order	Amplicon	NAN	0.000107875
o__UBA3830	Order	Amplicon	NAN	0.000107875
o__DSM-26407	Order	Amplicon	NAN	0.000107875
o__XJ16	Order	Amplicon	NAN	0.000107875
o__Porisulfidales	Order	Amplicon	NAN	0.000107875
o__Berkiellales	Order	Amplicon	NAN	0.000107875
o__AqS2	Order	Amplicon	NAN	0.000107875
o__UBA12402	Order	Amplicon	NAN	0.000107875
o__JAABTG01	Order	Amplicon	NAN	0.000107875
o__UBA6729	Order	Amplicon	NAN	0.000107875
o__HP12	Order	Amplicon	NAN	0.000107875
o__RKRP01	Order	Amplicon	NAN	0.000107875
o__Legionellales_A	Order	Amplicon	NAN	0.000107875
o__21-64-14	Order	Amplicon	NAN	0.000107875
o__CG1-02-64-396	Order	Amplicon	NAN	0.000107875
o__2-12-FULL-37-12	Order	Amplicon	NAN	0.000107875
o__UBA7662	Order	Amplicon	NAN	0.000107875
o__Palsa-1295	Order	Amplicon	NAN	0.000107875
o__Kryptoniales	Order	Amplicon	NAN	0.000107875
o__CACIAM-69d	Order	Amplicon	NAN	0.000107875
o__Jiangellales	Order	Amplicon	NAN	0.000107875
o__Gaiellales	Order	Amplicon	NAN	0.000107875
o__SURF-47	Order	Amplicon	NAN	0.000107875
o__UBA9087	Order	Amplicon	NAN	0.000107875
o__UBA4738	Order	Amplicon	NAN	0.000107875
o__RBG-13-55-18	Order	Amplicon	NAN	0.000107875
o__JAACET01	Order	Amplicon	NAN	0.000107875
o__SM23-33	Order	Amplicon	NAN	0.000107875
o__B15-G4	Order	Amplicon	NAN	0.000107875
o__PUPC01	Order	Amplicon	NAN	0.000107875
o__WSZJ01	Order	Amplicon	NAN	0.000107875
o__LD1-PB3	Order	Amplicon	NAN	0.000107875
o__B70-G9	Order	Amplicon	NAN	0.000107875
o__RZYC01	Order	Amplicon	NAN	0.000107875
o__SLAD01	Order	Amplicon	NAN	0.000107875
o__Buchananbacterales	Order	Amplicon	NAN	0.000107875
o__UBA11705	Order	Amplicon	NAN	0.000107875
o__GWA2-43-13	Order	Amplicon	NAN	0.000107875
o__SW-4-49-11	Order	Amplicon	NAN	0.000107875
o__Sungbacterales	Order	Amplicon	NAN	0.000107875
o__Levybacterales	Order	Amplicon	NAN	0.000107875
o__UM-FILTER-39-15	Order	Amplicon	NAN	0.000107875
o__2-01-FULL-39-13	Order	Amplicon	NAN	0.000107875
o__CAILIB01	Order	Amplicon	NAN	0.000107875
o__UBA12157_A	Order	Amplicon	NAN	0.000107875
o__UBA2985	Order	Amplicon	NAN	0.000107875
o__UBA1127	Order	Amplicon	NAN	0.000107875
o__Bin125	Order	Amplicon	NAN	0.000107875
o__DSGV01	Order	Amplicon	NAN	0.000107875
o__Thermoflexales	Order	Amplicon	NAN	0.000107875
o__UBA2200	Order	Amplicon	NAN	0.000107875
o__UBA5177	Order	Amplicon	NAN	0.000107875
o__Aneurinibacillales	Order	Amplicon	NAN	0.000107875
o__ML615J-28	Order	Amplicon	NAN	0.000107875
o__Brevibacillales	Order	Amplicon	NAN	0.000107875
o__Kyrpidiales	Order	Amplicon	NAN	0.000107875
o__SZUA-336	Order	Amplicon	NAN	0.000107875
o__CAIXZC01	Order	Amplicon	NAN	0.000107875
o__JAADFL01	Order	Amplicon	NAN	0.000107875
o__WRBN01	Order	Amplicon	NAN	0.000107875
o__Spirochaetales_A	Order	Amplicon	NAN	0.000107875
o__BSN033	Order	Amplicon	NAN	0.000107875
o__QYQD01	Order	Amplicon	NAN	0.000107875
o__2-02-FULL-40-11	Order	Amplicon	NAN	0.000107875
o__Saccharofermentanales	Order	Amplicon	NAN	0.000107875
o__SK-Y3	Order	Amplicon	NAN	0.000107875
o__Monoglobales_A	Order	Amplicon	NAN	0.000107875
o__KS3-K002	Order	Amplicon	NAN	0.000107875
o__Desulfurellales	Order	Amplicon	NAN	0.000107875
o__UBA7883	Order	Amplicon	NAN	0.000107875
o__HRBIN16	Order	Amplicon	NAN	0.000107875
o__RBC074	Order	Amplicon	NAN	0.000107875
o__Bin61	Order	Amplicon	NAN	0.000107875
o__Holophagales	Order	Amplicon	NAN	0.000107875
o__UBA7540	Order	Amplicon	NAN	0.000107875
o__Aminicenantales	Order	Amplicon	NAN	0.000107875
o__Thermoanaerobaculales	Order	Amplicon	NAN	0.000107875
o__UBA5066	Order	Amplicon	NAN	0.000107875
o__Mor1	Order	Amplicon	NAN	0.000107875
o__B3-B38	Order	Amplicon	NAN	0.000107875
o__JAAYUB01	Order	Amplicon	NAN	0.000107875
o__2-02-FULL-51-18	Order	Amplicon	NAN	0.000107875
o__CG1-02-43-210	Order	Amplicon	NAN	0.000107875
o__4484-171	Order	Amplicon	NAN	0.000107875
o__Desulfurobacteriales	Order	Amplicon	NAN	0.000107875
o__Hat2	Order	Amplicon	NAN	0.000107875
o__E44-bin80	Order	Amplicon	NAN	0.000107875
o__SZUA-252	Order	Amplicon	NAN	0.000107875
o__SBBL01	Order	Amplicon	NAN	0.000107875
o__SZUA-242	Order	Amplicon	NAN	0.000107875
o__Bin18	Order	Amplicon	NAN	0.000107875
o__UBA9968	Order	Amplicon	NAN	0.000107875
o__UBA1149	Order	Amplicon	NAN	0.000107875
o__Heliobacteriales	Order	Amplicon	NAN	0.000107875
o__Ammonifexales	Order	Amplicon	NAN	0.000107875
o__GWC2-55-46	Order	Amplicon	NAN	0.000107875
o__Acidaminococcales	Order	Amplicon	NAN	0.000107875
o__DRYD01	Order	Amplicon	NAN	0.000107875
o__SPLOWO2-01-44-7	Order	Amplicon	NAN	0.000107875
o__Calditrichales	Order	Amplicon	NAN	0.000107875
o__UM-FILTER-46-8	Order	Amplicon	NAN	0.000107875
o__MSB-5A5	Order	Amplicon	NAN	0.000107875
o__Natranaerobiales	Order	Amplicon	NAN	0.000107875
o__UBA7950	Order	Amplicon	NAN	0.000107875
o__AABM5-125-24	Order	Amplicon	NAN	0.000107875
o__Sulfobacillales	Order	Amplicon	NAN	0.000107875
o__SLMV01	Order	Amplicon	NAN	0.000107875
o__DTU010	Order	Amplicon	NAN	0.000107875
o__Caldatribacteriales	Order	Amplicon	NAN	0.000107875
o__Methylomirabilales	Order	Amplicon	NAN	0.000107875
o__Chrysiogenales	Order	Amplicon	NAN	0.000107875
o__JdFR-76	Order	Amplicon	NAN	0.000107875
o__LZORAL124-64-63	Order	Amplicon	NAN	0.000107875
o__Syntrophorhabdales	Order	Amplicon	NAN	0.000107875
o__Fermentibacterales	Order	Amplicon	NAN	0.000107875
o__GWA2-38-11	Order	Amplicon	NAN	0.000107875
o__SURF-26	Order	Amplicon	NAN	0.000107875
o__Palsa-1180	Order	Amplicon	NAN	0.000107875
o__2-12-FULL-62-27	Order	Amplicon	NAN	0.000107875
o__D2-FULL-39-29	Order	Amplicon	NAN	0.000107875
o__Aerophobales	Order	Amplicon	NAN	0.000107875
o__UBA9088	Order	Amplicon	NAN	0.000107875
o__CSP1-3	Order	Amplicon	NAN	0.000107875
o__Methanomassiliicoccales	Order	Amplicon	NAN	0.000107875
o__B26-1	Order	Amplicon	NAN	0.000107875
o__TCS64	Order	Amplicon	NAN	0.000107875
o__SCGC-AAA011-G17	Order	Amplicon	NAN	0.000107875
o__LC-3	Order	Amplicon	NAN	0.000107875
o__CR-4	Order	Amplicon	NAN	0.000107875
o__Methanococcales	Order	Amplicon	NAN	0.000107875
o__Iainarchaeales	Order	Amplicon	NAN	0.000107875
o__IMC4	Order	Amplicon	NAN	0.000107875
o__UBA10214	Order	Amplicon	NAN	0.000107875
o__SHNJ01	Order	Amplicon	NAN	0
o__Elsterales	Order	Amplicon	NAN	0
o__Bin95	Order	Amplicon	NAN	0
o__UBA7985	Order	Amplicon	NAN	0
o__Ga0077554	Order	Amplicon	NAN	0
o__AqS3	Order	Amplicon	NAN	0
o__SZUA-140	Order	Amplicon	NAN	0
o__Thiohalomonadales_A	Order	Amplicon	NAN	0
o__J057	Order	Amplicon	NAN	0
o__Ch128b	Order	Amplicon	NAN	0
o__0-14-0-80-59-12	Order	Amplicon	NAN	0
o__JABWAT01	Order	Amplicon	NAN	0
o__Neosynechococcales_A	Order	Amplicon	NAN	0
o__S15B-MN24	Order	Amplicon	NAN	0
o__UBA2766	Order	Amplicon	NAN	0
o__Sporichthyales	Order	Amplicon	NAN	0
o__BMS3ABIN01	Order	Amplicon	NAN	0
o__UBA2241	Order	Amplicon	NAN	0
o__OPB41	Order	Amplicon	NAN	0
o__WRKU01	Order	Amplicon	NAN	0
o__UBA10029	Order	Amplicon	NAN	0
o__CADDZG01	Order	Amplicon	NAN	0
o__AC-67	Order	Amplicon	NAN	0
o__Fen-727	Order	Amplicon	NAN	0
o__Hakubanellales	Order	Amplicon	NAN	0
o__UBA1414	Order	Amplicon	NAN	0
o__UBA1161	Order	Amplicon	NAN	0
o__FEN-1346	Order	Amplicon	NAN	0
o__WQYP01	Order	Amplicon	NAN	0
o__PLA2	Order	Amplicon	NAN	0
o__UBA8890	Order	Amplicon	NAN	0
o__CAIUPP01	Order	Amplicon	NAN	0
o__UBA11346	Order	Amplicon	NAN	0
o__DSWA01	Order	Amplicon	NAN	0
o__MHYJ01	Order	Amplicon	NAN	0
o__E44-bin39	Order	Amplicon	NAN	0
o__UBA8416	Order	Amplicon	NAN	0
o__UBA1544	Order	Amplicon	NAN	0
o__GWA2-46-9	Order	Amplicon	NAN	0
o__JAACEG01	Order	Amplicon	NAN	0
o__SBBC01	Order	Amplicon	NAN	0
o__VMEV01	Order	Amplicon	NAN	0
o__XYB2-FULL-38-15	Order	Amplicon	NAN	0
o__UM-FILTER-42-10	Order	Amplicon	NAN	0
o__JABMQE01	Order	Amplicon	NAN	0
o__Terrybacterales	Order	Amplicon	NAN	0
o__UBA9983	Order	Amplicon	NAN	0
o__GWA2-38-13b	Order	Amplicon	NAN	0
o__UBA10092	Order	Amplicon	NAN	0
o__GWC2-36-17	Order	Amplicon	NAN	0
o__UBA9936	Order	Amplicon	NAN	0
o__SURF-38	Order	Amplicon	NAN	0
o__1-14-2-50-48-13	Order	Amplicon	NAN	0
o__CAIRYL01	Order	Amplicon	NAN	0
o__2-02-FULL-39-11	Order	Amplicon	NAN	0
o__Curtissbacterales	Order	Amplicon	NAN	0
o__Woykebacterales	Order	Amplicon	NAN	0
o__Pelagibacterales	Order	Shotgun	NAN	25.4862
o__SAR86	Order	Shotgun	NAN	13.4789
o__Flavobacteriales	Order	Shotgun	NAN	9.62609
o__PCC-6307	Order	Shotgun	NAN	7.88451
o__Actinomarinales	Order	Shotgun	NAN	4.26573
o__HIMB59	Order	Shotgun	NAN	4.13096
o__Rhodobacterales	Order	Shotgun	NAN	3.60299
o__Pseudomonadales	Order	Shotgun	NAN	3.43569
o__Puniceispirillales	Order	Shotgun	NAN	3.26383
o__Poseidoniales	Order	Shotgun	NAN	2.75164
o__Marinisomatales	Order	Shotgun	NAN	2.48538
o__GCA-002705445	Order	Shotgun	NAN	1.84827
o__Rhizobiales_B	Order	Shotgun	NAN	1.57639
o__TMED127	Order	Shotgun	NAN	1.2437
o__SAR324	Order	Shotgun	NAN	1.02405
o__Cytophagales	Order	Shotgun	NAN	0.968108
o__Enterobacterales	Order	Shotgun	NAN	0.787773
o__Opitutales	Order	Shotgun	NAN	0.724624
o__Burkholderiales	Order	Shotgun	NAN	0.672282
o__TMED109	Order	Shotgun	NAN	0.534859
o__Thalassobaculales	Order	Shotgun	NAN	0.498623
o__Acidimicrobiales	Order	Shotgun	NAN	0.464399
o__PS1	Order	Shotgun	NAN	0.458466
o__UBA1151	Order	Shotgun	NAN	0.404429
o__Verrucomicrobiales	Order	Shotgun	NAN	0.347637
o__Nitrososphaerales	Order	Shotgun	NAN	0.284594
o__UBA11654	Order	Shotgun	NAN	0.271138
o__Pedosphaerales	Order	Shotgun	NAN	0.271032
o__Cyanobacteriales	Order	Shotgun	NAN	0.269019
o__SCGC-AAA003-L08	Order	Shotgun	NAN	0.258741
o__MGIII	Order	Shotgun	NAN	0.243378
o__UBA1144	Order	Shotgun	NAN	0.236915
o__Rhizobiales	Order	Shotgun	NAN	0.222293
o__Woeseiales	Order	Shotgun	NAN	0.178851
o__Lactobacillales	Order	Shotgun	NAN	0.173978
o__Sphingomonadales	Order	Shotgun	NAN	0.144734
o__Paceibacterales	Order	Shotgun	NAN	0.134245
o__Rhodospirillales	Order	Shotgun	NAN	0.133927
o__Caulobacterales	Order	Shotgun	NAN	0.1299
o__Bacteroidales	Order	Shotgun	NAN	0.124285
o__Chitinophagales	Order	Shotgun	NAN	0.122484
o__Parvibaculales	Order	Shotgun	NAN	0.117928
o__Phycisphaerales	Order	Shotgun	NAN	0.1121
o__Pirellulales	Order	Shotgun	NAN	0.108921
o__UBA7976	Order	Shotgun	NAN	0.104789
o__2-01-FULL-39-13	Order	Shotgun	NAN	0.10373
o__Leptospirales	Order	Shotgun	NAN	0.103094
o__Nanopelagicales	Order	Shotgun	NAN	0.0983259
o__UBA9160	Order	Shotgun	NAN	0.0976902
o__Bacteriovoracales	Order	Shotgun	NAN	0.0856114
o__Nevskiales	Order	Shotgun	NAN	0.0849756
o__Actinomycetales	Order	Shotgun	NAN	0.0783005
o__Kiritimatiellales	Order	Shotgun	NAN	0.074804
o__Rickettsiales	Order	Shotgun	NAN	0.0730028
o__Arenicellales	Order	Shotgun	NAN	0.0725789
o__Mycobacteriales	Order	Shotgun	NAN	0.0715194
o__Desulfovibrionales	Order	Shotgun	NAN	0.0694003
o__Balneolales	Order	Shotgun	NAN	0.0655859
o__GCA-2716485	Order	Shotgun	NAN	0.0647383
o__SAR202	Order	Shotgun	NAN	0.05605
o__C00003060	Order	Shotgun	NAN	0.0558381
o__UBA7916	Order	Shotgun	NAN	0.053825
o__RFN20	Order	Shotgun	NAN	0.0517059
o__Acetobacterales	Order	Shotgun	NAN	0.0474677
o__Xanthomonadales	Order	Shotgun	NAN	0.0453486
o__Nitrospinales	Order	Shotgun	NAN	0.0452426
o__Coxiellales	Order	Shotgun	NAN	0.044501
o__Bdellovibrionales	Order	Shotgun	NAN	0.0432295
o__Chromatiales	Order	Shotgun	NAN	0.0398389
o__UBA796	Order	Shotgun	NAN	0.0389913
o__Nitrosococcales	Order	Shotgun	NAN	0.0383556
o__Chlamydiales	Order	Shotgun	NAN	0.0383556
o__Sphingobacteriales	Order	Shotgun	NAN	0.0381437
o__UBA2979	Order	Shotgun	NAN	0.0377199
o__UBA4151	Order	Shotgun	NAN	0.0353889
o__Oligoflexales	Order	Shotgun	NAN	0.0353889
o__UBA8231	Order	Shotgun	NAN	0.0353889
o__Micavibrionales_C	Order	Shotgun	NAN	0.0342234
o__NS11-12g	Order	Shotgun	NAN	0.0342234
o__GCA-002720895	Order	Shotgun	NAN	0.0313626
o__Kiloniellales	Order	Shotgun	NAN	0.0301971
o__UBA8366	Order	Shotgun	NAN	0.0297733
o__CACJXQ01	Order	Shotgun	NAN	0.0296673
o__SP197	Order	Shotgun	NAN	0.0285018
o__UBA9983_A	Order	Shotgun	NAN	0.0285018
o__UBA4486	Order	Shotgun	NAN	0.028078
o__Ga0077536	Order	Shotgun	NAN	0.0268065
o__Lachnospirales	Order	Shotgun	NAN	0.0267006
o__Cloacimonadales	Order	Shotgun	NAN	0.0263827
o__UBA1135	Order	Shotgun	NAN	0.0262768
o__Rhizobiales_A	Order	Shotgun	NAN	0.0260648
o__Nitrococcales	Order	Shotgun	NAN	0.0259589
o__RF32	Order	Shotgun	NAN	0.0250053
o__Sneathiellales	Order	Shotgun	NAN	0.0244755
o__Desulfobulbales	Order	Shotgun	NAN	0.0241577
o__Micavibrionales	Order	Shotgun	NAN	0.023416
o__Desulfuromonadales	Order	Shotgun	NAN	0.02331
o__Beggiatoales	Order	Shotgun	NAN	0.0232041
o__1604HC	Order	Shotgun	NAN	0.0228862
o__Desulfobacterales	Order	Shotgun	NAN	0.0228862
o__UBA7879	Order	Shotgun	NAN	0.0224624
o__Bacillales_A	Order	Shotgun	NAN	0.0224624
o__Fimbriimonadales	Order	Shotgun	NAN	0.0223564
o__Streptomycetales	Order	Shotgun	NAN	0.0221445
o__Methylococcales	Order	Shotgun	NAN	0.021085
o__UBA3495	Order	Shotgun	NAN	0.0207671
o__Mycoplasmatales	Order	Shotgun	NAN	0.0207671
o__Polyangiales	Order	Shotgun	NAN	0.0201314
o__Peptostreptococcales	Order	Shotgun	NAN	0.0199195
o__UBA1369	Order	Shotgun	NAN	0.0198135
o__Bacillales_B	Order	Shotgun	NAN	0.0182242
o__Caldisericales	Order	Shotgun	NAN	0.0182242
o__Francisellales	Order	Shotgun	NAN	0.0178004
o__Longimicrobiales	Order	Shotgun	NAN	0.0176944
o__BM507	Order	Shotgun	NAN	0.0173766
o__Phormidesmiales	Order	Shotgun	NAN	0.0168468
o__UBA2386	Order	Shotgun	NAN	0.0168468
o__Saccharimonadales	Order	Shotgun	NAN	0.0167408
o__Campylobacterales	Order	Shotgun	NAN	0.0167408
o__UBA817	Order	Shotgun	NAN	0.0165289
o__SZUA-229	Order	Shotgun	NAN	0.016317
o__WGA-4E	Order	Shotgun	NAN	0.0161051
o__Clostridiales	Order	Shotgun	NAN	0.0154694
o__CACEW01	Order	Shotgun	NAN	0.0151515
o__Planctomycetales	Order	Shotgun	NAN	0.0143039
o__Micavibrionales_A	Order	Shotgun	NAN	0.014092
o__UBA1400	Order	Shotgun	NAN	0.0137741
o__Alicyclobacillales	Order	Shotgun	NAN	0.0130324
o__Bacillales	Order	Shotgun	NAN	0.0129265
o__SBBC01	Order	Shotgun	NAN	0.0126086
o__Bacillales_D	Order	Shotgun	NAN	0.0125026
o__Rs-D84	Order	Shotgun	NAN	0.0120788
o__RF39	Order	Shotgun	NAN	0.0120788
o__Paenibacillales	Order	Shotgun	NAN	0.0119729
o__MPNO01	Order	Shotgun	NAN	0.011761
o__Thermosynechococcales	Order	Shotgun	NAN	0.011655
o__Thiomicrospirales	Order	Shotgun	NAN	0.0113371
o__MBNT15	Order	Shotgun	NAN	0.0111252
o__Christensenellales	Order	Shotgun	NAN	0.0109133
o__UBA6952	Order	Shotgun	NAN	0.0108074
o__UBA9042	Order	Shotgun	NAN	0.0107014
o__Coriobacteriales	Order	Shotgun	NAN	0.0103836
o__Magasanikbacterales	Order	Shotgun	NAN	0.0103836
o__Legionellales	Order	Shotgun	NAN	0.0102776
o__UBA7887	Order	Shotgun	NAN	0.00995974
o__Cardiobacteriales	Order	Shotgun	NAN	0.00964187
o__Streptosporangiales	Order	Shotgun	NAN	0.00942996
o__Desulfotomaculales	Order	Shotgun	NAN	0.00942996
o__Caedimonadales	Order	Shotgun	NAN	0.00921805
o__Acholeplasmatales	Order	Shotgun	NAN	0.00921805
o__Azospirillales	Order	Shotgun	NAN	0.0091121
o__Diplorickettsiales	Order	Shotgun	NAN	0.0091121
o__Babeliales	Order	Shotgun	NAN	0.00900615
o__UBA4575	Order	Shotgun	NAN	0.00879424
o__QHBO01	Order	Shotgun	NAN	0.00879424
o__Bacillales_H	Order	Shotgun	NAN	0.00868828
o__Pyrinomonadales	Order	Shotgun	NAN	0.00868828
o__Tistrellales	Order	Shotgun	NAN	0.00858233
o__Nitrospirales	Order	Shotgun	NAN	0.00847637
o__UBA10117	Order	Shotgun	NAN	0.00847637
o__Bradymonadales	Order	Shotgun	NAN	0.00826446
o__Erysipelotrichales	Order	Shotgun	NAN	0.00815851
o__Oscillospirales	Order	Shotgun	NAN	0.00815851
o__Caenarcaniphilales	Order	Shotgun	NAN	0.00805255
o__PWKZ01	Order	Shotgun	NAN	0.00805255
o__Tissierellales	Order	Shotgun	NAN	0.00784064
o__Immundisolibacterales	Order	Shotgun	NAN	0.00773469
o__SORT01	Order	Shotgun	NAN	0.00773469
o__Aquificales	Order	Shotgun	NAN	0.00773469
o__Haloplasmatales_A	Order	Shotgun	NAN	0.00762873
o__UBA1146	Order	Shotgun	NAN	0.00762873
o__Desulfatiglandales	Order	Shotgun	NAN	0.00762873
o__Paracaedibacterales	Order	Shotgun	NAN	0.00741683
o__UBA10030	Order	Shotgun	NAN	0.00741683
o__GIF9	Order	Shotgun	NAN	0.00741683
o__Rhodothermales	Order	Shotgun	NAN	0.00731087
o__Victivallales	Order	Shotgun	NAN	0.00731087
o__Ectothiorhodospirales	Order	Shotgun	NAN	0.00720492
o__Deinococcales	Order	Shotgun	NAN	0.00720492
o__Halothiobacillales	Order	Shotgun	NAN	0.00699301
o__Rubrobacterales	Order	Shotgun	NAN	0.00688705
o__SBR1031	Order	Shotgun	NAN	0.00688705
o__GWA2-44-7	Order	Shotgun	NAN	0.00688705
o__UBA1845	Order	Shotgun	NAN	0.00688705
o__GWF2-35-9	Order	Shotgun	NAN	0.0067811
o__Chrysiogenales	Order	Shotgun	NAN	0.0067811
o__SG8-24	Order	Shotgun	NAN	0.00656919
o__Thiotrichales	Order	Shotgun	NAN	0.00646323
o__Leptolyngbyales	Order	Shotgun	NAN	0.00646323
o__FW602-bin22	Order	Shotgun	NAN	0.00646323
o__Nannocystales	Order	Shotgun	NAN	0.00646323
[truncated: 12,600 more rows]
