# Supplementary material for: Genomic representativeness and chimerism in large collections of SAGs and MAGs of marine prokaryoplankton
Source: Microbiome. 2024 Jul 15;12:126. doi: 10.1186/s40168-024-01848-3 (PMC11247762; doi:10.1186/s40168-024-01848-3)
Supplement: Supplementary file 16 — Additional file 15: Supplementary Table S12. Statistical test of the estimated relative abundance difference between methods for each prokaryotic lineage. [file 40168_2024_1848_MOESM15_ESM.xlsx]

## Sheet: Sheet1
Supplementary Table 12. Statistical test of the estimated relative abundance difference between methods for each prokaryotic lineage.
# estimate = group2 - group1; the values are the centered log-ratio (clr) transformed relative abundance, obtained from 1000 Monte-Carlo Dirichlet instances (see Methods)
# Games-Howell test is performed; 95% confidence interval is provided
Order	group1	group2	estimate	conf.low	conf.high	p.adj	p.adj.signif
Acidimicrobiales	Amplicon	MAG	3.34462	1.92651	4.76272	1.07e-07	****
Acidimicrobiales	Amplicon	SAG	2.09414	0.372567	3.81571	0.009	**
Acidimicrobiales	Amplicon	Shotgun	1.6302	0.205651	3.05474	0.017	*
Acidimicrobiales	MAG	SAG	-1.25048	-3.05752	0.556569	0.309	ns
Acidimicrobiales	MAG	Shotgun	-1.71442	-3.24351	-0.185327	0.021	*
Acidimicrobiales	SAG	Shotgun	-0.463944	-2.27392	1.34603	0.952	ns
Actinomarinales	Amplicon	MAG	-4.00382	-5.48311	-2.52453	3.37e-08	****
Actinomarinales	Amplicon	SAG	-0.588022	-1.31123	0.135187	0.166	ns
Actinomarinales	Amplicon	Shotgun	0.154823	-0.545487	0.855133	0.971	ns
Actinomarinales	MAG	SAG	3.4158	1.92985	4.90176	1.01e-06	****
Actinomarinales	MAG	Shotgun	4.15865	2.68434	5.63295	1.5e-08	****
Actinomarinales	SAG	Shotgun	0.742844	0.0286289	1.45706	0.038	*
Burkholderiales	Amplicon	MAG	-1.55682	-2.89496	-0.218686	0.016	*
Burkholderiales	Amplicon	SAG	-1.64357	-2.55567	-0.731462	3.22e-05	****
Burkholderiales	Amplicon	Shotgun	-2.74469	-3.76167	-1.72772	5.96e-08	****
Burkholderiales	MAG	SAG	-0.0867467	-1.58131	1.40781	1	ns
Burkholderiales	MAG	Shotgun	-1.18787	-2.73327	0.357524	0.206	ns
Burkholderiales	SAG	Shotgun	-1.10113	-2.32136	0.119111	0.096	ns
Cytophagales	Amplicon	MAG	0.828485	-0.349056	2.00603	0.28	ns
Cytophagales	Amplicon	SAG	-1.36395	-2.67103	-0.0568716	0.037	*
Cytophagales	Amplicon	Shotgun	-0.0752048	-0.92319	0.77278	0.999	ns
Cytophagales	MAG	SAG	-2.19243	-3.78749	-0.597379	0.002	**
Cytophagales	MAG	Shotgun	-0.90369	-2.16633	0.358952	0.268	ns
Cytophagales	SAG	Shotgun	1.28874	-0.0967277	2.67422	0.08	ns
Flavobacteriales	Amplicon	MAG	0.124927	-0.572384	0.822237	0.987	ns
Flavobacteriales	Amplicon	SAG	-0.793934	-1.49576	-0.0921037	0.018	*
Flavobacteriales	Amplicon	Shotgun	-0.498577	-1.23105	0.233896	0.318	ns
Flavobacteriales	MAG	SAG	-0.918861	-1.63496	-0.202765	0.005	**
Flavobacteriales	MAG	Shotgun	-0.623504	-1.36923	0.122226	0.142	ns
Flavobacteriales	SAG	Shotgun	0.295357	-0.454813	1.04553	0.802	ns
GCA-002705445	Amplicon	MAG	1.284	0.33406	2.23395	0.003	**
GCA-002705445	Amplicon	SAG	-0.704847	-1.72173	0.312039	0.306	ns
GCA-002705445	Amplicon	Shotgun	0.247771	-0.385883	0.881426	0.805	ns
GCA-002705445	MAG	SAG	-1.98885	-3.20428	-0.773424	0.000176	***
GCA-002705445	MAG	Shotgun	-1.03623	-1.97151	-0.100956	0.023	*
GCA-002705445	SAG	Shotgun	0.952618	-0.0498919	1.95513	0.07	ns
HIMB59	Amplicon	MAG	-3.46343	-5.59761	-1.32925	0.000439	***
HIMB59	Amplicon	SAG	1.48472	0.774121	2.19533	1.2e-06	****
HIMB59	Amplicon	Shotgun	0.220214	-0.575462	1.01589	0.935	ns
HIMB59	MAG	SAG	4.94815	2.83293	7.06337	1.35e-06	****
HIMB59	MAG	Shotgun	3.68364	1.54514	5.82214	0.000191	***
HIMB59	SAG	Shotgun	-1.26451	-1.99743	-0.531587	0.000101	***
Marinisomatales	Amplicon	MAG	-0.111243	-1.37968	1.1572	0.999	ns
Marinisomatales	Amplicon	SAG	-1.70677	-3.01643	-0.397114	0.005	**
Marinisomatales	Amplicon	Shotgun	0.343878	-0.291363	0.97912	0.548	ns
Marinisomatales	MAG	SAG	-1.59553	-3.29199	0.100934	0.075	ns
Marinisomatales	MAG	Shotgun	0.455121	-0.832488	1.74273	0.848	ns
Marinisomatales	SAG	Shotgun	2.05065	0.721529	3.37977	0.000504	***
Nitrososphaerales	Amplicon	MAG	1.09303	-1.22676	3.41281	0.678	ns
Nitrososphaerales	Amplicon	SAG	0.656194	-1.33229	2.64468	0.887	ns
Nitrososphaerales	Amplicon	Shotgun	-1.69977	-4.59696	1.19741	0.462	ns
Nitrososphaerales	MAG	SAG	-0.436831	-2.51531	1.64164	0.976	ns
Nitrososphaerales	MAG	Shotgun	-2.7928	-5.74279	0.157191	0.071	ns
Nitrososphaerales	SAG	Shotgun	-2.35597	-5.07819	0.366255	0.117	ns
Opitutales	Amplicon	MAG	2.88782	1.3867	4.38893	2.11e-05	****
Opitutales	Amplicon	SAG	1.3072	-0.112471	2.72688	0.086	ns
Opitutales	Amplicon	Shotgun	0.85999	-0.531754	2.25173	0.405	ns
Opitutales	MAG	SAG	-1.58061	-3.40167	0.240441	0.119	ns
Opitutales	MAG	Shotgun	-2.02783	-3.81849	-0.23716	0.019	*
Opitutales	SAG	Shotgun	-0.447213	-2.17944	1.28501	0.95	ns
PCC-6307	Amplicon	MAG	-2.36973	-3.67126	-1.06819	5.43e-05	****
PCC-6307	Amplicon	SAG	-0.525647	-1.4916	0.440308	0.555	ns
PCC-6307	Amplicon	Shotgun	0.530739	-0.560407	1.62188	0.639	ns
PCC-6307	MAG	SAG	1.84408	0.452297	3.23586	0.004	**
PCC-6307	MAG	Shotgun	2.90046	1.43168	4.36925	9.14e-06	****
PCC-6307	SAG	Shotgun	1.05639	-0.142534	2.25531	0.109	ns
Pelagibacterales	Amplicon	MAG	-2.26249	-2.95561	-1.56937	1.07e-10	****
Pelagibacterales	Amplicon	SAG	1.24611	0.837226	1.655	4.83e-11	****
Pelagibacterales	Amplicon	Shotgun	0.457736	-0.0135195	0.928991	0.061	ns
Pelagibacterales	MAG	SAG	3.5086	2.82354	4.19366	4.49e-13	****
Pelagibacterales	MAG	Shotgun	2.72022	2.00184	3.43861	1.42e-12	****
Pelagibacterales	SAG	Shotgun	-0.788376	-1.24634	-0.330417	0.000107	***
Poseidoniales	Amplicon	MAG	2.7868	1.47084	4.10275	1.67e-06	****
Poseidoniales	Amplicon	SAG	-0.357871	-1.57316	0.857413	0.924	ns
Poseidoniales	Amplicon	Shotgun	2.06568	1.05735	3.07401	3.12e-06	****
Poseidoniales	MAG	SAG	-3.14467	-4.53025	-1.75908	2.06e-07	****
Poseidoniales	MAG	Shotgun	-0.721114	-1.93557	0.493346	0.451	ns
Poseidoniales	SAG	Shotgun	2.42355	1.32376	3.52334	3.51e-07	****
Pseudomonadales	Amplicon	MAG	-0.828939	-1.93319	0.27531	0.223	ns
Pseudomonadales	Amplicon	SAG	-1.86294	-3.30808	-0.417803	0.005	**
Pseudomonadales	Amplicon	Shotgun	-1.11926	-1.99103	-0.24749	0.006	**
Pseudomonadales	MAG	SAG	-1.03401	-2.70261	0.634597	0.422	ns
Pseudomonadales	MAG	Shotgun	-0.290323	-1.51237	0.931727	0.961	ns
Pseudomonadales	SAG	Shotgun	0.743682	-0.792233	2.2796	0.657	ns
Puniceispirillales	Amplicon	MAG	-2.05723	-3.56597	-0.548489	0.003	**
Puniceispirillales	Amplicon	SAG	-0.101746	-1.06108	0.85759	0.998	ns
Puniceispirillales	Amplicon	Shotgun	-0.270301	-1.2257	0.685099	0.928	ns
Puniceispirillales	MAG	SAG	1.95548	0.346661	3.5643	0.01	**
Puniceispirillales	MAG	Shotgun	1.78693	0.186118	3.38774	0.022	*
Puniceispirillales	SAG	Shotgun	-0.168555	-1.28426	0.947154	0.993	ns
Rhizobiales_B	Amplicon	MAG	0.203722	-0.690823	1.09827	0.966	ns
Rhizobiales_B	Amplicon	SAG	-0.704818	-1.7534	0.343762	0.335	ns
Rhizobiales_B	Amplicon	Shotgun	0.0474452	-0.61732	0.71221	1	ns
Rhizobiales_B	MAG	SAG	-0.908541	-2.16708	0.349995	0.268	ns
Rhizobiales_B	MAG	Shotgun	-0.156277	-1.13079	0.818232	0.991	ns
Rhizobiales_B	SAG	Shotgun	0.752264	-0.36582	1.87035	0.336	ns
Rhodobacterales	Amplicon	MAG	-1.1007	-2.21081	0.00940709	0.053	ns
Rhodobacterales	Amplicon	SAG	-1.25289	-2.18002	-0.325766	0.003	**
Rhodobacterales	Amplicon	Shotgun	-0.729928	-1.5023	0.0424461	0.072	ns
Rhodobacterales	MAG	SAG	-0.15219	-1.44488	1.14049	0.997	ns
Rhodobacterales	MAG	Shotgun	0.370775	-0.819417	1.56097	0.901	ns
Rhodobacterales	SAG	Shotgun	0.522965	-0.505092	1.55102	0.615	ns
SAR86	Amplicon	MAG	0.726309	-0.0285331	1.48115	0.065	ns
SAR86	Amplicon	SAG	1.38964	0.656443	2.12284	9.33e-06	****
SAR86	Amplicon	Shotgun	1.37352	0.663731	2.08332	1.17e-05	****
SAR86	MAG	SAG	0.663331	-0.137123	1.46379	0.151	ns
SAR86	MAG	Shotgun	0.647216	-0.131346	1.42578	0.146	ns
SAR86	SAG	Shotgun	-0.0161156	-0.774234	0.742003	1	ns
Thalassobaculales	Amplicon	MAG	0.878768	-0.100617	1.85815	0.097	ns
Thalassobaculales	Amplicon	SAG	0.305794	-0.784331	1.39592	0.934	ns
Thalassobaculales	Amplicon	Shotgun	0.0689289	-0.579545	0.717403	0.998	ns
Thalassobaculales	MAG	SAG	-0.572973	-1.89976	0.753811	0.748	ns
Thalassobaculales	MAG	Shotgun	-0.809839	-1.82414	0.204459	0.174	ns
Thalassobaculales	SAG	Shotgun	-0.236865	-1.35897	0.885242	0.976	ns
TMED109	Amplicon	MAG	0.498703	-1.35116	2.34857	0.934	ns
TMED109	Amplicon	SAG	-0.194345	-1.47587	1.08718	0.993	ns
TMED109	Amplicon	Shotgun	-0.339758	-0.94623	0.266713	0.515	ns
TMED109	MAG	SAG	-0.693048	-2.83288	1.44679	0.89	ns
TMED109	MAG	Shotgun	-0.838461	-2.69793	1.02101	0.691	ns
TMED109	SAG	Shotgun	-0.145413	-1.44236	1.15153	0.998	ns
TMED127	Amplicon	MAG	-1.20448	-2.88338	0.474416	0.263	ns
TMED127	Amplicon	SAG	0.206289	-1.52527	1.93785	0.997	ns
TMED127	Amplicon	Shotgun	-0.504963	-1.73052	0.720597	0.769	ns
TMED127	MAG	SAG	1.41077	-0.736285	3.55782	0.36	ns
TMED127	MAG	Shotgun	0.699518	-1.08194	2.48098	0.798	ns
TMED127	SAG	Shotgun	-0.711252	-2.54496	1.12246	0.814	ns
UBA11654	Amplicon	MAG	4.30171	2.10546	6.49796	8.19e-06	****
UBA11654	Amplicon	SAG	3.11126	0.859678	5.36285	0.002	**
UBA11654	Amplicon	Shotgun	-0.0184642	-3.38908	3.35215	1	ns
UBA11654	MAG	SAG	-1.19045	-2.91028	0.529384	0.308	ns
UBA11654	MAG	Shotgun	-4.32018	-7.4038	-1.23655	0.003	**
UBA11654	SAG	Shotgun	-3.12973	-6.25038	-0.00907581	0.049	*
