# Supplementary material for: Genomic representativeness and chimerism in large collections of SAGs and MAGs of marine prokaryoplankton
Source: Microbiome. 2024 Jul 15;12:126. doi: 10.1186/s40168-024-01848-3 (PMC11247762; doi:10.1186/s40168-024-01848-3)
Supplement: Supplementary file 17 — Additional file 16: Supplementary Table S13. Statistical test of fragment recruitment rate difference between SAGs and MAGs using 24 metagenomic datasets. [file 40168_2024_1848_MOESM16_ESM.xlsx]

## Sheet: stats_both_paired_unpaired
Supplementary Table 13. Statistical test of fragment recruitment rate difference between SAGs and MAGs using 24 metagenomic datasets.
Nucleotide sequence identity	Group1	Group2	Group1 median	Group2 median	P-value	Significance level	Estimated difference	95% Confidence level lower boundary	95% Confidence level higher boundary	Test method
100	MAG	SAG	7.75575	6.4641	0.0755	ns	1.29285	-0.12765	2.8451	Wilcoxon
98	MAG	SAG	16.4098	17.0921	0.713	ns	-0.562375	-3.4428	2.1644	Wilcoxon
95	MAG	SAG	22.1592	27.1328	0.0114	*	-4.60342	-8.09845	-0.9042	Wilcoxon
92	MAG	SAG	25.5409	32.9731	0.00158	**	-6.35313	-10.1122	-2.4706	Wilcoxon
90	MAG	SAG	26.9534	34.6443	0.00134	**	-6.60287	-10.2748	-2.4261	Wilcoxon
85	MAG	SAG	28.4195	35.5425	0.0039	**	-6.0591	-9.81525	-1.85405	Wilcoxon
80	MAG	SAG	28.4929	35.5656	0.0044	**	-6.00972	-9.741	-1.83265	Wilcoxon
70	MAG	SAG	28.4955	35.5671	0.0044	**	-6.00943	-9.7411	-1.83055	Wilcoxon
