# Supplementary material for: Genomic representativeness and chimerism in large collections of SAGs and MAGs of marine prokaryoplankton
Source: Microbiome. 2024 Jul 15;12:126. doi: 10.1186/s40168-024-01848-3 (PMC11247762; doi:10.1186/s40168-024-01848-3)
Supplement: Supplementary file 18 — Additional file 17: Supplementary Table S14. Key contamination related metrics provided by MDMcleaner and GUNC for all the analyzed SAGs and MAGs. [file 40168_2024_1848_MOESM17_ESM.xlsx]

## Sheet: Sheet1
Supplementary Table 14. Key contamination related metrics provided by MDMcleaner and GUNC for all the analyzed SAGs and MAGs.
# For genome chimerism conforming to a stringent criteria based on MDMcleaner and GUNC metrics, filter "Yes" at the column "confirmed_chimerism"
genome_id	mdm_fraction_delete	gunc_contamination_portion	gunc_clade_separation_score	gunc_reference_representation_score	gunc_pass.GUNC	gunc_taxonomic_level	confirmed_chimerism
AG-313-A03_contigs	0	0.44	0.15	0.76	TRUE	order	No
AG-313-A04_contigs	0	0.04	0.02	0.78	TRUE	genus	No
AG-313-A07_contigs	0	0.44	0.09	0.45	TRUE	family	No
AG-313-A10_contigs	0	0.15	0.12	0.74	TRUE	species	No
AG-313-A11_contigs	0	0.55	0.02	0.76	TRUE	species	No
AG-313-A14_contigs	0	0.03	0.17	0.67	TRUE	genus	No
AG-313-A15_contigs	0	0.04	0.05	0.53	TRUE	order	No
AG-313-B04_contigs	0	0.4	0.03	0.46	TRUE	class	No
AG-313-B09_contigs	0	0.04	0.12	0.59	TRUE	class	No
AG-313-B13_contigs	0	0.02	0.09	0.52	TRUE	order	No
AG-313-B20_contigs	0	0.04	0.19	0.52	TRUE	class	No
AG-313-B22_contigs	0	0.03	0.14	0.54	TRUE	phylum	No
AG-313-C03_contigs	0	0.03	0.15	0.58	TRUE	class	No
AG-313-C04_contigs	0	0.27	0.06	0.79	TRUE	species	No
AG-313-C08_contigs	0	0.51	0.04	0.34	TRUE	phylum	No
AG-313-C17_contigs	0	0.03	0.21	0.86	TRUE	class	No
AG-313-C18_contigs	0	0.03	0.06	0.39	TRUE	kingdom	No
AG-313-C20_contigs	0	0.04	0.24	0.5	TRUE	genus	No
AG-313-D02_contigs	0	0.09	0.05	0.61	TRUE	order	No
AG-313-D08_contigs	0.00896693	0.03	0.17	0.89	TRUE	class	No
AG-313-D09_contigs	0	0.14	0.15	0.47	TRUE	class	No
AG-313-D11_contigs	0	0.16	0.18	0.7	TRUE	species	No
AG-313-D15_contigs	0	0.15	0.23	0.71	TRUE	species	No
AG-313-D21_contigs	0.00416138	0	0	0.7	TRUE	kingdom	No
AG-313-E13_contigs	0	0.05	0.04	0.58	TRUE	order	No
AG-313-F06_contigs	0.0011508	0.17	0.24	0.6	TRUE	species	No
AG-313-F11_contigs	0	0.79	0.02	0.29	TRUE	genus	No
AG-313-F18_contigs	0	0.07	0.07	0.49	TRUE	class	No
AG-313-G08_contigs	0	0.05	0.08	0.5	TRUE	class	No
AG-313-I08_contigs	0	0.03	0.03	0.55	TRUE	class	No
AG-313-I09_contigs	0.00438664	0.03	0.02	0.39	TRUE	kingdom	No
AG-313-I14_contigs	0	0.05	0.29	0.55	TRUE	class	No
AG-313-I15_contigs	0	0.22	0.05	0.69	TRUE	genus	No
AG-313-I17_contigs	0	0.06	0.09	0.55	TRUE	class	No
AG-313-I18_contigs	0	0.62	0.06	0.79	TRUE	species	No
AG-313-J04_contigs	0	0.05	0.08	0.48	TRUE	phylum	No
AG-313-J10_contigs	0	0.02	0.15	0.57	TRUE	phylum	No
AG-313-J13_contigs	0	0.58	0.12	0.83	TRUE	species	No
AG-313-J15_contigs	0	0.16	0.23	0.36	TRUE	genus	No
AG-313-J17_contigs	0.0283092	0.03	0.3	0.6	TRUE	species	No
AG-313-J19_contigs	0	0.55	0.07	0.83	TRUE	species	No
AG-313-J22_contigs	0	0.07	0.15	0.54	TRUE	class	No
AG-313-K16_contigs	0	0.49	0.12	0.36	TRUE	class	No
AG-313-L05_contigs	0	0.02	0.1	0.55	TRUE	phylum	No
AG-313-L10_contigs	0	0.13	0.2	0.74	TRUE	species	No
AG-313-L14_contigs	0	0.47	0.05	0.33	TRUE	phylum	No
AG-313-L18_contigs	0	0.19	0.11	0.5	TRUE	species	No
AG-313-L19_contigs	0	0.52	0.04	0.33	TRUE	phylum	No
AG-313-L21_contigs	0	0.03	0.12	0.84	TRUE	class	No
AG-313-M10_contigs	0	0.03	0.04	0.85	TRUE	genus	No
AG-313-M11_contigs	0	0.15	0.24	0.71	TRUE	species	No
AG-313-M21_contigs	0.00982098	0.59	0.09	0.83	TRUE	species	No
AG-313-N13_contigs	0	0.62	0.08	0.36	TRUE	order	No
AG-313-N18_contigs	0	0.16	0.17	0.73	TRUE	species	No
AG-313-O08_contigs	0	0.17	0.23	0.73	TRUE	species	No
AG-313-P16_contigs	0	0.16	0.15	0.72	TRUE	species	No
AG-319-A01_contigs	0	0.03	0.41	0.86	TRUE	order	No
AG-319-A02_contigs	0	0.05	0.07	0.54	TRUE	order	No
AG-319-A04_contigs	0.0094083	0.67	0.06	0.25	TRUE	family	No
AG-319-A08_contigs	0	0.03	0.17	0.49	TRUE	phylum	No
AG-319-A09_contigs	0	0.06	0.13	0.52	TRUE	class	No
AG-319-B05_contigs	0	0.02	0.28	0.74	TRUE	genus	No
AG-319-B23_contigs	0	0.02	0.13	0.58	TRUE	phylum	No
AG-319-C10_contigs	0.0467027	0.11	0.17	0.38	TRUE	family	No
AG-319-D05_contigs	0	0.04	0.44	0.74	TRUE	class	No
AG-319-D07_contigs	0	0.05	0.1	0.47	TRUE	phylum	No
AG-319-D09_contigs	0	0.03	0.07	0.78	TRUE	class	No
AG-319-E03_contigs	0	0.15	0.15	0.44	TRUE	class	No
AG-319-E10_contigs	0.0142206	0.07	0.29	0.67	TRUE	class	No
AG-319-E11_contigs	0	0.06	0.24	0.82	TRUE	class	No
AG-319-E18_contigs	0	0.04	0.12	0.49	TRUE	phylum	No
AG-319-E21_contigs	0	0.15	0.24	0.38	TRUE	family	No
AG-319-E22_contigs	0	0.16	0.25	0.72	TRUE	species	No
AG-319-F04_contigs	0.00656791	0.04	0.4	0.82	TRUE	class	No
AG-319-F05_contigs	0	0.52	0.06	0.79	TRUE	species	No
AG-319-F08_contigs	0.0219054	0.05	0.23	0.74	TRUE	class	No
AG-319-F09_contigs	0	0.11	0.11	0.86	TRUE	order	No
AG-319-F14_contigs	0	0.55	0.09	0.81	TRUE	species	No
AG-319-F15_contigs	0	0.2	0.15	0.64	TRUE	order	No
AG-319-F16_contigs	0	0.23	0.13	0.61	TRUE	family	No
AG-319-F18_contigs	0	0.06	0.25	0.81	TRUE	genus	No
AG-319-F19_contigs	0	0.03	0.4	0.82	TRUE	order	No
AG-319-F21_contigs	0	0.06	0.26	0.52	TRUE	class	No
AG-319-G15_contigs	0	0.03	0.19	0.79	TRUE	class	No
AG-319-G16_contigs	0	0.03	0.25	0.49	TRUE	phylum	No
AG-319-G17_contigs	0.00442191	0.04	0.26	0.58	TRUE	order	No
AG-319-G18_contigs	0	0.05	0.11	0.52	TRUE	phylum	No
AG-319-G22_contigs	0	0.27	0.15	0.45	TRUE	class	No
AG-319-G23_contigs	0	0.21	0.2	0.46	TRUE	species	No
AG-319-I09_contigs	0.00237749	0.12	0.28	0.67	TRUE	class	No
AG-319-I20_contigs	0	0.04	0.26	0.68	TRUE	class	No
AG-319-J02_contigs	0	0.03	0.2	0.62	TRUE	class	No
AG-319-J05_contigs	0	0.03	0.35	0.55	TRUE	phylum	No
AG-319-J06_contigs	0	0.08	0.08	0.53	TRUE	kingdom	No
AG-319-J13_contigs	0	0.11	0.24	0.52	TRUE	kingdom	No
AG-319-K03_contigs	0.00188247	0.04	0.26	0.5	TRUE	phylum	No
AG-319-K04_contigs	0	0.72	0.04	0.68	TRUE	species	No
AG-319-K08_contigs	0	0.14	0.24	0.69	TRUE	species	No
AG-319-K11_contigs	0.0109683	0.02	0.23	0.56	TRUE	phylum	No
AG-319-K19_contigs	0	0.05	0.39	0.78	TRUE	class	No
AG-319-K21_contigs	0.00606117	0.04	0.11	0.52	TRUE	family	No
AG-319-L17_contigs	0	0.03	0.22	0.8	TRUE	class	No
AG-319-M03_contigs	0	0.03	0.41	0.69	TRUE	family	No
AG-319-M14_contigs	0	0.05	0.26	0.8	TRUE	genus	No
AG-319-N07_contigs	0.0308827	0.06	0.42	0.69	TRUE	phylum	No
AG-319-N19_contigs	0	0.72	0.09	0.57	TRUE	species	No
AG-319-N20_contigs	0	0.44	0.06	0.74	TRUE	species	No
AG-319-N23_contigs	0	0.05	0.26	0.81	TRUE	genus	No
AG-319-O07_contigs	0	0.02	0.14	0.49	TRUE	phylum	No
AG-319-O13_contigs	0	0.15	0.07	0.47	TRUE	class	No
AG-319-O22_contigs	0	0.35	0.04	0.81	TRUE	genus	No
AG-319-P04_contigs	0	0.06	0.18	0.65	TRUE	class	No
AG-319-P05_contigs	0	0.1	0.06	0.58	TRUE	order	No
AG-319-P10_contigs	0.00434635	0.02	0.28	0.74	TRUE	family	No
AG-319-P11_contigs	0	0.18	0.14	0.47	TRUE	species	No
AG-319-P13_contigs	0	0.05	0.12	0.52	TRUE	class	No
AG-319-P17_contigs	0	0.04	0.07	0.51	TRUE	class	No
AG-325-A06_contigs	0	0.55	0.08	0.75	TRUE	species	No
AG-325-A07_contigs	0	0.05	0.21	0.67	TRUE	genus	No
AG-325-A09_contigs	0	0.06	0.12	0.79	TRUE	genus	No
AG-325-A11_contigs	0	0.08	0.04	0.76	TRUE	genus	No
AG-325-A13_contigs	0	0.04	0.39	0.86	TRUE	genus	No
AG-325-A15_contigs	0	0.15	0.05	0.45	TRUE	class	No
AG-325-A16_contigs	0	0.09	0.1	0.42	TRUE	class	No
AG-325-A20_contigs	0	0.16	0.05	0.46	TRUE	class	No
AG-325-A21_contigs	0	0.57	0.06	0.8	TRUE	species	No
AG-325-B03_contigs	0	0.14	0.08	0.45	TRUE	class	No
AG-325-B04_contigs	0	0.37	0.37	0.84	TRUE	species	No
AG-325-B10_contigs	0	0.79	0.03	0.63	TRUE	species	No
AG-325-B13_contigs	0	0.09	0.09	0.44	TRUE	class	No
AG-325-B15_contigs	0	0.07	0.19	0.84	TRUE	species	No
AG-325-B19_contigs	0	0.03	0.06	0.45	TRUE	phylum	No
AG-325-B21_contigs	0	0.21	0.1	0.72	TRUE	species	No
AG-325-C02_contigs	0	0.11	0.18	0.77	TRUE	species	No
AG-325-C03_contigs	0	0.05	0.08	0.71	TRUE	genus	No
AG-325-C04_contigs	0	0.65	0.1	0.75	TRUE	species	No
AG-325-C05_contigs	0	0.07	0.27	0.54	TRUE	kingdom	No
AG-325-C06_contigs	0	0.05	0.34	0.64	TRUE	genus	No
AG-325-C07_contigs	0	0.05	0.11	0.8	TRUE	genus	No
AG-325-C09_contigs	0	0.31	0.06	0.69	TRUE	order	No
AG-325-C10_contigs	0	0.56	0.05	0.87	TRUE	species	No
AG-325-C15_contigs	0	0.03	0.13	0.34	TRUE	order	No
AG-325-C18_contigs	0	0.17	0.08	0.76	TRUE	species	No
AG-325-C21_contigs	0	0.79	0.03	0.68	TRUE	species	No
AG-325-C22_contigs	0	0.64	0.08	0.7	TRUE	species	No
AG-325-D02_contigs	0	0.14	0.08	0.46	TRUE	class	No
AG-325-D03_contigs	0	0.6	0.08	0.75	TRUE	species	No
AG-325-D07_contigs	0	0.09	0.06	0.75	TRUE	genus	No
AG-325-D10_contigs	0	0.1	0.05	0.76	TRUE	genus	No
AG-325-D14_contigs	0	0.6	0.07	0.82	TRUE	species	No
AG-325-D16_contigs	0	0.04	0.2	0.63	TRUE	genus	No
AG-325-D19_contigs	0	0.09	0.14	0.8	TRUE	species	No
AG-325-E02_contigs	0	0.19	0.07	0.58	TRUE	species	No
AG-325-E04_contigs	0	0.09	0.2	0.55	TRUE	class	No
AG-325-E07_contigs	0	0.02	0.12	0.53	TRUE	phylum	No
AG-325-E08_contigs	0	0.08	0.04	0.78	TRUE	genus	No
AG-325-E09_contigs	0	0.02	0.06	0.4	TRUE	kingdom	No
AG-325-E11_contigs	0	0.03	0.49	0.89	FALSE	genus	No
AG-325-E13_contigs	0	0.08	0.05	0.71	TRUE	genus	No
AG-325-E16_contigs	0	0.02	0.21	0.71	TRUE	class	No
AG-325-E20_contigs	0	0.1	0.01	0.66	TRUE	genus	No
AG-325-E22_contigs	0	0.03	0.05	0.82	TRUE	genus	No
AG-325-E23_contigs	0	0.62	0.06	0.64	TRUE	species	No
AG-325-F13_contigs	0	0.08	0.05	0.79	TRUE	genus	No
AG-325-F15_contigs	0	0.53	0.06	0.85	TRUE	species	No
AG-325-F16_contigs	0	0.03	0.48	0.65	FALSE	order	No
AG-325-F22_contigs	0	0.33	0.29	0.83	TRUE	species	No
AG-325-F23_contigs	0	0.05	0.08	0.46	TRUE	phylum	No
AG-325-G05_contigs	0	0.31	0.44	0.57	TRUE	order	No
AG-325-G08_contigs	0	0.08	0.07	0.77	TRUE	genus	No
AG-325-G09_contigs	0	0.15	0.15	0.66	TRUE	species	No
AG-325-G13_contigs	0	0.05	0.29	0.63	TRUE	genus	No
AG-325-G21_contigs	0	0.79	0.03	0.64	TRUE	species	No
AG-325-G22_contigs	0	0.52	0.04	0.33	TRUE	phylum	No
AG-325-I03_contigs	0	0.15	0.05	0.47	TRUE	class	No
AG-325-I05_contigs	0	0.06	0.06	0.78	TRUE	genus	No
AG-325-I08_contigs	0	0.62	0.01	0.35	TRUE	family	No
AG-325-I09_contigs	0.0178027	0.12	0.06	0.49	TRUE	order	No
AG-325-I11_contigs	0	0.14	0.04	0.45	TRUE	class	No
AG-325-I13_contigs	0	0.15	0.33	0.74	TRUE	species	No
AG-325-I14_contigs	0	0.16	0.04	0.64	TRUE	species	No
AG-325-I17_contigs	0	0.03	0.33	0.46	TRUE	genus	No
AG-325-I20_contigs	0	0.15	0.07	0.39	TRUE	class	No
AG-325-I21_contigs	0	0.11	0.38	0.36	TRUE	species	No
AG-325-I23_contigs	0	0.02	0.13	0.73	TRUE	class	No
AG-325-J04_contigs	0	0.05	0.1	0.8	TRUE	genus	No
AG-325-J06_contigs	0	0.72	0.03	0.27	TRUE	class	No
AG-325-J07_contigs	0	0.03	0.43	0.64	TRUE	order	No
AG-325-J11_contigs	0	0.31	0.05	0.69	TRUE	order	No
AG-325-J13_contigs	0	0.04	0.08	0.59	TRUE	species	No
AG-325-J17_contigs	0	0.07	0.03	0.77	TRUE	genus	No
AG-325-K02_contigs	0	0.56	0.04	0.74	TRUE	species	No
AG-325-K03_contigs	0	0.62	0.1	0.69	TRUE	species	No
AG-325-K07_contigs	0	0.14	0.04	0.71	TRUE	species	No
AG-325-K09_contigs	0	0.64	0.03	0.8	TRUE	species	No
AG-325-K10_contigs	0	0	0	0.94	TRUE	kingdom	No
AG-325-K13_contigs	0	0.15	0.02	0.45	TRUE	class	No
AG-325-K17_contigs	0	0.51	0.03	0.72	TRUE	species	No
AG-325-L02_contigs	0	0.1	0.01	0.76	TRUE	genus	No
AG-325-L05_contigs	0	0.54	0.04	0.71	TRUE	species	No
AG-325-L09_contigs	0	0.03	0.03	0.57	TRUE	genus	No
AG-325-L14_contigs	0	0.53	0.05	0.75	TRUE	species	No
AG-325-L22_contigs	0	0.71	0.03	0.64	TRUE	species	No
AG-325-M05_contigs	0	0.21	0.28	0.44	TRUE	family	No
AG-325-M17_contigs	0	0.05	0.13	0.86	TRUE	genus	No
AG-325-M19_contigs	0	0.05	0.03	0.51	TRUE	class	No
AG-325-N10_contigs	0	0.15	0.05	0.47	TRUE	class	No
AG-325-O03_contigs	0	0.02	0.1	0.46	TRUE	phylum	No
AG-325-O07_contigs	0	0.19	0.18	0.53	TRUE	species	No
AG-325-O10_contigs	0	0.38	0.25	0.85	TRUE	species	No
AG-325-O11_contigs	0	0.23	0.21	0.61	TRUE	family	No
AG-325-O14_contigs	0	0.07	0.06	0.8	TRUE	genus	No
AG-325-O18_contigs	0	0.11	0.1	0.43	TRUE	class	No
AG-325-O19_contigs	0	0.05	0.14	0.79	TRUE	genus	No
AG-325-O22_contigs	0	0.39	0.09	0.72	TRUE	order	No
AG-325-P04_contigs	0	0.03	0.18	0.52	TRUE	phylum	No
AG-325-P08_contigs	0	0.08	0.08	0.77	TRUE	genus	No
AG-325-P10_contigs	0	0.44	0.23	0.75	TRUE	order	No
AG-325-P15_contigs	0	0.38	0.15	0.71	TRUE	order	No
AG-325-P17_contigs	0	0.04	0.16	0.68	TRUE	genus	No
AG-325-P18_contigs	0	0.08	0.08	0.69	TRUE	genus	No
AG-325-P20_contigs	0	0.02	0.25	0.76	TRUE	class	No
AG-325-P21_contigs	0	0.52	0.03	0.75	TRUE	species	No
AG-325-P23_contigs	0	0.62	0.1	0.69	TRUE	species	No
AG-333-A04_contigs	0	0.04	0.04	0.81	TRUE	genus	No
AG-333-A07_contigs	0.0171664	0.04	0.09	0.67	TRUE	genus	No
AG-333-A13_contigs	0	0.13	0.26	0.34	TRUE	genus	No
AG-333-A19_contigs	0	0.07	0.08	0.79	TRUE	genus	No
AG-333-A21_contigs	0	0.71	0.05	0.28	TRUE	class	No
AG-333-B03_contigs	0	0.8	0.02	0.33	TRUE	genus	No
AG-333-B22_contigs	0	0.02	0.08	0.54	TRUE	phylum	No
AG-333-B23_contigs	0	0.61	0.08	0.7	TRUE	species	No
AG-333-C03_contigs	0	0.71	0.07	0.74	TRUE	species	No
AG-333-C06_contigs	0	0.8	0.05	0.71	TRUE	species	No
AG-333-C07_contigs	0	0.61	0.08	0.69	TRUE	species	No
AG-333-C10_contigs	0	0.11	0.06	0.45	TRUE	class	No
AG-333-C14_contigs	0	0.11	0.08	0.44	TRUE	class	No
AG-333-C16_contigs	0	0.05	0.11	0.8	TRUE	genus	No
AG-333-C17_contigs	0	0.4	0.13	0.74	TRUE	species	No
AG-333-C19_contigs	0	0.08	0.04	0.8	TRUE	genus	No
AG-333-C20_contigs	0	0.68	0.07	0.75	TRUE	species	No
AG-333-C21_contigs	0	0.19	0.07	0.49	TRUE	species	No
AG-333-D04_contigs	0	0.14	0.09	0.35	TRUE	genus	No
AG-333-D08_contigs	0	0.09	0.05	0.73	TRUE	genus	No
AG-333-D18_contigs	0	0.03	0.04	0.54	TRUE	class	No
AG-333-D21_contigs	0	0.13	0.06	0.45	TRUE	class	No
AG-333-D22_contigs	0	0.03	0.17	0.57	TRUE	class	No
AG-333-D23_contigs	0	0.09	0.06	0.44	TRUE	class	No
AG-333-E02_contigs	0	0.27	0.12	0.73	TRUE	genus	No
AG-333-E09_contigs	0.00279016	0.18	0.26	0.31	TRUE	genus	No
AG-333-E10_contigs	0	0.04	0.01	0.38	TRUE	kingdom	No
AG-333-E18_contigs	0	0.3	0.08	0.73	TRUE	genus	No
AG-333-E20_contigs	0	0.19	0.23	0.39	TRUE	family	No
AG-333-E22_contigs	0	0.09	0.06	0.76	TRUE	genus	No
AG-333-E23_contigs	0	0.4	0.07	0.62	TRUE	genus	No
AG-333-F02_contigs	0	0.15	0.26	0.34	TRUE	genus	No
AG-333-F04_contigs	0	0.4	0.07	0.52	TRUE	species	No
AG-333-F08_contigs	0	0.09	0.17	0.64	TRUE	species	No
AG-333-F13_contigs	0	0.07	0.02	0.73	TRUE	genus	No
AG-333-F14_contigs	0	0.16	0.04	0.37	TRUE	class	No
AG-333-F15_contigs	0.00210592	0.18	0.15	0.43	TRUE	class	No
AG-333-F17_contigs	0	0.23	0.02	0.7	TRUE	genus	No
AG-333-F19_contigs	0	0.23	0.08	0.79	TRUE	species	No
AG-333-G05_contigs	0	0.03	0.02	0.4	TRUE	kingdom	No
AG-333-G13_contigs	0	0.26	0.08	0.9	TRUE	species	No
AG-333-G15_contigs	0.00307451	0.48	0.02	0.33	TRUE	phylum	No
AG-333-G21_contigs	0	0.04	0.18	0.8	TRUE	genus	No
AG-333-G23_contigs	0	0.5	0.02	0.33	TRUE	phylum	No
AG-333-I03_contigs	0	0.2	0.22	0.4	TRUE	family	No
AG-333-I10_contigs	0	0.04	0.1	0.85	TRUE	genus	No
AG-333-I15_contigs	0	0.37	0.07	0.67	TRUE	order	No
AG-333-I18_contigs	0	0.44	0.02	0.45	TRUE	class	No
AG-333-I22_contigs	0	0.06	0.23	0.62	TRUE	kingdom	No
AG-333-J13_contigs	0	0.39	0.1	0.71	TRUE	order	No
AG-333-J17_contigs	0	0.06	0.09	0.79	TRUE	genus	No
AG-333-K06_contigs	0	0.24	0.02	0.71	TRUE	genus	No
AG-333-K07_contigs	0	0.05	0.28	0.63	TRUE	genus	No
AG-333-K09_contigs	0	0.17	0.18	0.47	TRUE	class	No
AG-333-K19_contigs	0	0.06	0.04	0.79	TRUE	genus	No
AG-333-K22_contigs	0	0.05	0.12	0.47	TRUE	phylum	No
AG-333-L11_contigs	0	0.12	0.03	0.45	TRUE	class	No
AG-333-L15_contigs	0	0.15	0.06	0.46	TRUE	class	No
AG-333-L20_contigs	0	0.13	0.06	0.47	TRUE	class	No
AG-333-L23_contigs	0.00536555	0.59	0.16	0.21	TRUE	order	No
AG-333-M03_contigs	0	0.07	0.08	0.77	TRUE	genus	No
AG-333-M06_contigs	0	0.06	0.05	0.8	TRUE	genus	No
AG-333-M16_contigs	0	0.26	0.07	0.74	TRUE	genus	No
AG-333-M17_contigs	0	0.5	0.04	0.33	TRUE	phylum	No
AG-333-N06_contigs	0	0.79	0.03	0.64	TRUE	species	No
AG-333-N13_contigs	0	0.58	0.08	0.74	TRUE	species	No
AG-333-N14_contigs	0.00177879	0.12	0.25	0.44	TRUE	family	No
AG-333-N15_contigs	0	0.21	0.04	0.68	TRUE	genus	No
AG-333-N19_contigs	0	0.64	0.08	0.68	TRUE	species	No
AG-333-N20_contigs	0	0.43	0.18	0.36	TRUE	family	No
AG-333-O02_contigs	0	0.14	0.2	0.35	TRUE	genus	No
AG-333-O04_contigs	0	0.16	0.22	0.67	TRUE	species	No
AG-333-O05_contigs	0	0.79	0.03	0.65	TRUE	species	No
AG-333-O07_contigs	0	0.63	0.12	0.26	TRUE	genus	No
AG-333-O11_contigs	0	0	0	0.84	TRUE	kingdom	No
AG-333-O18_contigs	0	0.3	0.12	0.78	TRUE	species	No
AG-333-O20_contigs	0	0.26	0.05	0.69	TRUE	genus	No
AG-333-O21_contigs	0	0.72	0.11	0.8	TRUE	species	No
AG-333-P02_contigs	0	0.14	0.04	0.45	TRUE	class	No
AG-333-P05_contigs	0	0.07	0.18	0.8	TRUE	genus	No
AG-333-P08_contigs	0	0.03	0.19	0.59	TRUE	species	No
AG-333-P09_contigs	0	0.8	0.04	0.3	TRUE	genus	No
AG-333-P13_contigs	0	0.03	0.1	0.59	TRUE	species	No
AG-333-P14_contigs	0	0.04	0.11	0.86	TRUE	genus	No
AG-333-P23_contigs	0	0.24	0.09	0.76	TRUE	species	No
AG-337-A05_contigs	0	0.03	0.09	0.57	TRUE	class	No
AG-337-A10_contigs	0	0.11	0.04	0.74	TRUE	genus	No
AG-337-A16_contigs	0	0.08	0.03	0.75	TRUE	genus	No
AG-337-A17_contigs	0	0.1	0.17	0.77	TRUE	species	No
AG-337-A21_contigs	0	0.05	0.02	0.43	TRUE	phylum	No
AG-337-A22_contigs	0	0.53	0.1	0.75	TRUE	species	No
AG-337-A23_contigs	0	0.05	0.04	0.83	TRUE	genus	No
AG-337-B03_contigs	0	0.16	0.08	0.4	TRUE	class	No
AG-337-B04_contigs	0	0.49	0.06	0.26	TRUE	genus	No
AG-337-B08_contigs	0	0.69	0.1	0.27	TRUE	family	No
AG-337-B13_contigs	0.00180754	0.03	0.27	0.51	TRUE	phylum	No
AG-337-B16_contigs	0	0.13	0.01	0.45	TRUE	class	No
AG-337-C02_contigs	0	0.04	0.2	0.64	TRUE	genus	No
AG-337-C07_contigs	0	0.05	0.09	0.82	TRUE	genus	No
AG-337-C08_contigs	0	0.05	0.07	0.82	TRUE	genus	No
AG-337-C09_contigs	0	0.62	0.08	0.65	TRUE	species	No
AG-337-C13_contigs	0	0.09	0.06	0.58	TRUE	species	No
AG-337-C14_contigs	0	0.62	0.07	0.69	TRUE	species	No
AG-337-C19_contigs	0	0.73	0.03	0.62	TRUE	species	No
AG-337-C21_contigs	0	0.03	0.12	0.64	TRUE	species	No
AG-337-C22_contigs	0	0.72	0.03	0.63	TRUE	species	No
AG-337-D08_contigs	0	0.04	0.07	0.45	TRUE	phylum	No
AG-337-D16_contigs	0	0.1	0.2	0.76	TRUE	species	No
AG-337-D17_contigs	0	0.04	0.04	0.85	TRUE	genus	No
AG-337-D19_contigs	0	0.61	0.09	0.7	TRUE	species	No
AG-337-D20_contigs	0	0.78	0.05	0.52	TRUE	species	No
AG-337-D23_contigs	0	0.04	0.03	0.68	TRUE	genus	No
AG-337-E07_contigs	0	0.11	0.05	0.46	TRUE	class	No
AG-337-E11_contigs	0	0.14	0.02	0.46	TRUE	class	No
AG-337-E13_contigs	0	0.53	0.05	0.75	TRUE	species	No
AG-337-E14_contigs	0	0.2	0.21	0.39	TRUE	family	No
AG-337-E15_contigs	0	0.05	0.04	0.72	TRUE	genus	No
AG-337-E18_contigs	0	0.14	0.04	0.44	TRUE	class	No
AG-337-E19_contigs	0	0.16	0.11	0.84	TRUE	genus	No
AG-337-E20_contigs	0	0.16	0.07	0.4	TRUE	class	No
AG-337-E22_contigs	0	0.52	0.02	0.78	TRUE	species	No
AG-337-E23_contigs	0	0.11	0.17	0.73	TRUE	species	No
AG-337-F02_contigs	0	0.03	0.1	0.46	TRUE	phylum	No
AG-337-F15_contigs	0	0.62	0.04	0.64	TRUE	species	No
AG-337-G03_contigs	0	0.13	0.01	0.44	TRUE	class	No
AG-337-G04_contigs	0	0.59	0.04	0.64	TRUE	species	No
AG-337-G05_contigs	0	0.55	0.05	0.31	TRUE	family	No
AG-337-G06_contigs	0	0.58	0.02	0.31	TRUE	family	No
AG-337-G09_contigs	0	0.1	0.04	0.45	TRUE	class	No
AG-337-G10_contigs	0	0.47	0.14	0.74	TRUE	order	No
AG-337-G11_contigs	0	0.54	0.05	0.74	TRUE	species	No
AG-337-G20_contigs	0	0.03	0.07	0.47	TRUE	phylum	No
AG-337-G21_contigs	0	0.56	0.03	0.74	TRUE	species	No
AG-337-I02_contigs	0	0.54	0.07	0.33	TRUE	family	No
AG-337-I03_contigs	0	0.04	0.13	0.54	TRUE	class	No
AG-337-I10_contigs	0	0.09	0.25	0.76	TRUE	species	No
AG-337-I11_contigs	0	0.03	0.32	0.63	TRUE	class	No
AG-337-I13_contigs	0	0.15	0.09	0.72	TRUE	species	No
AG-337-I16_contigs	0	0.8	0.03	0.3	TRUE	genus	No
AG-337-I17_contigs	0	0.13	0.03	0.45	TRUE	class	No
AG-337-I18_contigs	0	0.63	0.07	0.67	TRUE	species	No
AG-337-I20_contigs	0	0.11	0.03	0.45	TRUE	class	No
AG-337-I22_contigs	0	0.09	0.08	0.51	TRUE	class	No
AG-337-J02_contigs	0	0.05	0.13	0.82	TRUE	genus	No
AG-337-J06_contigs	0	0.1	0.05	0.77	TRUE	genus	No
AG-337-J07_contigs	0	0.02	0.16	0.57	TRUE	class	No
AG-337-J09_contigs	0	0.06	0.06	0.8	TRUE	genus	No
AG-337-J10_contigs	0	0.06	0.19	0.79	TRUE	genus	No
AG-337-J11_contigs	0	0.17	0.09	0.43	TRUE	class	No
AG-337-J14_contigs	0	0.35	0.24	0.28	TRUE	genus	No
AG-337-J15_contigs	0	0.05	0.06	0.44	TRUE	phylum	No
AG-337-J16_contigs	0	0.05	0.14	0.43	TRUE	phylum	No
AG-337-J18_contigs	0	0.07	0.09	0.81	TRUE	species	No
AG-337-J19_contigs	0	0.13	0.05	0.46	TRUE	class	No
AG-337-J22_contigs	0	0.06	0.06	0.8	TRUE	genus	No
AG-337-J23_contigs	0	0.15	0.05	0.45	TRUE	class	No
AG-337-K04_contigs	0	0.2	0.09	0.44	TRUE	class	No
AG-337-K10_contigs	0	0	0	0.82	TRUE	kingdom	No
AG-337-K14_contigs	0	0.03	0.04	0.39	TRUE	kingdom	No
AG-337-K15_contigs	0	0.14	0.05	0.39	TRUE	class	No
AG-337-K17_contigs	0	0.08	0.01	0.57	TRUE	species	No
AG-337-K19_contigs	0	0.51	0.06	0.72	TRUE	species	No
AG-337-K20_contigs	0	0.52	0.07	0.73	TRUE	species	No
AG-337-K21_contigs	0	0.03	0.23	0.66	TRUE	genus	No
AG-337-L06_contigs	0.00475981	0.03	0.2	0.47	TRUE	phylum	No
AG-337-L09_contigs	0	0.14	0.07	0.45	TRUE	class	No
AG-337-L15_contigs	0	0.04	0.18	0.66	TRUE	genus	No
AG-337-L16_contigs	0	0.6	0.08	0.64	TRUE	species	No
AG-337-L23_contigs	0	0.06	0.09	0.53	TRUE	class	No
AG-337-M06_contigs	0	0.06	0.12	0.86	TRUE	genus	No
AG-337-M07_contigs	0	0.03	0.33	0.65	TRUE	genus	No
AG-337-M10_contigs	0	0.16	0.09	0.43	TRUE	class	No
AG-337-M11_contigs	0	0.62	0.06	0.68	TRUE	species	No
AG-337-M15_contigs	0	0.04	0.09	0.85	TRUE	genus	No
AG-337-M21_contigs	0	0.57	0.08	0.75	TRUE	species	No
AG-337-M23_contigs	0	0.14	0.1	0.75	TRUE	species	No
AG-337-N02_contigs	0	0.09	0.1	0.42	TRUE	class	No
AG-337-N04_contigs	0	0.06	0.13	0.78	TRUE	genus	No
AG-337-N08_contigs	0	0.15	0.05	0.44	TRUE	class	No
AG-337-N17_contigs	0	0.14	0.04	0.46	TRUE	class	No
AG-337-N19_contigs	0	0.13	0.05	0.45	TRUE	class	No
AG-337-N20_contigs	0.00239588	0.03	0.21	0.64	TRUE	genus	No
AG-337-N21_contigs	0	0.37	0.12	0.82	TRUE	species	No
AG-337-O02_contigs	0	0.8	0.03	0.63	TRUE	species	No
AG-337-O03_contigs	0	0.06	0.03	0.57	TRUE	species	No
AG-337-O05_contigs	0	0.62	0.08	0.67	TRUE	species	No
AG-337-O06_contigs	0	0.19	0.13	0.68	TRUE	species	No
AG-337-O13_contigs	0.00471437	0.03	0.03	0.47	TRUE	phylum	No
AG-337-O15_contigs	0	0.36	0.16	0.78	TRUE	species	No
AG-337-O16_contigs	0	0.78	0.01	0.63	TRUE	species	No
AG-337-O21_contigs	0	0.15	0.02	0.44	TRUE	class	No
AG-337-O23_contigs	0	0.14	0.05	0.44	TRUE	class	No
AG-337-P03_contigs	0	0.06	0.16	0.78	TRUE	genus	No
AG-337-P04_contigs	0	0.16	0.03	0.77	TRUE	species	No
AG-337-P05_contigs	0	0.14	0.07	0.45	TRUE	class	No
AG-337-P10_contigs	0	0.11	0.27	0.76	TRUE	species	No
AG-337-P13_contigs	0	0.1	0.07	0.5	TRUE	class	No
AG-337-P19_contigs	0	0.32	0.05	0.69	TRUE	order	No
AG-337-P20_contigs	0	0.04	0.39	0.65	TRUE	genus	No
AG-337-P22_contigs	0.00253743	0.12	0.23	0.53	TRUE	phylum	No
AG-343-A13_contigs	0	0.07	0.12	0.8	TRUE	genus	No
AG-343-B07_contigs	0	0.69	0.09	0.56	TRUE	species	No
AG-343-B13_contigs	0	0.41	0.21	0.47	TRUE	species	No
AG-343-C02_contigs	0	0.77	0.08	0.68	TRUE	species	No
AG-343-C03_contigs	0	0.54	0.03	0.33	TRUE	phylum	No
AG-343-C05_contigs	0.00120783	0.06	0.1	0.53	TRUE	order	No
AG-343-C08_contigs	0	0.52	0.05	0.33	TRUE	phylum	No
AG-343-C10_contigs	0	0.04	0.17	0.48	TRUE	phylum	No
AG-343-C14_contigs	0	0.39	0.08	0.31	TRUE	kingdom	No
AG-343-C23_contigs	0	0.71	0.1	0.56	TRUE	species	No
AG-343-D03_contigs	0	0.78	0.06	0.68	TRUE	species	No
AG-343-D04_contigs	0	0.73	0.07	0.27	TRUE	phylum	No
AG-343-D11_contigs	0	0.03	0.07	0.43	TRUE	phylum	No
AG-343-D15_contigs	0	0.71	0.04	0.56	TRUE	species	No
AG-343-D22_contigs	0	0.05	0.11	0.79	TRUE	genus	No
AG-343-D23_contigs	0	0	0	0.69	TRUE	kingdom	No
AG-343-E09_contigs	0	0.07	0.27	0.81	TRUE	species	No
AG-343-E15_contigs	0	0.19	0.09	0.47	TRUE	class	No
AG-343-E17_contigs	0	0.38	0.03	0.52	TRUE	species	No
AG-343-E19_contigs	0	0.8	0.04	0.63	TRUE	species	No
AG-343-F06_contigs	0	0.13	0.05	0.47	TRUE	class	No
AG-343-F07_contigs	0	0.07	0.17	0.56	TRUE	species	No
AG-343-F10_contigs	0	0.15	0.05	0.38	TRUE	class	No
AG-343-F17_contigs	0.00477863	0.15	0.23	0.41	TRUE	family	No
AG-343-F19_contigs	0	0.6	0.08	0.67	TRUE	species	No
AG-343-G05_contigs	0	0.2	0.21	0.38	TRUE	family	No
AG-343-G10_contigs	0	0.48	0.11	0.73	TRUE	family	No
AG-343-G22_contigs	0	0.05	0.15	0.51	TRUE	phylum	No
AG-343-G23_contigs	0	0.35	0.13	0.7	TRUE	genus	No
AG-343-I08_contigs	0	0.4	0.17	0.46	TRUE	species	No
AG-343-I10_contigs	0	0.17	0.06	0.53	TRUE	species	No
AG-343-I15_contigs	0	0.18	0.07	0.47	TRUE	class	No
AG-343-I16_contigs	0	0.26	0.06	0.69	TRUE	genus	No
AG-343-J07_contigs	0	0.12	0.23	0.64	TRUE	kingdom	No
AG-343-J10_contigs	0	0.15	0.07	0.54	TRUE	species	No
AG-343-J11_contigs	0	0.15	0.06	0.46	TRUE	class	No
AG-343-J20_contigs	0	0.77	0.04	0.68	TRUE	species	No
AG-343-J22_contigs	0.00470939	0.06	0.13	0.53	TRUE	class	No
AG-343-K02_contigs	0	0.75	0.03	0.67	TRUE	species	No
AG-343-K03_contigs	0	0.1	0.59	0.44	FALSE	phylum	No
AG-343-K16_contigs	0	0.51	0.15	0.37	TRUE	family	No
AG-343-K21_contigs	0	0.07	0.09	0.76	TRUE	genus	No
AG-343-K22_contigs	0	0.08	0.11	0.63	TRUE	species	No
AG-343-L02_contigs	0	0.67	0.08	0.79	TRUE	species	No
AG-343-L05_contigs	0	0.16	0.07	0.47	TRUE	class	No
AG-343-L08_contigs	0.00512065	0.09	0.07	0.37	TRUE	phylum	No
AG-343-L11_contigs	0	0.39	0.17	0.45	TRUE	species	No
AG-343-L18_contigs	0	0.1	0.09	0.43	TRUE	class	No
AG-343-M05_contigs	0	0.02	0.14	0.45	TRUE	phylum	No
AG-343-M11_contigs	0	0.11	0.05	0.73	TRUE	genus	No
AG-343-M19_contigs	0.00383032	0.04	0.3	0.88	TRUE	order	No
AG-343-N02_contigs	0	0.07	0.23	0.59	TRUE	phylum	No
AG-343-N07_contigs	0	0.74	0.03	0.7	TRUE	species	No
AG-343-N15_contigs	0	0.77	0.05	0.69	TRUE	species	No
AG-343-N17_contigs	0.0195878	0.14	0.22	0.44	TRUE	class	No
AG-343-N19_contigs	0	0.16	0.14	0.44	TRUE	family	No
AG-343-O03_contigs	0	0.08	0.2	0.55	TRUE	order	No
AG-343-O04_contigs	0	0.02	0.03	0.4	TRUE	kingdom	No
AG-343-O05_contigs	0	0.21	0.17	0.48	TRUE	class	No
AG-343-O15_contigs	0	0.54	0.15	0.64	TRUE	species	No
AG-343-O17_contigs	0	0.27	0.02	0.68	TRUE	genus	No
AG-343-O21_contigs	0	0.05	0.2	0.73	TRUE	order	No
AG-343-P19_contigs	0	0.07	0.12	0.54	TRUE	class	No
AG-343-P20_contigs	0	0.16	0.24	0.62	TRUE	species	No
AG-343-P21_contigs	0	0.07	0.14	0.57	TRUE	kingdom	No
AG-349-A01_contigs	0	0.73	0.04	0.28	TRUE	class	No
AG-349-A02_contigs	0	0.05	0.06	0.74	TRUE	genus	No
AG-349-A05_contigs	0	0.6	0.08	0.85	TRUE	species	No
AG-349-A08_contigs	0	0.53	0.07	0.75	TRUE	species	No
AG-349-A14_contigs	0	0.32	0.12	0.42	TRUE	class	No
AG-349-A19_contigs	0	0.92	0.02	0.89	TRUE	species	No
AG-349-A23_contigs	0	0.87	0.04	0.89	TRUE	species	No
AG-349-B03_contigs	0	0.03	0.13	0.51	TRUE	order	No
AG-349-B16_contigs	0	0.91	0.03	0.85	TRUE	species	No
AG-349-B18_contigs	0	0.85	0.05	0.87	TRUE	species	No
AG-349-B19_contigs	0.0103037	0.8	0.02	0.64	TRUE	species	No
AG-349-C02_contigs	0	0.5	0.03	0.32	TRUE	phylum	No
AG-349-C03_contigs	0	0.05	0.21	0.92	TRUE	order	No
AG-349-C04_contigs	0	0.05	0.05	0.5	TRUE	class	No
AG-349-C06_contigs	0	0.79	0.02	0.62	TRUE	species	No
AG-349-C08_contigs	0	0.82	0.06	0.84	TRUE	species	No
AG-349-C10_contigs	0	0.02	0.14	0.54	TRUE	phylum	No
AG-349-C11_contigs	0	0.06	0.01	0.73	TRUE	genus	No
AG-349-C13_contigs	0	0.02	0.49	0.89	FALSE	phylum	No
AG-349-C14_contigs	0.00275863	0.46	0.11	0.38	TRUE	family	No
AG-349-C16_contigs	0	0.28	0.14	0.71	TRUE	species	No
AG-349-D03_contigs	0	0.47	0.07	0.75	TRUE	species	No
AG-349-D08_contigs	0	0.1	0.07	0.7	TRUE	genus	No
AG-349-D11_contigs	0	0.06	0.04	0.42	TRUE	phylum	No
AG-349-D14_contigs	0	0.85	0.05	0.84	TRUE	species	No
AG-349-D16_contigs	0	0.05	0.1	0.84	TRUE	genus	No
AG-349-D19_contigs	0	0.78	0.02	0.64	TRUE	species	No
AG-349-E07_contigs	0	0.03	0.02	0.4	TRUE	kingdom	No
AG-349-E10_contigs	0	0.05	0.23	0.6	TRUE	genus	No
AG-349-E11_contigs	0	0.88	0.06	0.87	TRUE	species	No
AG-349-E14_contigs	0	0.18	0.11	0.4	TRUE	class	No
AG-349-E15_contigs	0.00645951	0.26	0.09	0.47	TRUE	class	No
AG-349-E17_contigs	0	0.18	0.05	0.41	TRUE	class	No
AG-349-E20_contigs	0	0.53	0.01	0.75	TRUE	species	No
AG-349-E23_contigs	0	0.88	0.02	0.88	TRUE	species	No
AG-349-F08_contigs	0	0.05	0.04	0.73	TRUE	genus	No
AG-349-F15_contigs	0	0.03	0.04	0.78	TRUE	genus	No
AG-349-F19_contigs	0	0.02	0.04	0.48	TRUE	phylum	No
AG-349-F20_contigs	0	0.03	0.05	0.4	TRUE	kingdom	No
AG-349-F21_contigs	0	0.05	0.06	0.72	TRUE	genus	No
AG-349-F22_contigs	0	0	0	0.74	TRUE	kingdom	No
AG-349-F23_contigs	0	0.03	0.31	0.71	TRUE	class	No
AG-349-G10_contigs	0	0.17	0.09	0.39	TRUE	class	No
AG-349-G11_contigs	0	0.89	0.02	0.85	TRUE	species	No
AG-349-G13_contigs	0	0.05	0.05	0.51	TRUE	class	No
AG-349-G15_contigs	0	0.85	0.04	0.82	TRUE	species	No
AG-349-G16_contigs	0	0.88	0.03	0.85	TRUE	species	No
AG-349-G19_contigs	0	0.09	0.17	0.76	TRUE	genus	No
AG-349-G20_contigs	0	0.14	0.04	0.38	TRUE	class	No
AG-349-G23_contigs	0	0.87	0.03	0.87	TRUE	species	No
AG-349-I04_contigs	0	0.02	0.08	0.46	TRUE	phylum	No
AG-349-I05_contigs	0	0.77	0.02	0.65	TRUE	species	No
AG-349-I11_contigs	0	0.87	0.06	0.85	TRUE	species	No
AG-349-I13_contigs	0	0.11	0.06	0.28	TRUE	genus	No
AG-349-I16_contigs	0	0.82	0.05	0.83	TRUE	species	No
AG-349-I18_contigs	0	0.03	0.18	0.88	TRUE	species	No
AG-349-I20_contigs	0	0.02	0.24	0.57	TRUE	phylum	No
AG-349-I21_contigs	0	0.89	0.05	0.86	TRUE	species	No
AG-349-J18_contigs	0	0.21	0.19	0.4	TRUE	family	No
AG-349-J23_contigs	0	0.84	0.03	0.81	TRUE	species	No
AG-349-K03_contigs	0	0.87	0.05	0.85	TRUE	species	No
AG-349-K05_contigs	0	0.76	0.02	0.67	TRUE	species	No
AG-349-K10_contigs	0	0.86	0.03	0.85	TRUE	species	No
AG-349-K14_contigs	0	0.26	0.43	0.76	TRUE	order	No
AG-349-K23_contigs	0	0.05	0.11	0.78	TRUE	genus	No
AG-349-L04_contigs	0	0.08	0.14	0.77	TRUE	species	No
AG-349-L06_contigs	0	0.2	0.09	0.47	TRUE	class	No
AG-349-L08_contigs	0	0.05	0.08	0.76	TRUE	genus	No
AG-349-L11_contigs	0	0.26	0.01	0.67	TRUE	genus	No
AG-349-L15_contigs	0	0.08	0.1	0.46	TRUE	class	No
AG-349-L17_contigs	0	0.13	0.07	0.76	TRUE	species	No
AG-349-L23_contigs	0	0.53	0.08	0.74	TRUE	species	No
AG-349-M02_contigs	0	0.85	0.04	0.82	TRUE	species	No
AG-349-M03_contigs	0	0.52	0.05	0.75	TRUE	species	No
AG-349-M05_contigs	0	0.04	0.07	0.74	TRUE	genus	No
AG-349-M08_contigs	0	0.72	0.03	0.29	TRUE	class	No
AG-349-M14_contigs	0.00312394	0.03	0.12	0.46	TRUE	phylum	No
AG-349-M17_contigs	0	0.87	0.02	0.88	TRUE	species	No
AG-349-M18_contigs	0	0.05	0.11	0.85	TRUE	genus	No
AG-349-M19_contigs	0	0.08	0.25	0.84	TRUE	species	No
AG-349-M21_contigs	0	0.04	0.03	0.5	TRUE	class	No
AG-349-N09_contigs	0	0.12	0.08	0.4	TRUE	class	No
AG-349-N10_contigs	0	0.89	0.04	0.9	TRUE	species	No
AG-349-N13_contigs	0	0.05	0.04	0.75	TRUE	genus	No
AG-349-N17_contigs	0	0.17	0.25	0.38	TRUE	family	No
AG-349-N20_contigs	0	0.84	0.05	0.85	TRUE	species	No
AG-349-N21_contigs	0	0.03	0.12	0.59	TRUE	class	No
AG-349-N22_contigs	0	0.87	0.05	0.88	TRUE	species	No
AG-349-N23_contigs	0	0.84	0.05	0.83	TRUE	species	No
AG-349-O02_contigs	0	0.11	0.14	0.54	TRUE	class	No
AG-349-O03_contigs	0	0.04	0.05	0.81	TRUE	species	No
AG-349-O05_contigs	0	0.04	0.14	0.85	TRUE	genus	No
AG-349-O13_contigs	0	0.53	0.05	0.76	TRUE	species	No
AG-349-O16_contigs	0	0.18	0.15	0.43	TRUE	family	No
AG-349-O19_contigs	0	0.07	0.16	0.83	TRUE	genus	No
AG-349-O20_contigs	0	0.08	0.11	0.51	TRUE	class	No
AG-349-O21_contigs	0	0.07	0.09	0.54	TRUE	species	No
AG-349-O22_contigs	0	0.02	0.14	0.47	TRUE	phylum	No
AG-349-P01_contigs	0	0.87	0.02	0.85	TRUE	species	No
AG-349-P02_contigs	0	0.85	0.05	0.85	TRUE	species	No
AG-349-P05_contigs	0	0.11	0.3	0.81	TRUE	species	No
AG-349-P06_contigs	0	0.89	0.1	0.87	TRUE	species	No
AG-349-P08_contigs	0	0.05	0.08	0.72	TRUE	genus	No
AG-349-P10_contigs	0	0.03	0.35	0.63	TRUE	genus	No
AG-359-A03_contigs	0.00542132	0.03	0.53	0.66	FALSE	species	No
AG-359-A07_contigs	0	0.12	0.16	0.85	TRUE	genus	No
AG-359-A10_contigs	0	0.52	0.02	0.33	TRUE	phylum	No
AG-359-B02_contigs	0	0.36	0.07	0.86	TRUE	species	No
AG-359-B04_contigs	0	0.37	0.05	0.53	TRUE	species	No
AG-359-B05_contigs	0	0.16	0.19	0.87	TRUE	genus	No
AG-359-B23_contigs	0.0203453	0.05	0.07	0.43	TRUE	phylum	No
AG-359-C02_contigs	0	0.03	0.04	0.65	TRUE	genus	No
AG-359-C09_contigs	0	0.05	0.11	0.82	TRUE	genus	No
AG-359-C21_contigs	0	0.06	0.03	0.74	TRUE	genus	No
AG-359-D02_contigs	0	0.72	0.05	0.67	TRUE	species	No
AG-359-D09_contigs	0	0.55	0.04	0.73	TRUE	species	No
AG-359-D10_contigs	0	0.28	0.04	0.49	TRUE	family	No
AG-359-D22_contigs	0	0.06	0.12	0.41	TRUE	phylum	No
AG-359-E06_contigs	0	0.27	0.04	0.52	TRUE	species	No
AG-359-E07_contigs	0	0.62	0.07	0.67	TRUE	species	No
AG-359-E10_contigs	0	0.04	0.15	0.82	TRUE	genus	No
AG-359-E17_contigs	0	0.22	0.17	0.39	TRUE	family	No
AG-359-E20_contigs	0	0.07	0.24	0.81	TRUE	species	No
AG-359-E23_contigs	0	0.14	0.02	0.45	TRUE	class	No
AG-359-F03_contigs	0	0.05	0.1	0.52	TRUE	class	No
AG-359-F04_contigs	0	0.12	0.05	0.77	TRUE	genus	No
AG-359-F07_contigs	0	0.82	0.02	0.26	TRUE	genus	No
AG-359-F09_contigs	0	0.05	0.1	0.4	TRUE	phylum	No
AG-359-F10_contigs	0	0.06	0.28	0.86	TRUE	genus	No
AG-359-F16_contigs	0	0.81	0.06	0.87	TRUE	species	No
AG-359-F18_contigs	0	0.04	0.16	0.64	TRUE	genus	No
AG-359-G06_contigs	0	0.51	0.04	0.74	TRUE	species	No
AG-359-G09_contigs	0	0.05	0.12	0.47	TRUE	phylum	No
AG-359-G11_contigs	0	0.41	0.06	0.82	TRUE	species	No
AG-359-G17_contigs	0	0.09	0.18	0.83	TRUE	species	No
AG-359-G18_contigs	0	0.54	0.05	0.73	TRUE	species	No
AG-359-G20_contigs	0	0.78	0.05	0.65	TRUE	species	No
AG-359-G22_contigs	0	0.04	0.07	0.84	TRUE	genus	No
AG-359-G23_contigs	0	0.03	0.17	0.58	TRUE	class	No
AG-359-I03_contigs	0	0.56	0.12	0.32	TRUE	family	No
AG-359-I05_contigs	0	0.86	0.03	0.86	TRUE	species	No
AG-359-I06_contigs	0.010291	0.03	0.21	0.63	TRUE	genus	No
AG-359-I09_contigs	0	0.54	0.06	0.73	TRUE	species	No
AG-359-I14_contigs	0	0.06	0.08	0.8	TRUE	genus	No
AG-359-I17_contigs	0	0.07	0.05	0.78	TRUE	genus	No
AG-359-I20_contigs	0	0.08	0.06	0.76	TRUE	genus	No
AG-359-I22_contigs	0	0.81	0.01	0.34	TRUE	genus	No
AG-359-I23_contigs	0	0.16	0.22	0.43	TRUE	family	No
AG-359-J03_contigs	0	0.48	0.07	0.77	TRUE	species	No
AG-359-J04_contigs	0	0.4	0.09	0.81	TRUE	species	No
AG-359-J06_contigs	0	0.03	0.2	0.86	TRUE	genus	No
AG-359-J11_contigs	0	0.82	0.08	0.27	TRUE	family	No
AG-359-J14_contigs	0	0.06	0.43	0.73	TRUE	order	No
AG-359-J18_contigs	0	0.1	0.17	0.79	TRUE	species	No
AG-359-J23_contigs	0	0.15	0.08	0.45	TRUE	class	No
AG-359-K02_contigs	0	0.03	0.06	0.58	TRUE	class	No
AG-359-K03_contigs	0	0.12	0.05	0.44	TRUE	class	No
AG-359-K05_contigs	0	0.04	0.09	0.75	TRUE	genus	No
AG-359-K09_contigs	0	0.15	0.07	0.45	TRUE	class	No
AG-359-K10_contigs	0	0.02	0.02	0.48	TRUE	phylum	No
AG-359-K16_contigs	0	0.13	0.21	0.85	TRUE	genus	No
AG-359-K21_contigs	0	0.15	0.05	0.46	TRUE	class	No
AG-359-K22_contigs	0	0.03	0.03	0.4	TRUE	kingdom	No
AG-359-L02_contigs	0	0.08	0.1	0.39	TRUE	phylum	No
AG-359-L04_contigs	0	0.21	0.19	0.46	TRUE	phylum	No
AG-359-L07_contigs	0	0.04	0.16	0.64	TRUE	genus	No
AG-359-L11_contigs	0	0.03	0.03	0.84	TRUE	species	No
AG-359-L13_contigs	0	0.1	0.26	0.83	TRUE	species	No
AG-359-L15_contigs	0.000981691	0.02	0.52	0.7	FALSE	genus	No
AG-359-L20_contigs	0	0.89	0.03	0.91	TRUE	species	No
AG-359-L21_contigs	0.00327982	0.16	0.26	0.41	TRUE	family	No
AG-359-M02_contigs	0	0.03	0.11	0.45	TRUE	phylum	No
AG-359-M18_contigs	0	0.78	0.02	0.64	TRUE	species	No
AG-359-M21_contigs	0	0.05	0.03	0.79	TRUE	genus	No
AG-359-N02_contigs	0	0.07	0.06	0.45	TRUE	class	No
AG-359-N03_contigs	0	0.09	0.19	0.84	TRUE	species	No
AG-359-N14_contigs	0	0.02	0.03	0.4	TRUE	kingdom	No
AG-359-N17_contigs	0	0.15	0.21	0.85	TRUE	genus	No
AG-359-N18_contigs	0	0.1	0.05	0.52	TRUE	family	No
AG-359-N19_contigs	0	0.03	0.1	0.47	TRUE	phylum	No
AG-359-N22_contigs	0.00202794	0.63	0.08	0.68	TRUE	species	No
AG-359-N23_contigs	0	0.04	0.23	0.76	TRUE	order	No
AG-359-O02_contigs	0	0.64	0.06	0.68	TRUE	species	No
AG-359-O04_contigs	0	0.11	0.06	0.42	TRUE	class	No
AG-359-O07_contigs	0.00459844	0.24	0.51	0.56	FALSE	genus	No
AG-359-O10_contigs	0	0.55	0.18	0.74	TRUE	species	No
AG-359-O11_contigs	0	0.08	0.22	0.82	TRUE	species	No
AG-359-P04_contigs	0	0.03	0.1	0.65	TRUE	species	No
AG-359-P07_contigs	0	0.79	0.02	0.66	TRUE	species	No
AG-359-P11_contigs	0	0.5	0.04	0.78	TRUE	species	No
AG-359-P15_contigs	0	0.5	0.02	0.32	TRUE	phylum	No
AG-359-P18_contigs	0	0.16	0.02	0.74	TRUE	species	No
AG-359-P21_contigs	0	0.05	0.09	0.79	TRUE	genus	No
AG-359-P22_contigs	0	0.34	0.09	0.75	TRUE	species	No
AG-360-A05_contigs	0	0.04	0.15	0.82	TRUE	genus	No
AG-360-A16_contigs	0	0.57	0.04	0.74	TRUE	species	No
AG-360-A21_contigs	0	0.07	0.08	0.73	TRUE	genus	No
AG-360-B02_contigs	0	0.11	0.32	0.81	TRUE	species	No
AG-360-C06_contigs	0	0.02	0.1	0.39	TRUE	kingdom	No
AG-360-C15_contigs	0	0.05	0.17	0.8	TRUE	genus	No
AG-360-D04_contigs	0	0.04	0.21	0.62	TRUE	species	No
AG-360-D18_contigs	0	0.03	0.2	0.54	TRUE	class	No
AG-360-E10_contigs	0	0.14	0.17	0.84	TRUE	genus	No
AG-360-G06_contigs	0	0.09	0.39	0.79	TRUE	species	No
AG-360-I06_contigs	0	0.06	0.12	0.85	TRUE	genus	No
AG-360-K10_contigs	0	0.04	0.12	0.84	TRUE	genus	No
AG-360-K11_contigs	0	0.44	0.09	0.78	TRUE	species	No
AG-360-K19_contigs	0	0	0	0.69	TRUE	kingdom	No
AG-360-L03_contigs	0	0.24	0.41	0.71	TRUE	genus	No
AG-360-L09_contigs	0	0.5	0.03	0.32	TRUE	phylum	No
AG-360-M08_contigs	0	0.81	0.02	0.64	TRUE	species	No
AG-360-M22_contigs	0	0.06	0.22	0.86	TRUE	species	No
AG-360-N11_contigs	0	0.11	0.1	0.76	TRUE	genus	No
AG-360-N15_contigs	0	0.08	0.14	0.75	TRUE	genus	No
AG-360-N21_contigs	0	0.2	0.1	0.38	TRUE	class	No
AG-360-N22_contigs	0	0.43	0.21	0.8	TRUE	order	No
AG-360-O21_contigs	0	0.53	0.09	0.76	TRUE	species	No
AG-360-P19_contigs	0	0.07	0.09	0.8	TRUE	genus	No
AG-361-C19_contigs	0	0.06	0.06	0.71	TRUE	genus	No
AG-365-A04_contigs	0	0.77	0.04	0.67	TRUE	species	No
AG-365-A11_contigs	0	0.02	0.29	0.69	TRUE	species	No
AG-365-A15_contigs	0	0.16	0.22	0.52	TRUE	species	No
AG-365-B02_contigs	0	0.36	0.16	0.48	TRUE	species	No
AG-365-B17_contigs	0	0.78	0.05	0.68	TRUE	species	No
AG-365-B19_contigs	0	0.35	0.04	0.51	TRUE	species	No
AG-365-C14_contigs	0	0.56	0.06	0.66	TRUE	species	No
AG-365-C20_contigs	0	0.76	0.03	0.66	TRUE	species	No
AG-365-D07_contigs	0	0.7	0.02	0.65	TRUE	species	No
AG-365-D08_contigs	0	0.52	0.22	0.33	TRUE	family	No
AG-365-D17_contigs	0	0.33	0.1	0.7	TRUE	family	No
AG-365-D18_contigs	0	0.69	0.06	0.53	TRUE	species	No
AG-365-D19_contigs	0	0.77	0.08	0.69	TRUE	species	No
AG-365-D22_contigs	0	0.02	0.04	0.4	TRUE	kingdom	No
AG-365-E11_contigs	0	0.77	0.04	0.65	TRUE	species	No
AG-365-E14_contigs	0	0.77	0.04	0.68	TRUE	species	No
AG-365-E17_contigs	0	0.05	0.14	0.81	TRUE	genus	No
AG-365-F10_contigs	0	0.25	0.06	0.67	TRUE	genus	No
AG-365-F14_contigs	0	0.23	0.13	0.47	TRUE	class	No
AG-365-F17_contigs	0	0.05	0.07	0.46	TRUE	phylum	No
AG-365-F20_contigs	0	0.76	0.08	0.71	TRUE	species	No
AG-365-G02_contigs	0	0.09	0.07	0.71	TRUE	genus	No
AG-365-G10_contigs	0	0.76	0.03	0.68	TRUE	species	No
AG-365-G13_contigs	0	0.06	0.09	0.86	TRUE	genus	No
AG-365-G16_contigs	0	0.26	0.03	0.68	TRUE	genus	No
AG-365-G17_contigs	0	0.22	0.04	0.68	TRUE	genus	No
AG-365-I19_contigs	0	0.08	0.09	0.77	TRUE	genus	No
AG-365-I20_contigs	0	0.59	0.09	0.64	TRUE	species	No
AG-365-J21_contigs	0	0.68	0.06	0.58	TRUE	species	No
AG-365-K10_contigs	0	0.59	0.08	0.72	TRUE	species	No
AG-365-K15_contigs	0.00688217	0.37	0.04	0.53	TRUE	species	No
AG-365-K21_contigs	0	0.21	0.05	0.7	TRUE	genus	No
AG-365-L04_contigs	0	0.8	0.01	0.68	TRUE	species	No
AG-365-L08_contigs	0	0.44	0.01	0.69	TRUE	species	No
AG-365-L13_contigs	0	0.44	0.06	0.7	TRUE	species	No
AG-365-M05_contigs	0	0.42	0.05	0.68	TRUE	species	No
AG-365-M17_contigs	0	0.02	0.08	0.47	TRUE	phylum	No
AG-365-M21_contigs	0	0.76	0.03	0.7	TRUE	species	No
AG-365-M23_contigs	0.00772346	0.03	0.35	0.9	TRUE	order	No
AG-365-N05_contigs	0.00652251	0.43	0.02	0.45	TRUE	class	No
AG-365-N08_contigs	0	0.3	0.03	0.69	TRUE	genus	No
AG-365-N15_contigs	0	0.05	0.24	0.84	TRUE	genus	No
AG-365-N16_contigs	0	0.5	0.05	0.33	TRUE	phylum	No
AG-365-N20_contigs	0	0.06	0.14	0.48	TRUE	species	No
AG-365-N23_contigs	0	0.51	0.1	0.72	TRUE	species	No
AG-365-O03_contigs	0	0.02	0.12	0.54	TRUE	phylum	No
AG-365-O06_contigs	0	0.12	0.09	0.43	TRUE	class	No
AG-365-O07_contigs	0	0.07	0.02	0.54	TRUE	kingdom	No
AG-365-O11_contigs	0.00254485	0.67	0.04	0.25	TRUE	family	No
AG-365-O14_contigs	0	0.8	0.03	0.66	TRUE	species	No
AG-365-O19_contigs	0	0.41	0.09	0.54	TRUE	species	No
AG-365-O22_contigs	0	0.14	0.09	0.57	TRUE	species	No
AG-365-O23_contigs	0	0.17	0.1	0.52	TRUE	species	No
AG-365-P03_contigs	0	0.77	0.04	0.7	TRUE	species	No
AG-365-P13_contigs	0	0.61	0.09	0.68	TRUE	species	No
AG-365-P19_contigs	0	0.02	0.07	0.48	TRUE	phylum	No
AG-365-P20_contigs	0	0.74	0.02	0.68	TRUE	species	No
AG-390-A02_contigs	0	0.06	0.26	0.8	TRUE	genus	No
AG-390-A03_contigs	0	0.06	0.06	0.79	TRUE	genus	No
AG-390-A05_contigs	0	0.05	0.12	0.55	TRUE	class	No
AG-390-A10_contigs	0	0.04	0.13	0.73	TRUE	species	No
AG-390-A13_contigs	0	0.04	0.19	0.56	TRUE	phylum	No
AG-390-A18_contigs	0	0.13	0.24	0.62	TRUE	species	No
AG-390-A19_contigs	0	0.19	0.12	0.48	TRUE	class	No
AG-390-A20_contigs	0	0.1	0.05	0.78	TRUE	genus	No
AG-390-A21_contigs	0	0.03	0.15	0.88	TRUE	genus	No
AG-390-A22_contigs	0	0.05	0.33	0.63	TRUE	species	No
AG-390-A23_contigs	0	0.02	0.13	0.85	TRUE	genus	No
AG-390-B03_contigs	0	0.02	0.18	0.62	TRUE	class	No
AG-390-B06_contigs	0	0.27	0.02	0.67	TRUE	genus	No
AG-390-B07_contigs	0	0.03	0.14	0.65	TRUE	species	No
AG-390-B14_contigs	0	0.03	0.08	0.66	TRUE	species	No
AG-390-B18_contigs	0	0.53	0.03	0.3	TRUE	family	No
AG-390-B19_contigs	0	0.52	0.04	0.35	TRUE	phylum	No
AG-390-B21_contigs	0	0.07	0.17	0.52	TRUE	class	No
AG-390-C05_contigs	0	0.05	0.24	0.55	TRUE	class	No
AG-390-C07_contigs	0	0.32	0.05	0.46	TRUE	class	No
AG-390-C08_contigs	0	0.43	0.22	0.75	TRUE	species	No
AG-390-C16_contigs	0	0.73	0.03	0.59	TRUE	species	No
AG-390-C17_contigs	0	0.06	0.13	0.82	TRUE	genus	No
AG-390-C18_contigs	0	0.09	0.14	0.44	TRUE	class	No
AG-390-C19_contigs	0	0.71	0.03	0.66	TRUE	species	No
AG-390-C20_contigs	0	0.08	0.18	0.81	TRUE	species	No
AG-390-C22_contigs	0	0.08	0.1	0.57	TRUE	species	No
AG-390-C23_contigs	0	0.06	0.2	0.84	TRUE	genus	No
AG-390-D02_contigs	0.00281359	0.06	0.03	0.76	TRUE	genus	No
AG-390-D03_contigs	0	0.04	0.31	0.82	TRUE	genus	No
AG-390-D05_contigs	0	0.04	0.1	0.88	TRUE	genus	No
AG-390-D06_contigs	0	0.74	0.04	0.59	TRUE	species	No
AG-390-D07_contigs	0	0.6	0.04	0.75	TRUE	species	No
AG-390-D15_contigs	0	0.07	0.06	0.79	TRUE	genus	No
AG-390-D18_contigs	0	0.04	0.22	0.84	TRUE	genus	No
AG-390-D22_contigs	0	0.05	0.1	0.84	TRUE	genus	No
AG-390-E03_contigs	0	0.14	0.31	0.39	TRUE	species	No
AG-390-E04_contigs	0	0.54	0.02	0.74	TRUE	species	No
AG-390-E09_contigs	0	0.03	0.03	0.4	TRUE	kingdom	No
AG-390-E13_contigs	0	0.44	0.14	0.71	TRUE	order	No
AG-390-E14_contigs	0	0.18	0.02	0.7	TRUE	species	No
AG-390-E15_contigs	0	0.16	0.24	0.84	TRUE	species	No
AG-390-E16_contigs	0	0.69	0.06	0.78	TRUE	species	No
AG-390-E17_contigs	0	0.03	0.34	0.78	TRUE	order	No
AG-390-E20_contigs	0.0069704	0.03	0.34	0.8	TRUE	class	No
AG-390-E21_contigs	0	0.1	0.07	0.74	TRUE	genus	No
AG-390-E23_contigs	0	0.03	0.12	0.47	TRUE	phylum	No
AG-390-F02_contigs	0.00167252	0.29	0.06	0.47	TRUE	class	No
AG-390-F05_contigs	0	0.03	0.19	0.88	TRUE	genus	No
AG-390-F09_contigs	0	0.4	0.35	0.71	TRUE	species	No
AG-390-F10_contigs	0	0.03	0.09	0.46	TRUE	phylum	No
AG-390-F13_contigs	0	0.74	0.06	0.59	TRUE	species	No
AG-390-F15_contigs	0	0.61	0.02	0.38	TRUE	order	No
AG-390-F16_contigs	0	0.47	0.16	0.82	TRUE	species	No
AG-390-F17_contigs	0	0.19	0.1	0.8	TRUE	species	No
AG-390-F21_contigs	0	0.02	0.26	0.92	TRUE	class	No
AG-390-F23_contigs	0	0.42	0.3	0.77	TRUE	species	No
AG-390-G02_contigs	0	0.03	0.21	0.81	TRUE	class	No
AG-390-G04_contigs	0.00748437	0.12	0.08	0.45	TRUE	class	No
AG-390-G08_contigs	0	0.03	0.06	0.77	TRUE	species	No
AG-390-G09_contigs	0	0.75	0.04	0.68	TRUE	species	No
AG-390-G10_contigs	0	0.77	0.03	0.65	TRUE	species	No
AG-390-G11_contigs	0	0.03	0.18	0.84	TRUE	genus	No
AG-390-G13_contigs	0	0.81	0.03	0.7	TRUE	species	No
AG-390-G23_contigs	0	0.03	0.08	0.86	TRUE	genus	No
AG-390-I07_contigs	0	0.04	0.06	0.67	TRUE	genus	No
AG-390-I11_contigs	0	0.06	0.2	0.51	TRUE	class	No
AG-390-I15_contigs	0	0.06	0.14	0.8	TRUE	genus	No
AG-390-I16_contigs	0	0.2	0.07	0.47	TRUE	class	No
AG-390-I17_contigs	0	0.03	0.08	0.9	TRUE	genus	No
AG-390-I22_contigs	0	0.21	0.04	0.69	TRUE	genus	No
AG-390-I23_contigs	0	0.22	0.1	0.51	TRUE	class	No
AG-390-J06_contigs	0	0.05	0.21	0.55	TRUE	class	No
AG-390-J09_contigs	0	0.03	0.02	0.58	TRUE	class	No
AG-390-J11_contigs	0	0.04	0.06	0.83	TRUE	genus	No
AG-390-J13_contigs	0	0.08	0.05	0.78	TRUE	genus	No
AG-390-J14_contigs	0	0.81	0.02	0.33	TRUE	genus	No
AG-390-J15_contigs	0	0.74	0.02	0.59	TRUE	species	No
AG-390-J18_contigs	0	0.4	0.33	0.72	TRUE	species	No
AG-390-J19_contigs	0	0.11	0.34	0.79	TRUE	species	No
AG-390-J21_contigs	0	0.51	0.04	0.74	TRUE	species	No
AG-390-J22_contigs	0	0.14	0.1	0.73	TRUE	species	No
AG-390-K05_contigs	0	0.7	0.06	0.24	TRUE	family	No
AG-390-K06_contigs	0	0.09	0.09	0.82	TRUE	genus	No
AG-390-K07_contigs	0	0.83	0.02	0.35	TRUE	genus	No
AG-390-K11_contigs	0	0.19	0.03	0.73	TRUE	species	No
AG-390-K13_contigs	0	0.03	0.1	0.88	TRUE	genus	No
AG-390-K16_contigs	0	0.06	0.02	0.55	TRUE	class	No
AG-390-K17_contigs	0	0.34	0.06	0.7	TRUE	order	No
AG-390-K22_contigs	0	0.57	0.1	0.8	TRUE	species	No
AG-390-L02_contigs	0	0.18	0.13	0.51	TRUE	species	No
AG-390-L03_contigs	0	0.04	0.13	0.84	TRUE	genus	No
AG-390-L06_contigs	0	0.02	0.27	0.58	TRUE	phylum	No
AG-390-L11_contigs	0	0.44	0.18	0.74	TRUE	species	No
AG-390-L13_contigs	0	0.39	0.26	0.72	TRUE	species	No
AG-390-L14_contigs	0	0.04	0.33	0.48	TRUE	order	No
AG-390-L16_contigs	0	0.03	0.09	0.87	TRUE	genus	No
AG-390-L17_contigs	0	0.08	0.08	0.79	TRUE	genus	No
AG-390-L19_contigs	0	0.04	0.06	0.54	TRUE	class	No
AG-390-L20_contigs	0	0.36	0.1	0.82	TRUE	species	No
AG-390-L21_contigs	0	0.04	0.21	0.84	TRUE	genus	No
AG-390-L23_contigs	0	0.74	0.06	0.58	TRUE	species	No
AG-390-M02_contigs	0	0.07	0.05	0.79	TRUE	genus	No
AG-390-M06_contigs	0	0.03	0.19	0.88	TRUE	genus	No
AG-390-M07_contigs	0	0.09	0.04	0.77	TRUE	genus	No
AG-390-M08_contigs	0	0.51	0.1	0.74	TRUE	species	No
AG-390-M10_contigs	0.00366573	0.8	0.03	0.32	TRUE	genus	No
AG-390-M14_contigs	0	0.16	0.07	0.82	TRUE	species	No
AG-390-M15_contigs	0	0.11	0.03	0.7	TRUE	genus	No
AG-390-M19_contigs	0	0.07	0.12	0.82	TRUE	genus	No
AG-390-M20_contigs	0	0.03	0.03	0.55	TRUE	order	No
AG-390-M22_contigs	0	0.05	0.12	0.52	TRUE	class	No
AG-390-M23_contigs	0	0.02	0.18	0.57	TRUE	phylum	No
AG-390-N02_contigs	0.00710841	0.09	0.06	0.56	TRUE	family	No
AG-390-N03_contigs	0	0.04	0.23	0.83	TRUE	genus	No
AG-390-N04_contigs	0	0.18	0.11	0.48	TRUE	class	No
AG-390-N06_contigs	0	0.58	0.08	0.85	TRUE	species	No
AG-390-N15_contigs	0	0.15	0.18	0.72	TRUE	species	No
AG-390-N16_contigs	0	0.34	0.13	0.72	TRUE	family	No
AG-390-N17_contigs	0	0.03	0.22	0.88	TRUE	genus	No
AG-390-N18_contigs	0	0.75	0.02	0.69	TRUE	species	No
AG-390-N19_contigs	0	0.22	0.03	0.41	TRUE	class	No
AG-390-N20_contigs	0	0.15	0.03	0.47	TRUE	class	No
AG-390-N21_contigs	0	0.1	0.29	0.31	TRUE	order	No
AG-390-N22_contigs	0	0.03	0.04	0.84	TRUE	genus	No
AG-390-O03_contigs	0	0.13	0.05	0.46	TRUE	class	No
AG-390-O04_contigs	0	0.55	0.03	0.78	TRUE	species	No
AG-390-O07_contigs	0	0.11	0.09	0.79	TRUE	genus	No
AG-390-O09_contigs	0	0.71	0.06	0.59	TRUE	species	No
AG-390-O16_contigs	0	0.09	0.05	0.77	TRUE	genus	No
AG-390-O18_contigs	0	0.16	0.02	0.45	TRUE	class	No
AG-390-O20_contigs	0	0.15	0.02	0.45	TRUE	class	No
AG-390-O21_contigs	0	0.53	0.08	0.4	TRUE	class	No
AG-390-O23_contigs	0	0.33	0.02	0.51	TRUE	order	No
AG-390-P04_contigs	0	0.09	0.14	0.8	TRUE	species	No
AG-390-P05_contigs	0	0.73	0.06	0.6	TRUE	species	No
AG-390-P06_contigs	0	0.13	0.38	0.39	TRUE	species	No
AG-390-P07_contigs	0	0.7	0.04	0.79	TRUE	species	No
AG-390-P09_contigs	0	0	0	0.74	TRUE	kingdom	No
AG-390-P11_contigs	0	0.02	0.18	0.56	TRUE	phylum	No
AG-390-P14_contigs	0	0.05	0.07	0.55	TRUE	order	No
AG-390-P15_contigs	0	0.03	0.16	0.53	TRUE	phylum	No
AG-390-P19_contigs	0	0.07	0.18	0.81	TRUE	genus	No
AG-404-A02_contigs	0.07221	0.66	0.01	0.31	TRUE	phylum	No
AG-404-A03_contigs	0	0.2	0.03	0.7	TRUE	genus	No
AG-404-A04_contigs	0	0.48	0.15	0.75	TRUE	order	No
AG-404-A19_contigs	0	0.03	0.13	0.52	TRUE	phylum	No
AG-404-B04_contigs	0	0.73	0.02	0.66	TRUE	species	No
AG-404-B06_contigs	0	0.78	0.04	0.63	TRUE	species	No
AG-404-B10_contigs	0.0107569	0.12	0.21	0.4	TRUE	species	No
AG-404-B11_contigs	0	0.03	0.16	0.69	TRUE	species	No
AG-404-B13_contigs	0	0.06	0.07	0.46	TRUE	phylum	No
AG-404-B14_contigs	0	0.76	0.03	0.68	TRUE	species	No
AG-404-B19_contigs	0	0.21	0.03	0.61	TRUE	family	No
AG-404-B23_contigs	0	0.54	0.02	0.34	TRUE	phylum	No
AG-404-C02_contigs	0	0.79	0.03	0.69	TRUE	species	No
AG-404-C04_contigs	0	0.8	0.04	0.65	TRUE	species	No
AG-404-C08_contigs	0	0.09	0.13	0.54	TRUE	class	No
AG-404-C23_contigs	0	0.09	0.03	0.56	TRUE	species	No
AG-404-D10_contigs	0	0.15	0.02	0.43	TRUE	class	No
AG-404-D14_contigs	0	0.88	0.03	0.84	TRUE	species	No
AG-404-D18_contigs	0	0.05	0.08	0.45	TRUE	phylum	No
AG-404-E02_contigs	0	0.71	0.11	0.57	TRUE	species	No
AG-404-E03_contigs	0.00631439	0.34	0.08	0.43	TRUE	class	No
AG-404-E19_contigs	0	0.17	0.04	0.76	TRUE	species	No
AG-404-F02_contigs	0.00359796	0.06	0.11	0.45	TRUE	phylum	No
AG-404-F06_contigs	0	0.02	0.23	0.6	TRUE	phylum	No
AG-404-F07_contigs	0	0.1	0.29	0.61	TRUE	species	No
AG-404-F09_contigs	0	0.03	0.21	0.57	TRUE	family	No
AG-404-G02_contigs	0	0.08	0.41	0.66	TRUE	class	No
AG-404-G08_contigs	0.0067698	0.58	0.04	0.35	TRUE	phylum	No
AG-404-G18_contigs	0	0.15	0.19	0.42	TRUE	family	No
AG-404-I14_contigs	0	0.03	0.05	0.4	TRUE	kingdom	No
AG-404-I19_contigs	0	0.15	0.07	0.47	TRUE	class	No
AG-404-J18_contigs	0	0.04	0.3	0.3	TRUE	family	No
AG-404-J20_contigs	0	0.7	0.02	0.64	TRUE	species	No
AG-404-J21_contigs	0	0.72	0.03	0.68	TRUE	species	No
AG-404-K11_contigs	0	0.41	0.21	0.85	TRUE	genus	No
AG-404-K13_contigs	0	0.06	0.04	0.36	TRUE	phylum	No
AG-404-K15_contigs	0	0.15	0.03	0.44	TRUE	class	No
AG-404-K16_contigs	0	0.08	0.06	0.51	TRUE	kingdom	No
AG-404-K22_contigs	0	0.22	0.09	0.47	TRUE	class	No
AG-404-L13_contigs	0	0.03	0.87	0.68	FALSE	order	No
AG-404-L15_contigs	0	0.27	0.04	0.63	TRUE	genus	No
AG-404-L19_contigs	0	0.5	0.06	0.76	TRUE	species	No
AG-404-M02_contigs	0	0.67	0.04	0.25	TRUE	family	No
AG-404-N13_contigs	0	0.27	0.04	0.73	TRUE	genus	No
AG-404-N17_contigs	0	0.34	0.05	0.69	TRUE	order	No
AG-404-N20_contigs	0	0.18	0.1	0.5	TRUE	species	No
AG-404-N21_contigs	0	0.12	0.08	0.45	TRUE	class	No
AG-404-N23_contigs	0	0.1	0.1	0.55	TRUE	order	No
AG-404-O05_contigs	0	0.8	0.02	0.67	TRUE	species	No
AG-404-O15_contigs	0	0.1	0.11	0.78	TRUE	species	No
AG-404-O17_contigs	0	0.8	0.01	0.63	TRUE	species	No
AG-404-O18_contigs	0	0.74	0.05	0.7	TRUE	species	No
AG-404-O23_contigs	0	0.11	0.13	0.8	TRUE	genus	No
AG-404-P01_contigs	0	0.12	0.02	0.45	TRUE	class	No
AG-404-P02_contigs	0	0.11	0.09	0.44	TRUE	class	No
AG-404-P04_contigs	0	0.51	0.02	0.34	TRUE	phylum	No
AG-404-P05_contigs	0	0.12	0.23	0.63	TRUE	class	No
AG-404-P07_contigs	0	0.13	0.05	0.78	TRUE	genus	No
AG-404-P08_contigs	0	0.04	0.13	0.63	TRUE	genus	No
AG-404-P11_contigs	0	0.58	0.05	0.33	TRUE	family	No
AG-404-P13_contigs	0	0.61	0.06	0.68	TRUE	species	No
AG-404-P15_contigs	0	0.28	0.06	0.6	TRUE	family	No
AG-404-P20_contigs	0	0.77	0.03	0.69	TRUE	species	No
AG-404-P22_contigs	0	0.02	0.2	0.81	TRUE	phylum	No
AG-410-A05_contigs	0	0.03	0.35	0.77	TRUE	family	No
AG-410-A08_contigs	0	0.74	0.12	0.21	TRUE	family	No
AG-410-A18_contigs	0	0.03	0.07	0.86	TRUE	genus	No
AG-410-B14_contigs	0	0.27	0.24	0.6	TRUE	species	No
AG-410-B17_contigs	0	0.07	0.1	0.42	TRUE	class	No
AG-410-B18_contigs	0	0.02	0.14	0.47	TRUE	phylum	No
AG-410-C02_contigs	0	0.7	0.04	0.67	TRUE	species	No
AG-410-C11_contigs	0	0.64	0.08	0.61	TRUE	species	No
AG-410-D04_contigs	0.016596	0.58	0.1	0.23	TRUE	genus	No
AG-410-D23_contigs	0	0.78	0.05	0.69	TRUE	species	No
AG-410-E14_contigs	0	0.05	0.19	0.87	TRUE	genus	No
AG-410-F14_contigs	0	0.04	0.16	0.85	TRUE	genus	No
AG-410-F23_contigs	0	0.49	0.07	0.72	TRUE	species	No
AG-410-G07_contigs	0	0.73	0.04	0.29	TRUE	class	No
AG-410-G14_contigs	0	0.38	0.22	0.45	TRUE	species	No
AG-410-G16_contigs	0	0.02	0.03	0.41	TRUE	kingdom	No
AG-410-I20_contigs	0	0.22	0.23	0.61	TRUE	species	No
AG-410-J15_contigs	0	0.18	0.11	0.47	TRUE	class	No
AG-410-J18_contigs	0	0.38	0.03	0.55	TRUE	species	No
AG-410-J19_contigs	0	0.53	0.05	0.3	TRUE	family	No
AG-410-K05_contigs	0	0.5	0.03	0.73	TRUE	species	No
AG-410-K11_contigs	0.00550637	0.16	0.12	0.39	TRUE	phylum	No
AG-410-K17_contigs	0.120032	0.18	0.79	0.56	FALSE	phylum	No
AG-410-K20_contigs	0	0.14	0.18	0.52	TRUE	species	No
AG-410-L19_contigs	0	0.5	0.02	0.77	TRUE	species	No
AG-410-M04_contigs	0	0.19	0.21	0.42	TRUE	family	No
AG-410-M07_contigs	0	0.26	0.11	0.66	TRUE	genus	No
AG-410-M23_contigs	0.00242367	0.03	0.07	0.38	TRUE	kingdom	No
AG-410-N11_contigs	0	0.72	0.09	0.24	TRUE	phylum	No
AG-410-N23_contigs	0	0.12	0.04	0.77	TRUE	genus	No
AG-410-O02_contigs	0	0.18	0.07	0.78	TRUE	species	No
AG-410-O05_contigs	0	0.02	0.87	0.89	FALSE	phylum	No
AG-410-O08_contigs	0.137873	0.12	0.91	0.68	FALSE	class	Yes
AG-410-O14_contigs	0	0.79	0.02	0.66	TRUE	species	No
AG-410-P11_contigs	0	0.74	0.09	0.68	TRUE	species	No
AG-410-P15_contigs	0	0.03	0.49	0.47	FALSE	class	No
AG-414-A02_contigs	0	0.04	0.05	0.5	TRUE	class	No
AG-414-A03_contigs	0	0.39	0.05	0.51	TRUE	species	No
AG-414-A09_contigs	0.00268801	0.23	0.04	0.87	TRUE	species	No
AG-414-A10_contigs	0	0.27	0.14	0.45	TRUE	class	No
AG-414-A11_contigs	0	0.6	0.12	0.23	TRUE	family	No
AG-414-A22_contigs	0.00181811	0.11	0.08	0.44	TRUE	class	No
AG-414-A23_contigs	0.00882835	0.03	0.92	0.63	FALSE	order	No
AG-414-B07_contigs	0	0.76	0.04	0.69	TRUE	species	No
AG-414-B08_contigs	0	0.02	0.95	0.71	FALSE	order	No
AG-414-B09_contigs	0	0.04	0.4	0.9	TRUE	order	No
AG-414-B10_contigs	0	0.65	0.08	0.69	TRUE	species	No
AG-414-B15_contigs	0	0.22	0.04	0.58	TRUE	genus	No
AG-414-B18_contigs	0	0.08	0.31	0.79	TRUE	species	No
AG-414-C04_contigs	0	0.08	0.03	0.97	TRUE	species	No
AG-414-C16_contigs	0	0.17	0.15	0.42	TRUE	family	No
AG-414-C19_contigs	0.0149622	0.12	0.17	0.76	TRUE	genus	No
AG-414-C21_contigs	0	0.21	0.18	0.39	TRUE	family	No
AG-414-D07_contigs	0	0.25	0.05	0.59	TRUE	species	No
AG-414-D10_contigs	0	0.07	0.15	0.81	TRUE	genus	No
AG-414-D15_contigs	0	0.79	0.04	0.67	TRUE	species	No
AG-414-E02_contigs	0	0.38	0.02	0.61	TRUE	genus	No
AG-414-E04_contigs	0	0.04	0.04	0.41	TRUE	kingdom	No
AG-414-E06_contigs	0	0.61	0.04	0.4	TRUE	order	No
AG-414-E07_contigs	0	0.66	0.03	0.54	TRUE	species	No
AG-414-E08_contigs	0	0.7	0.07	0.58	TRUE	species	No
AG-414-E19_contigs	0.00962385	0.81	0.05	0.67	TRUE	species	No
AG-414-F02_contigs	0	0.08	0.1	0.78	TRUE	species	No
AG-414-F10_contigs	0.00102475	0.32	0.11	0.45	TRUE	class	No
AG-414-F13_contigs	0	0.06	0.05	0.56	TRUE	species	No
AG-414-F21_contigs	0	0.59	0.04	0.63	TRUE	species	No
AG-414-G02_contigs	0	0.02	0.02	0.45	TRUE	phylum	No
AG-414-G05_contigs	0	0.75	0.03	0.68	TRUE	species	No
AG-414-G10_contigs	0	0.41	0.08	0.52	TRUE	species	No
AG-414-G13_contigs	0	0.03	0.02	0.4	TRUE	kingdom	No
AG-414-G15_contigs	0	0.39	0.03	0.62	TRUE	genus	No
AG-414-G21_contigs	0	0.65	0.08	0.52	TRUE	species	No
AG-414-I04_contigs	0	0.11	0.06	0.45	TRUE	class	No
AG-414-I06_contigs	0	0.34	0.11	0.52	TRUE	species	No
AG-414-I09_contigs	0	0.19	0.07	0.59	TRUE	species	No
AG-414-I15_contigs	0	0.07	0.1	0.61	TRUE	species	No
AG-414-I19_contigs	0	0.05	0.23	0.86	TRUE	species	No
AG-414-J08_contigs	0	0.62	0.06	0.74	TRUE	species	No
AG-414-J13_contigs	0	0.49	0.08	0.75	TRUE	family	No
AG-414-J16_contigs	0	0.75	0.03	0.68	TRUE	species	No
AG-414-J19_contigs	0	0.1	0.08	0.77	TRUE	genus	No
AG-414-K04_contigs	0	0.71	0.01	0.66	TRUE	species	No
AG-414-K06_contigs	0	0.03	0.2	0.54	TRUE	phylum	No
AG-414-K08_contigs	0.0145608	0.54	0.05	0.35	TRUE	phylum	No
AG-414-K15_contigs	0	0.61	0.05	0.68	TRUE	species	No
AG-414-K18_contigs	0	0.76	0.06	0.78	TRUE	species	No
AG-414-L03_contigs	0	0.65	0.07	0.73	TRUE	species	No
AG-414-L04_contigs	0	0.76	0.03	0.69	TRUE	species	No
AG-414-L05_contigs	0	0.32	0.02	0.52	TRUE	order	No
AG-414-L09_contigs	0.00219142	0.05	0.04	0.79	TRUE	genus	No
AG-414-L13_contigs	0	0.13	0.15	0.44	TRUE	class	No
AG-414-L14_contigs	0	0.24	0.06	0.7	TRUE	genus	No
AG-414-L18_contigs	0	0.19	0.07	0.49	TRUE	class	No
AG-414-L21_contigs	0	0.68	0.1	0.56	TRUE	species	No
AG-414-M02_contigs	0	0.78	0.04	0.69	TRUE	species	No
AG-414-M06_contigs	0	0.63	0.07	0.69	TRUE	species	No
AG-414-M07_contigs	0	0.36	0.1	0.53	TRUE	species	No
AG-414-M08_contigs	0	0.12	0.08	0.63	TRUE	species	No
AG-414-M09_contigs	0	0.1	0.15	0.59	TRUE	species	No
AG-414-M10_contigs	0	0.76	0.04	0.69	TRUE	species	No
AG-414-M13_contigs	0	0.71	0.04	0.26	TRUE	class	No
AG-414-M20_contigs	0	0.03	0.16	0.47	TRUE	phylum	No
AG-414-M23_contigs	0	0.72	0.03	0.65	TRUE	species	No
AG-414-N03_contigs	0	0.07	0.08	0.61	TRUE	species	No
AG-414-N04_contigs	0	0.39	0.06	0.54	TRUE	species	No
AG-414-N05_contigs	0	0.22	0.08	0.92	TRUE	species	No
AG-414-N07_contigs	0	0.78	0.05	0.72	TRUE	species	No
AG-414-N11_contigs	0	0.77	0.06	0.73	TRUE	species	No
AG-414-N16_contigs	0	0.75	0.03	0.72	TRUE	species	No
AG-414-N18_contigs	0	0.25	0.05	0.71	TRUE	genus	No
AG-414-N20_contigs	0	0.05	0.09	0.57	TRUE	phylum	No
AG-414-N23_contigs	0	0.02	0.04	0.46	TRUE	phylum	No
AG-414-O08_contigs	0	0.13	0.03	0.45	TRUE	class	No
AG-414-O09_contigs	0	0.63	0.07	0.68	TRUE	species	No
AG-414-O11_contigs	0	0.05	0.02	0.79	TRUE	genus	No
AG-414-O13_contigs	0	0.62	0.14	0.7	TRUE	species	No
AG-414-O15_contigs	0	0.17	0.18	0.44	TRUE	family	No
AG-414-P03_contigs	0	0.51	0.05	0.32	TRUE	phylum	No
AG-414-P05_contigs	0	0.09	0.03	0.45	TRUE	class	No
AG-414-P09_contigs	0	0.36	0.06	0.54	TRUE	species	No
AG-414-P14_contigs	0	0.08	0.02	0.79	TRUE	species	No
AG-414-P19_contigs	0	0.62	0.09	0.73	TRUE	species	No
AG-422-A01_contigs	0	0.78	0.03	0.62	TRUE	species	No
AG-422-A03_contigs	0	0.05	0.11	0.77	TRUE	genus	No
AG-422-A04_contigs	0.00396342	0.48	0.13	0.67	TRUE	species	No
AG-422-A05_contigs	0	0.73	0.04	0.63	TRUE	species	No
AG-422-A09_contigs	0	0.15	0.07	0.74	TRUE	genus	No
AG-422-A17_contigs	0	0.86	0.04	0.85	TRUE	species	No
AG-422-A19_contigs	0	0.05	0.12	0.7	TRUE	genus	No
AG-422-A21_contigs	0	0.37	0.03	0.54	TRUE	species	No
AG-422-B10_contigs	0	0.74	0.04	0.67	TRUE	species	No
AG-422-B14_contigs	0	0.9	0.03	0.87	TRUE	species	No
AG-422-B15_contigs	0	0.13	0.03	0.46	TRUE	class	No
AG-422-B19_contigs	0	0.71	0.03	0.65	TRUE	species	No
AG-422-B22_contigs	0	0.03	0.1	0.86	TRUE	genus	No
AG-422-B23_contigs	0	0.36	0.05	0.53	TRUE	species	No
AG-422-C03_contigs	0	0.62	0.08	0.88	TRUE	species	No
AG-422-C07_contigs	0	0.06	0.05	0.81	TRUE	genus	No
AG-422-C08_contigs	0	0.09	0.11	0.44	TRUE	class	No
AG-422-C09_contigs	0	0.06	0.09	0.41	TRUE	phylum	No
AG-422-C10_contigs	0	0.02	0.03	0.39	TRUE	kingdom	No
AG-422-C11_contigs	0	0.85	0.06	0.85	TRUE	species	No
AG-422-C13_contigs	0	0.11	0.05	0.79	TRUE	genus	No
AG-422-C15_contigs	0	0.88	0.04	0.88	TRUE	species	No
AG-422-C19_contigs	0	0.5	0.05	0.33	TRUE	phylum	No
AG-422-C20_contigs	0	0.04	0.09	0.86	TRUE	genus	No
AG-422-C21_contigs	0	0.62	0.01	0.37	TRUE	order	No
AG-422-C22_contigs	0	0.8	0.03	0.65	TRUE	species	No
AG-422-C23_contigs	0	0.1	0.1	0.78	TRUE	genus	No
AG-422-D02_contigs	0	0.06	0.07	0.89	TRUE	species	No
AG-422-D11_contigs	0.00451821	0.32	0.12	0.75	TRUE	species	No
AG-422-D16_contigs	0.0185977	0.85	0.05	0.84	TRUE	species	No
AG-422-D21_contigs	0	0.84	0.04	0.83	TRUE	species	No
AG-422-D22_contigs	0	0.21	0.09	0.46	TRUE	class	No
AG-422-D23_contigs	0	0.03	0.09	0.84	TRUE	genus	No
AG-422-E02_contigs	0	0.1	0.09	0.43	TRUE	class	No
AG-422-E04_contigs	0	0.09	0.03	0.79	TRUE	genus	No
AG-422-E09_contigs	0	0.03	0.11	0.85	TRUE	genus	No
AG-422-E10_contigs	0.20251	0.04	0.57	0.74	FALSE	phylum	No
AG-422-E13_contigs	0	0.62	0.07	0.65	TRUE	species	No
AG-422-E14_contigs	0	0.53	0.04	0.74	TRUE	species	No
AG-422-E19_contigs	0	0.15	0.01	0.46	TRUE	class	No
AG-422-E20_contigs	0	0.04	0.05	0.78	TRUE	genus	No
AG-422-E22_contigs	0	0.48	0.1	0.67	TRUE	species	No
AG-422-F02_contigs	0	0.59	0.09	0.82	TRUE	species	No
AG-422-F09_contigs	0	0.84	0.04	0.81	TRUE	species	No
AG-422-F10_contigs	0	0.09	0.27	0.77	TRUE	species	No
AG-422-F15_contigs	0	0.04	0.06	0.78	TRUE	genus	No
AG-422-F18_contigs	0	0.87	0.05	0.85	TRUE	species	No
AG-422-F19_contigs	0	0.13	0.06	0.46	TRUE	class	No
AG-422-F22_contigs	0	0.42	0.11	0.78	TRUE	species	No
AG-422-G03_contigs	0	0.02	0.19	0.86	TRUE	genus	No
AG-422-G06_contigs	0	0.26	0.12	0.56	TRUE	family	No
AG-422-G15_contigs	0	0.7	0.05	0.76	TRUE	species	No
AG-422-G18_contigs	0	0.9	0.05	0.89	TRUE	species	No
AG-422-G19_contigs	0	0.08	0.04	0.69	TRUE	genus	No
AG-422-G21_contigs	0	0.84	0.04	0.8	TRUE	species	No
AG-422-G22_contigs	0	0.86	0.05	0.83	TRUE	species	No
AG-422-G23_contigs	0	0.03	0.13	0.88	TRUE	genus	No
AG-422-I02_contigs	0	0.05	1	0.64	FALSE	species	No
AG-422-I06_contigs	0	0.89	0.05	0.85	TRUE	species	No
AG-422-I10_contigs	0	0.77	0.05	0.67	TRUE	species	No
AG-422-I13_contigs	0	0.87	0.05	0.88	TRUE	species	No
AG-422-I14_contigs	0	0.15	0.03	0.47	TRUE	class	No
AG-422-I18_contigs	0	0.04	0.62	0.78	FALSE	phylum	No
AG-422-I20_contigs	0	0.07	0.29	0.72	TRUE	kingdom	No
AG-422-I21_contigs	0	0.87	0.06	0.78	TRUE	species	No
AG-422-I22_contigs	0	0.09	0.15	0.64	TRUE	kingdom	No
AG-422-J03_contigs	0	0.55	0.04	0.73	TRUE	species	No
AG-422-J08_contigs	0	0.75	0.03	0.67	TRUE	species	No
AG-422-J09_contigs	0	0.14	0.29	0.62	TRUE	species	No
AG-422-J13_contigs	0	0.88	0.06	0.86	TRUE	species	No
AG-422-J14_contigs	0	0.04	0.06	0.87	TRUE	genus	No
AG-422-J16_contigs	0	0.06	0.07	0.47	TRUE	phylum	No
AG-422-J20_contigs	0	0.4	0.03	0.51	TRUE	species	No
AG-422-J21_contigs	0	0.11	0.21	0.72	TRUE	genus	No
AG-422-J23_contigs	0	0.02	0.01	0.4	TRUE	kingdom	No
AG-422-K08_contigs	0	0.07	0.05	0.77	TRUE	genus	No
AG-422-K10_contigs	0	0.91	0.03	0.9	TRUE	species	No
AG-422-K13_contigs	0	0.68	0.08	0.84	TRUE	species	No
AG-422-K15_contigs	0	0.53	0.05	0.76	TRUE	species	No
AG-422-K17_contigs	0	0	0	0.75	TRUE	kingdom	No
AG-422-K18_contigs	0	0.27	0.09	0.74	TRUE	species	No
AG-422-K20_contigs	0	0.02	0.15	0.53	TRUE	phylum	No
AG-422-K21_contigs	0	0.24	0.25	0.44	TRUE	family	No
AG-422-K22_contigs	0	0.14	0.17	0.8	TRUE	species	No
AG-422-K23_contigs	0	0.8	0.02	0.62	TRUE	species	No
AG-422-L15_contigs	0	0.12	0.01	0.59	TRUE	species	No
AG-422-L16_contigs	0	0.03	0.11	0.63	TRUE	species	No
AG-422-L21_contigs	0	0.03	0.17	0.85	TRUE	genus	No
AG-422-L23_contigs	0	0.34	0.02	0.24	TRUE	class	No
AG-422-M03_contigs	0	0.2	0.18	0.39	TRUE	family	No
AG-422-M05_contigs	0	0.15	0.04	0.47	TRUE	class	No
AG-422-M10_contigs	0	0.06	0.11	0.53	TRUE	class	No
AG-422-M11_contigs	0	0.54	0.05	0.78	TRUE	species	No
AG-422-M18_contigs	0	0.07	0.13	0.48	TRUE	class	No
AG-422-M20_contigs	0	0.02	0.69	0.88	FALSE	phylum	No
AG-422-M21_contigs	0	0.03	0.16	0.49	TRUE	phylum	No
AG-422-M23_contigs	0	0.02	0.32	0.87	TRUE	phylum	No
AG-422-N03_contigs	0	0.05	0.13	0.46	TRUE	phylum	No
AG-422-N07_contigs	0	0.78	0.03	0.66	TRUE	species	No
AG-422-N09_contigs	0	0.17	0.07	0.46	TRUE	class	No
AG-422-N14_contigs	0	0.69	0.03	0.65	TRUE	species	No
AG-422-N15_contigs	0	0.81	0.03	0.66	TRUE	species	No
AG-422-N16_contigs	0	0	0	0.84	TRUE	kingdom	No
AG-422-N17_contigs	0	0.83	0.03	0.65	TRUE	species	No
AG-422-N22_contigs	0	0.81	0.05	0.67	TRUE	species	No
AG-422-O05_contigs	0	0	0	0.71	TRUE	kingdom	No
AG-422-O06_contigs	0	0.16	0.01	0.45	TRUE	class	No
AG-422-O14_contigs	0	0.1	0.07	0.76	TRUE	genus	No
AG-422-O15_contigs	0	0.85	0.05	0.88	TRUE	species	No
AG-422-O17_contigs	0	0.47	0.03	0.32	TRUE	phylum	No
AG-422-O22_contigs	0	0.11	0.34	0.62	TRUE	species	No
AG-422-P02_contigs	0	0.02	0.08	0.4	TRUE	kingdom	No
AG-422-P05_contigs	0	0.03	0.05	0.41	TRUE	phylum	No
AG-422-P06_contigs	0	0.09	0.01	0.42	TRUE	class	No
AG-422-P11_contigs	0	0.88	0.04	0.84	TRUE	species	No
AG-422-P13_contigs	0	0.52	0.03	0.34	TRUE	phylum	No
AG-422-P15_contigs	0	0.35	0.01	0.72	TRUE	species	No
AG-426-A02_contigs	0	0.77	0.04	0.66	TRUE	species	No
AG-426-A04_contigs	0	0.25	0.03	0.65	TRUE	species	No
AG-426-A05_contigs	0	0.64	0.07	0.38	TRUE	order	No
AG-426-A06_contigs	0	0.02	0.15	0.55	TRUE	class	No
AG-426-A07_contigs	0	0.1	0.09	0.51	TRUE	class	No
AG-426-A10_contigs	0	0.07	0.09	0.47	TRUE	phylum	No
AG-426-A16_contigs	0	0.54	0.05	0.75	TRUE	species	No
AG-426-A17_contigs	0	0.14	0.06	0.47	TRUE	class	No
AG-426-B02_contigs	0	0.11	0.32	0.59	TRUE	class	No
AG-426-B06_contigs	0.00192465	0.14	0.05	0.39	TRUE	class	No
AG-426-B08_contigs	0	0.08	0.12	0.54	TRUE	order	No
AG-426-B11_contigs	0	0.47	0.03	0.71	TRUE	species	No
AG-426-B13_contigs	0	0.6	0.23	0.39	TRUE	species	No
AG-426-B19_contigs	0	0.04	0.1	0.86	TRUE	genus	No
AG-426-B21_contigs	0	0.5	0.13	0.31	TRUE	family	No
AG-426-C04_contigs	0	0.75	0.03	0.69	TRUE	species	No
AG-426-C15_contigs	0	0.07	0.11	0.51	TRUE	class	No
AG-426-C16_contigs	0	0.02	0.16	0.9	TRUE	genus	No
AG-426-C20_contigs	0	0.1	0.27	0.81	TRUE	species	No
AG-426-C22_contigs	0	0.55	0.04	0.34	TRUE	family	No
AG-426-D04_contigs	0.00277628	0.14	0.2	0.64	TRUE	kingdom	No
AG-426-D05_contigs	0.00769337	0.03	0.05	0.54	TRUE	class	No
AG-426-D09_contigs	0	0.05	0.1	0.76	TRUE	species	No
AG-426-D13_contigs	0	0.65	0.07	0.69	TRUE	species	No
AG-426-D16_contigs	0	0.88	0.05	0.84	TRUE	species	No
AG-426-D22_contigs	0.0121092	0.17	0.16	0.78	TRUE	species	No
AG-426-D23_contigs	0	0.72	0.03	0.28	TRUE	class	No
AG-426-E03_contigs	0	0.25	0.03	0.69	TRUE	genus	No
AG-426-E05_contigs	0.0375309	0.02	0.2	0.85	TRUE	class	No
AG-426-E13_contigs	0	0.1	0.2	0.79	TRUE	species	No
AG-426-E17_contigs	0	0	0	0.69	TRUE	kingdom	No
AG-426-E20_contigs	0	0.06	0.19	0.86	TRUE	species	No
AG-426-E23_contigs	0	0.21	0.12	0.41	TRUE	family	No
AG-426-F02_contigs	0	0.06	0.12	0.83	TRUE	kingdom	No
AG-426-F10_contigs	0	0.08	0.23	0.81	TRUE	species	No
AG-426-F11_contigs	0	0.61	0.08	0.68	TRUE	species	No
AG-426-F13_contigs	0	0.73	0.03	0.3	TRUE	class	No
AG-426-F14_contigs	0	0.04	0.23	0.87	TRUE	genus	No
AG-426-F15_contigs	0	0.63	0.04	0.67	TRUE	species	No
AG-426-F20_contigs	0.00727673	0.2	0.1	0.48	TRUE	class	No
AG-426-F21_contigs	0	0.02	0.03	0.89	TRUE	genus	No
AG-426-F22_contigs	0	0.09	0.08	0.45	TRUE	class	No
AG-426-F23_contigs	0	0.08	0.22	0.8	TRUE	species	No
AG-426-G02_contigs	0	0.5	0.05	0.75	TRUE	species	No
AG-426-G06_contigs	0	0.08	0.18	0.65	TRUE	phylum	No
AG-426-G08_contigs	0	0.07	0.07	0.53	TRUE	order	No
AG-426-G09_contigs	0	0.26	0.03	0.69	TRUE	genus	No
AG-426-G14_contigs	0	0.13	0.17	0.63	TRUE	kingdom	No
AG-426-I04_contigs	0	0.09	0.04	0.43	TRUE	class	No
AG-426-I05_contigs	0	0.44	0.02	0.8	TRUE	species	No
AG-426-I09_contigs	0	0.04	0.02	0.51	TRUE	class	No
AG-426-I10_contigs	0	0.53	0.05	0.73	TRUE	species	No
AG-426-I13_contigs	0	0.78	0.07	0.71	TRUE	species	No
AG-426-I14_contigs	0	0.02	0.19	0.56	TRUE	class	No
AG-426-I15_contigs	0	0.37	0.02	0.54	TRUE	species	No
AG-426-I21_contigs	0	0.12	0.02	0.45	TRUE	class	No
AG-426-I23_contigs	0	0.28	0.17	0.79	TRUE	species	No
AG-426-J02_contigs	0	0.46	0.08	0.37	TRUE	phylum	No
AG-426-J07_contigs	0	0.52	0.02	0.35	TRUE	phylum	No
AG-426-J08_contigs	0	0.03	0.26	0.48	TRUE	phylum	No
AG-426-J10_contigs	0	0.1	0.08	0.42	TRUE	class	No
AG-426-J11_contigs	0	0.09	0.07	0.43	TRUE	class	No
AG-426-J16_contigs	0.0058183	0.51	0.02	0.33	TRUE	phylum	No
AG-426-J19_contigs	0	0.52	0.09	0.76	TRUE	species	No
AG-426-J21_contigs	0	0.73	0.04	0.68	TRUE	species	No
AG-426-J23_contigs	0	0.11	0.11	0.26	TRUE	family	No
AG-426-K03_contigs	0	0.06	0.17	0.84	TRUE	genus	No
AG-426-K09_contigs	0	0.61	0.05	0.68	TRUE	species	No
AG-426-K10_contigs	0.00235465	0.4	0.09	0.76	TRUE	species	No
AG-426-K16_contigs	0	0.06	0.05	0.8	TRUE	genus	No
AG-426-K19_contigs	0	0.12	0.04	0.74	TRUE	genus	No
AG-426-K20_contigs	0	0.35	0.15	0.75	TRUE	species	No
AG-426-K21_contigs	0.0243817	0.12	0.08	0.44	TRUE	class	No
AG-426-L02_contigs	0	0.02	0.21	0.55	TRUE	family	No
AG-426-L03_contigs	0	0.09	0.13	0.54	TRUE	class	No
AG-426-L04_contigs	0	0.09	0.06	0.77	TRUE	species	No
AG-426-L05_contigs	0	0.02	0.08	0.46	TRUE	phylum	No
AG-426-L07_contigs	0	0.85	0.06	0.83	TRUE	species	No
AG-426-L15_contigs	0	0.33	0.04	0.5	TRUE	species	No
AG-426-L19_contigs	0	0.78	0.03	0.65	TRUE	species	No
AG-426-L20_contigs	0	0.79	0.02	0.63	TRUE	species	No
AG-426-L21_contigs	0	0.03	0.02	0.41	TRUE	kingdom	No
AG-426-L23_contigs	0	0.19	0.04	0.55	TRUE	species	No
AG-426-M05_contigs	0	0.04	0.1	0.84	TRUE	genus	No
AG-426-M08_contigs	0	0.04	0.14	0.77	TRUE	order	No
AG-426-M10_contigs	0	0.46	0.02	0.47	TRUE	class	No
AG-426-M11_contigs	0	0.54	0.05	0.35	TRUE	phylum	No
AG-426-M15_contigs	0	0.51	0.06	0.78	TRUE	species	No
AG-426-M17_contigs	0	0.04	0.06	0.48	TRUE	phylum	No
AG-426-M18_contigs	0	0.47	0.01	0.32	TRUE	phylum	No
AG-426-M19_contigs	0	0.09	0.1	0.82	TRUE	species	No
AG-426-M20_contigs	0	0.02	0.04	0.52	TRUE	phylum	No
AG-426-M22_contigs	0	0.73	0.03	0.65	TRUE	species	No
AG-426-M23_contigs	0	0.5	0.04	0.22	TRUE	genus	No
AG-426-N02_contigs	0	0.86	0.06	0.87	TRUE	species	No
AG-426-N06_contigs	0	0.05	0.05	0.55	TRUE	class	No
AG-426-N09_contigs	0	0.39	0.13	0.88	TRUE	species	No
AG-426-N14_contigs	0	0.72	0.12	0.86	TRUE	species	No
AG-426-N15_contigs	0	0.04	0.13	0.87	TRUE	genus	No
AG-426-N16_contigs	0	0.19	0.04	0.5	TRUE	species	No
AG-426-N22_contigs	0	0.11	0.04	0.31	TRUE	phylum	No
AG-426-O05_contigs	0	0.35	0.04	0.55	TRUE	species	No
AG-426-O11_contigs	0.0216908	0.08	0.35	0.29	TRUE	family	No
AG-426-O15_contigs	0	0.18	0.17	0.5	TRUE	species	No
AG-426-O18_contigs	0	0.78	0.04	0.66	TRUE	species	No
AG-426-O21_contigs	0.00419893	0.06	0.1	0.51	TRUE	class	No
AG-426-O23_contigs	0	0.13	0.02	0.44	TRUE	class	No
AG-426-P03_contigs	0	0.03	0.27	0.87	TRUE	species	No
AG-426-P05_contigs	0	0.11	0.19	0.78	TRUE	species	No
AG-426-P07_contigs	0	0.05	0.2	0.85	TRUE	genus	No
AG-426-P08_contigs	0	0.06	0.08	0.81	TRUE	genus	No
AG-426-P19_contigs	0	0.31	0.07	0.45	TRUE	class	No
AG-426-P20_contigs	0	0.73	0.09	0.77	TRUE	species	No
AG-426-P23_contigs	0	0.8	0.04	0.71	TRUE	species	No
AG-430-A02_contigs	0	0.37	0.05	0.54	TRUE	species	No
AG-430-A09_contigs	0	0.55	0.1	0.68	TRUE	species	No
AG-430-A10_contigs	0.00259921	0.81	0.04	0.63	TRUE	species	No
AG-430-A11_contigs	0	0.76	0.05	0.73	TRUE	species	No
AG-430-A20_contigs	0	0.12	0.08	0.44	TRUE	class	No
AG-430-B08_contigs	0	0.61	0.05	0.79	TRUE	species	No
AG-430-B09_contigs	0	0.11	0.04	0.73	TRUE	genus	No
AG-430-B18_contigs	0	0.23	0.04	0.7	TRUE	genus	No
AG-430-B21_contigs	0	0.04	0.19	0.66	TRUE	genus	No
AG-430-B22_contigs	0	0.19	0.12	0.49	TRUE	class	No
AG-430-C07_contigs	0	0.39	0.28	0.25	TRUE	species	No
AG-430-C08_contigs	0	0.14	0.05	0.57	TRUE	species	No
AG-430-C13_contigs	0.0051389	0.42	0.24	0.83	TRUE	order	No
AG-430-C17_contigs	0	0.15	0.07	0.37	TRUE	class	No
AG-430-C21_contigs	0	0.72	0.05	0.19	TRUE	family	No
AG-430-C22_contigs	0	0.41	0.07	0.55	TRUE	species	No
AG-430-D06_contigs	0	0.07	0.11	0.81	TRUE	genus	No
AG-430-D13_contigs	0	0.38	0.08	0.69	TRUE	family	No
AG-430-D17_contigs	0	0.15	0.05	0.78	TRUE	genus	No
AG-430-D23_contigs	0	0.2	0.17	0.38	TRUE	family	No
AG-430-E04_contigs	0.00624447	0.04	0.01	0.87	TRUE	species	No
AG-430-E05_contigs	0	0.5	0.02	0.34	TRUE	phylum	No
AG-430-E15_contigs	0	0.02	0.17	0.73	TRUE	class	No
AG-430-E16_contigs	0	0.54	0.05	0.33	TRUE	family	No
AG-430-E17_contigs	0	0.54	0.09	0.67	TRUE	species	No
AG-430-E19_contigs	0	0.03	0.09	0.76	TRUE	phylum	No
AG-430-E20_contigs	0	0.06	0.03	0.8	TRUE	genus	No
AG-430-F02_contigs	0	0.12	0.05	0.66	TRUE	genus	No
AG-430-F03_contigs	0	0.38	0.03	0.53	TRUE	species	No
AG-430-F05_contigs	0.0120864	0.03	0.45	0.54	TRUE	phylum	No
AG-430-F07_contigs	0	0.1	0.09	0.6	TRUE	species	No
AG-430-F09_contigs	0.0128126	0.05	0.11	0.77	TRUE	species	No
AG-430-F10_contigs	0	0.36	0.05	0.56	TRUE	species	No
AG-430-F14_contigs	0	0.59	0.08	0.68	TRUE	species	No
AG-430-F16_contigs	0	0	0	0.69	TRUE	kingdom	No
AG-430-F17_contigs	0	0.14	0.08	0.46	TRUE	class	No
AG-430-G02_contigs	0	0.36	0.04	0.51	TRUE	species	No
AG-430-G03_contigs	0	0.05	0.16	0.52	TRUE	class	No
AG-430-G11_contigs	0	0.25	0.01	0.68	TRUE	genus	No
AG-430-G14_contigs	0	0.13	0.02	0.66	TRUE	genus	No
AG-430-G21_contigs	0	0.2	0.02	0.69	TRUE	genus	No
AG-430-I04_contigs	0	0.12	0.08	0.45	TRUE	class	No
AG-430-I06_contigs	0	0.38	0.03	0.54	TRUE	species	No
AG-430-I08_contigs	0	0.05	0.13	0.85	TRUE	species	No
AG-430-I13_contigs	0	0.17	0.08	0.55	TRUE	species	No
AG-430-I15_contigs	0	0.09	0.05	0.78	TRUE	genus	No
AG-430-I18_contigs	0	0.77	0.01	0.65	TRUE	species	No
AG-430-I20_contigs	0	0.02	0.08	0.54	TRUE	phylum	No
AG-430-I21_contigs	0	0.03	0.02	0.4	TRUE	kingdom	No
AG-430-J03_contigs	0	0.05	0.07	0.51	TRUE	class	No
AG-430-J04_contigs	0	0.26	0.01	0.69	TRUE	genus	No
AG-430-J07_contigs	0	0.07	0.1	0.77	TRUE	genus	No
AG-430-J08_contigs	0	0.37	0.09	0.52	TRUE	species	No
AG-430-J15_contigs	0	0.04	0.22	0.86	TRUE	species	No
AG-430-J17_contigs	0	0.08	0.53	0.82	FALSE	species	No
AG-430-J18_contigs	0	0.63	0.08	0.68	TRUE	species	No
AG-430-J21_contigs	0	0.74	0.02	0.69	TRUE	species	No
AG-430-K05_contigs	0	0.52	0.08	0.76	TRUE	species	No
AG-430-K07_contigs	0	0.8	0.03	0.66	TRUE	species	No
AG-430-K10_contigs	0	0.04	0.13	0.57	TRUE	species	No
AG-430-K11_contigs	0	0.57	0.09	0.62	TRUE	species	No
AG-430-K14_contigs	0	0.74	0.03	0.68	TRUE	species	No
AG-430-K18_contigs	0	0.78	0.02	0.66	TRUE	species	No
AG-430-K19_contigs	0	0.03	0.09	0.81	TRUE	genus	No
AG-430-K22_contigs	0	0.24	0.08	0.58	TRUE	genus	No
AG-430-L02_contigs	0	0.37	0.08	0.52	TRUE	species	No
AG-430-L07_contigs	0	0.28	0.04	0.61	TRUE	genus	No
AG-430-L09_contigs	0	0.39	0.09	0.56	TRUE	species	No
AG-430-L17_contigs	0	0.63	0.06	0.66	TRUE	species	No
AG-430-M02_contigs	0	0.51	0.03	0.35	TRUE	phylum	No
AG-430-M11_contigs	0.0105268	0.02	0.06	0.39	TRUE	kingdom	No
AG-430-M14_contigs	0	0.07	0.07	0.84	TRUE	genus	No
AG-430-M19_contigs	0	0.49	0.04	0.34	TRUE	phylum	No
AG-430-M21_contigs	0.00488609	0.3	0.1	0.43	TRUE	class	No
AG-430-M22_contigs	0	0.54	0.32	0.72	TRUE	species	No
AG-430-N08_contigs	0	0.79	0.02	0.66	TRUE	species	No
AG-430-N11_contigs	0.0055749	0.1	0.14	0.79	TRUE	species	No
AG-430-N14_contigs	0	0.08	0.15	0.55	TRUE	class	No
AG-430-N15_contigs	0	0.33	0.1	0.45	TRUE	class	No
AG-430-N16_contigs	0	0.75	0.03	0.64	TRUE	species	No
AG-430-N19_contigs	0	0.06	0.06	0.56	TRUE	class	No
AG-430-N20_contigs	0	0.58	0.08	0.23	TRUE	genus	No
AG-430-N23_contigs	0	0.02	1	0.66	FALSE	order	No
AG-430-O03_contigs	0	0.35	0.05	0.7	TRUE	order	No
AG-430-O11_contigs	0	0.07	0.09	0.8	TRUE	genus	No
AG-430-O13_contigs	0	0.35	0.09	0.52	TRUE	species	No
AG-430-O16_contigs	0	0.03	0.07	0.48	TRUE	phylum	No
AG-430-O18_contigs	0	0.54	0.02	0.34	TRUE	phylum	No
AG-430-P01_contigs	0	0.79	0.02	0.64	TRUE	species	No
AG-430-P03_contigs	0	0.12	0.05	0.44	TRUE	class	No
AG-430-P05_contigs	0	0.03	0.09	0.46	TRUE	phylum	No
AG-430-P06_contigs	0.021028	0.43	0.08	0.68	TRUE	species	No
AG-430-P08_contigs	0	0.04	0.12	0.87	TRUE	genus	No
AG-430-P10_contigs	0	0.13	0.1	0.45	TRUE	class	No
AG-430-P11_contigs	0	0.06	0.06	0.71	TRUE	genus	No
AG-430-P14_contigs	0	0.21	0.17	0.38	TRUE	family	No
AG-430-P20_contigs	0.0211153	0.19	0.15	0.26	TRUE	class	No
AG-435-A07_contigs	0	0.75	0.02	0.28	TRUE	class	No
AG-435-A22_contigs	0	0.43	0.06	0.52	TRUE	species	No
AG-435-B08_contigs	0	0.64	0.11	0.65	TRUE	species	No
AG-435-C06_contigs	0	0.03	0.11	0.47	TRUE	phylum	No
AG-435-C11_contigs	0	0.56	0.08	0.72	TRUE	species	No
AG-435-C13_contigs	0	0.7	0.03	0.66	TRUE	species	No
AG-435-C17_contigs	0	0.59	0.12	0.34	TRUE	family	No
AG-435-C18_contigs	0	0.37	0.12	0.53	TRUE	species	No
AG-435-D20_contigs	0.0130985	0.08	0.18	0.63	TRUE	phylum	No
AG-435-E13_contigs	0.0114685	0.05	0.16	0.76	TRUE	genus	No
AG-435-E14_contigs	0	0.74	0.08	0.68	TRUE	species	No
AG-435-F03_contigs	0	0.18	0.04	0.48	TRUE	class	No
AG-435-F10_contigs	0	0.8	0.07	0.77	TRUE	species	No
AG-435-G05_contigs	0	0.19	0.12	0.55	TRUE	species	No
AG-435-G10_contigs	0	0.35	0.05	0.52	TRUE	species	No
AG-435-G17_contigs	0	0.26	0.08	0.59	TRUE	species	No
AG-435-G19_contigs	0	0.07	0.01	0.53	TRUE	class	No
AG-435-I03_contigs	0	0.81	0.02	0.64	TRUE	species	No
AG-435-I17_contigs	0	0.05	0.1	0.74	TRUE	order	No
AG-435-I21_contigs	0	0.77	0.07	0.78	TRUE	species	No
AG-435-I23_contigs	0.00421534	0.7	0.12	0.54	TRUE	species	No
AG-435-J10_contigs	0	0.17	0.2	0.67	TRUE	species	No
AG-435-J13_contigs	0	0.22	0.17	0.4	TRUE	family	No
AG-435-J18_contigs	0	0.24	0.04	0.69	TRUE	genus	No
AG-435-K07_contigs	0	0.06	0.27	0.47	TRUE	phylum	No
AG-435-K15_contigs	0	0.15	0.25	0.43	TRUE	family	No
AG-435-K18_contigs	0	0.12	0.07	0.6	TRUE	family	No
AG-435-L19_contigs	0	0.38	0.13	0.48	TRUE	species	No
AG-435-M03_contigs	0	0.36	0.06	0.55	TRUE	species	No
AG-435-M09_contigs	0	0.6	0.11	0.65	TRUE	species	No
AG-435-M14_contigs	0	0.85	0.03	0.82	TRUE	species	No
AG-435-M21_contigs	0	0.32	0.06	0.51	TRUE	species	No
AG-435-M22_contigs	0	0.72	0.06	0.65	TRUE	species	No
AG-435-N03_contigs	0	0.74	0.05	0.64	TRUE	species	No
AG-435-N04_contigs	0	0.77	0.02	0.66	TRUE	species	No
AG-435-N15_contigs	0	0.23	0.07	0.68	TRUE	genus	No
AG-435-P07_contigs	0	0.78	0.04	0.69	TRUE	species	No
AG-435-P09_contigs	0	0.02	0.09	0.49	TRUE	phylum	No
AG-435-P21_contigs	0	0.03	0.06	0.4	TRUE	kingdom	No
AG-439-A02_contigs	0	0.77	0.03	0.68	TRUE	species	No
AG-439-A03_contigs	0.00385357	0.18	0.08	0.46	TRUE	class	No
AG-439-A05_contigs	0	0.62	0.12	0.56	TRUE	species	No
AG-439-A17_contigs	0.00473405	0.03	0.08	0.39	TRUE	kingdom	No
AG-439-A19_contigs	0	0.04	0.19	0.48	TRUE	phylum	No
AG-439-B06_contigs	0	0.39	0.04	0.51	TRUE	species	No
AG-439-B07_contigs	0	0.1	0.08	0.53	TRUE	kingdom	No
AG-439-B12_contigs	0	0.23	0.04	0.69	TRUE	genus	No
AG-439-B13_contigs	0	0.03	0.15	0.62	TRUE	phylum	No
AG-439-B17_contigs	0	0.88	0.03	0.8	TRUE	species	No
AG-439-B19_contigs	0	0.23	0.27	0.67	TRUE	species	No
AG-439-C02_contigs	0	0.77	0.05	0.7	TRUE	species	No
AG-439-C07_contigs	0	0.11	0.31	0.78	TRUE	species	No
AG-439-C08_contigs	0	0.33	0.03	0.51	TRUE	species	No
AG-439-C09_contigs	0	0.03	0.33	0.59	TRUE	order	No
AG-439-C13_contigs	0	0.73	0.07	0.52	TRUE	species	No
AG-439-C18_contigs	0	0	0	0.7	TRUE	kingdom	No
AG-439-C20_contigs	0	0.25	0.05	0.68	TRUE	genus	No
AG-439-C21_contigs	0	0.03	0.09	0.83	TRUE	genus	No
AG-439-C22_contigs	0	0.23	0.05	0.69	TRUE	genus	No
AG-439-D05_contigs	0	0.25	0.04	0.8	TRUE	species	No
AG-439-D13_contigs	0	0.07	0.17	0.82	TRUE	genus	No
AG-439-D15_contigs	0	0.03	0.42	0.46	TRUE	phylum	No
AG-439-D18_contigs	0	0.58	0.03	0.35	TRUE	phylum	No
AG-439-D21_contigs	0	0.41	0.15	0.34	TRUE	order	No
AG-439-E02_contigs	0	0.08	0.2	0.74	TRUE	phylum	No
AG-439-E07_contigs	0	0.7	0.11	0.53	TRUE	species	No
AG-439-E13_contigs	0	0.22	0.01	0.64	TRUE	family	No
AG-439-E16_contigs	0	0.02	0.38	0.93	TRUE	kingdom	No
AG-439-E23_contigs	0	0.77	0.04	0.69	TRUE	species	No
AG-439-F02_contigs	0	0.02	0.07	0.46	TRUE	phylum	No
AG-439-F03_contigs	0	0.07	0.05	0.57	TRUE	species	No
AG-439-F07_contigs	0	0.48	0.25	0.74	TRUE	species	No
AG-439-F10_contigs	0	0.81	0.08	0.68	TRUE	species	No
AG-439-F23_contigs	0	0.55	0.07	0.65	TRUE	species	No
AG-439-G03_contigs	0.0183213	0.33	0.09	0.41	TRUE	phylum	No
AG-439-G12_contigs	0	0.5	0.03	0.58	TRUE	species	No
AG-439-G13_contigs	0	0.61	0.06	0.67	TRUE	species	No
AG-439-G19_contigs	0	0.73	0.04	0.68	TRUE	species	No
AG-439-G22_contigs	0	0.04	0.19	0.84	TRUE	genus	No
AG-439-H11_contigs	0	0.4	0.03	0.6	TRUE	genus	No
AG-439-I09_contigs	0	0.43	0.01	0.83	TRUE	species	No
AG-439-I10_contigs	0.030097	0.08	0.17	0.54	TRUE	class	No
AG-439-I13_contigs	0.00580279	0.18	0.06	0.44	TRUE	class	No
AG-439-I14_contigs	0	0.49	0.06	0.76	TRUE	species	No
AG-439-I17_contigs	0	0.8	0.08	0.68	TRUE	species	No
AG-439-I19_contigs	0	0.76	0.03	0.66	TRUE	species	No
AG-439-J03_contigs	0	0.04	0.06	0.53	TRUE	class	No
AG-439-J05_contigs	0	0.24	0.13	0.68	TRUE	genus	No
AG-439-J13_contigs	0	0.8	0.07	0.75	TRUE	species	No
AG-439-K07_contigs	0	0.03	0.18	0.86	TRUE	genus	No
AG-439-K10_contigs	0	0.7	0.09	0.56	TRUE	species	No
AG-439-K12_contigs	0	0.02	0.08	0.47	TRUE	phylum	No
AG-439-K19_contigs	0	0.04	0.05	0.73	TRUE	genus	No
AG-439-L02_contigs	0	0.41	0.05	0.61	TRUE	genus	No
AG-439-L07_contigs	0	0.03	0.03	0.4	TRUE	kingdom	No
AG-439-L09_contigs	0	0.79	0.05	0.66	TRUE	species	No
AG-439-L10_contigs	0	0.12	0.14	0.6	TRUE	species	No
AG-439-L12_contigs	0	0	0	0.86	TRUE	kingdom	No
AG-439-L13_contigs	0	0.16	0.07	0.79	TRUE	genus	No
AG-439-L22_contigs	0	0.09	0.34	0.61	TRUE	class	No
AG-439-L23_contigs	0	0.45	0.02	0.79	TRUE	species	No
AG-439-M03_contigs	0	0.35	0.05	0.49	TRUE	species	No
AG-439-M09_contigs	0	0.11	0.04	0.66	TRUE	genus	No
AG-439-M12_contigs	0	0.05	0.18	0.8	TRUE	order	No
AG-439-M18_contigs	0	0.35	0.03	0.63	TRUE	species	No
AG-439-M21_contigs	0	0.04	0.09	0.8	TRUE	genus	No
AG-439-M22_contigs	0	0.17	0.21	0.48	TRUE	class	No
AG-439-M23_contigs	0	0.78	0.06	0.68	TRUE	species	No
AG-439-N06_contigs	0	0.49	0.04	0.34	TRUE	phylum	No
AG-439-N08_contigs	0	0.08	0.15	0.63	TRUE	species	No
AG-439-N12_contigs	0	0.02	0.09	0.39	TRUE	kingdom	No
AG-439-N14_contigs	0	0.04	0.15	0.84	TRUE	genus	No
AG-439-N15_contigs	0	0.77	0.05	0.7	TRUE	species	No
AG-439-N16_contigs	0	0.05	0.07	0.71	TRUE	genus	No
AG-439-N20_contigs	0	0.25	0.14	0.91	TRUE	species	No
AG-439-N21_contigs	0	0.46	0.03	0.35	TRUE	phylum	No
AG-439-N22_contigs	0	0.21	0.17	0.49	TRUE	species	No
AG-439-O03_contigs	0	0.19	0.18	0.48	TRUE	class	No
AG-439-O04_contigs	0	0.06	0.11	0.77	TRUE	genus	No
AG-439-O05_contigs	0	0.27	0.03	0.61	TRUE	genus	No
AG-439-O06_contigs	0	0.05	0.13	0.89	TRUE	genus	No
AG-439-O14_contigs	0	0.04	0.08	0.51	TRUE	class	No
AG-439-O15_contigs	0	0.73	0.03	0.67	TRUE	species	No
AG-439-O19_contigs	0	0.14	0.09	0.49	TRUE	class	No
AG-439-O21_contigs	0	0.85	0.05	0.84	TRUE	species	No
AG-439-O23_contigs	0	0.34	0.13	0.41	TRUE	phylum	No
AG-439-P01_contigs	0	0.03	0.35	0.66	TRUE	species	No
AG-439-P04_contigs	0	0.26	0.04	0.6	TRUE	genus	No
AG-439-P07_contigs	0.00836315	0.22	0.26	0.61	TRUE	species	No
AG-439-P13_contigs	0	0.04	0.27	0.5	TRUE	phylum	No
AG-439-P16_contigs	0	0.57	0.09	0.41	TRUE	order	No
AG-439-P17_contigs	0	0.06	0.32	0.61	TRUE	species	No
AG-439-P21_contigs	0	0.44	0.07	0.32	TRUE	phylum	No
AG-447-A01_contigs	0	0.46	0.25	0.75	TRUE	species	No
AG-447-A02_contigs	0	0.05	0.1	0.47	TRUE	phylum	No
AG-447-A06_contigs	0	0.2	0.21	0.46	TRUE	genus	No
AG-447-A08_contigs	0	0.12	0.05	0.45	TRUE	class	No
AG-447-A16_contigs	0	0.04	0.11	0.85	TRUE	genus	No
AG-447-A18_contigs	0	0.15	0.06	0.46	TRUE	class	No
AG-447-A19_contigs	0	0.07	0.13	0.8	TRUE	genus	No
AG-447-A22_contigs	0	0.21	0.15	0.81	TRUE	species	No
AG-447-B02_contigs	0	0.43	0.26	0.75	TRUE	species	No
AG-447-B03_contigs	0	0.04	0.24	0.67	TRUE	genus	No
AG-447-B06_contigs	0	0.09	0.17	0.54	TRUE	kingdom	No
AG-447-B20_contigs	0	0.07	0.1	0.79	TRUE	genus	No
AG-447-B21_contigs	0	0.04	0.22	0.88	TRUE	genus	No
AG-447-B22_contigs	0	0.04	0.15	0.84	TRUE	genus	No
AG-447-C03_contigs	0	0.15	0.08	0.5	TRUE	class	No
AG-447-C06_contigs	0	0.65	0.06	0.77	TRUE	species	No
AG-447-C07_contigs	0	0.02	0.12	0.46	TRUE	phylum	No
AG-447-C08_contigs	0	0.04	0.11	0.89	TRUE	genus	No
AG-447-C10_contigs	0	0.53	0.03	0.32	TRUE	phylum	No
AG-447-C11_contigs	0	0.14	0.05	0.56	TRUE	species	No
AG-447-C14_contigs	0	0.03	0.06	0.53	TRUE	phylum	No
AG-447-C16_contigs	0	0.03	0.14	0.53	TRUE	phylum	No
AG-447-C17_contigs	0	0.15	0.04	0.47	TRUE	class	No
AG-447-C19_contigs	0	0.02	0.27	0.91	TRUE	kingdom	No
AG-447-C21_contigs	0	0.1	0.12	0.53	TRUE	class	No
AG-447-C23_contigs	0	0.02	0.07	0.53	TRUE	phylum	No
AG-447-D03_contigs	0	0.45	0.08	0.8	TRUE	species	No
AG-447-D04_contigs	0	0.04	0.23	0.87	TRUE	genus	No
AG-447-D08_contigs	0.00740655	0.42	0.03	0.23	TRUE	genus	No
AG-447-D11_contigs	0	0.52	0.04	0.33	TRUE	phylum	No
AG-447-D13_contigs	0	0.34	0.03	0.5	TRUE	order	No
AG-447-D20_contigs	0	0.51	0.05	0.33	TRUE	phylum	No
AG-447-D22_contigs	0	0.06	0.16	0.5	TRUE	class	No
AG-447-D23_contigs	0	0.18	0.17	0.48	TRUE	class	No
AG-447-E02_contigs	0	0.48	0.04	0.75	TRUE	species	No
AG-447-E04_contigs	0.00326826	0.04	0.14	0.58	TRUE	class	No
AG-447-E05_contigs	0.00969019	0.54	0.09	0.36	TRUE	class	No
AG-447-E07_contigs	0	0.24	0.07	0.67	TRUE	genus	No
AG-447-E15_contigs	0	0.03	0.2	0.56	TRUE	class	No
AG-447-E16_contigs	0	0.17	0.16	0.51	TRUE	species	No
AG-447-E18_contigs	0	0.03	0.12	0.54	TRUE	phylum	No
AG-447-E19_contigs	0	0.06	0.18	0.85	TRUE	genus	No
AG-447-E20_contigs	0	0.6	0.09	0.68	TRUE	species	No
AG-447-E22_contigs	0	0.11	0.06	0.8	TRUE	genus	No
AG-447-E23_contigs	0.019623	0.02	0.91	0.59	FALSE	order	No
AG-447-F02_contigs	0	0.07	0.24	0.83	TRUE	genus	No
AG-447-F03_contigs	0	0.21	0.11	0.75	TRUE	species	No
AG-447-F07_contigs	0	0.08	0.14	0.52	TRUE	class	No
AG-447-F09_contigs	0	0.03	0.19	0.58	TRUE	class	No
AG-447-F10_contigs	0	0	0	0.88	TRUE	kingdom	No
AG-447-F14_contigs	0	0.03	0.09	0.45	TRUE	phylum	No
AG-447-F16_contigs	0	0.09	0.17	0.81	TRUE	species	No
AG-447-F22_contigs	0	0.52	0.07	0.66	TRUE	species	No
AG-447-G04_contigs	0	0.04	0.2	0.84	TRUE	class	No
AG-447-G05_contigs	0	0.04	0.1	0.88	TRUE	genus	No
AG-447-G08_contigs	0	0.15	0.05	0.46	TRUE	class	No
AG-447-G11_contigs	0	0.08	0.37	0.72	TRUE	species	No
AG-447-G14_contigs	0	0.07	0.05	0.75	TRUE	genus	No
AG-447-G15_contigs	0	0.72	0.01	0.27	TRUE	class	No
AG-447-G17_contigs	0	0.78	0.05	0.52	TRUE	species	No
AG-447-G19_contigs	0	0.2	0.16	0.48	TRUE	class	No
AG-447-I04_contigs	0	0.11	0.06	0.47	TRUE	class	No
AG-447-I09_contigs	0	0.11	0.04	0.78	TRUE	species	No
AG-447-I11_contigs	0	0.14	0.1	0.45	TRUE	class	No
AG-447-I14_contigs	0	0.19	0.08	0.51	TRUE	species	No
AG-447-I15_contigs	0	0.17	0.07	0.7	TRUE	species	No
AG-447-I21_contigs	0	0.5	0.02	0.33	TRUE	phylum	No
AG-447-I23_contigs	0	0.03	0.15	0.86	TRUE	genus	No
AG-447-J03_contigs	0	0.69	0.03	0.74	TRUE	species	No
AG-447-J13_contigs	0	0.12	0.06	0.76	TRUE	genus	No
AG-447-J17_contigs	0	0.48	0.33	0.77	TRUE	species	No
AG-447-J18_contigs	0	0.03	0.11	0.47	TRUE	phylum	No
AG-447-J19_contigs	0	0.05	0.08	0.77	TRUE	genus	No
AG-447-K02_contigs	0	0.43	0.1	0.43	TRUE	family	No
AG-447-K04_contigs	0	0.02	0.22	0.54	TRUE	phylum	No
AG-447-K07_contigs	0	0.11	0.03	0.77	TRUE	genus	No
AG-447-K09_contigs	0	0.56	0.02	0.72	TRUE	species	No
AG-447-K11_contigs	0	0.08	0.11	0.81	TRUE	genus	No
AG-447-K14_contigs	0	0.26	0.16	0.81	TRUE	species	No
AG-447-K17_contigs	0	0.03	0.07	0.66	TRUE	species	No
AG-447-K19_contigs	0	0.14	0.04	0.47	TRUE	class	No
AG-447-K20_contigs	0	0.03	0.05	0.58	TRUE	class	No
AG-447-K22_contigs	0	0.04	0.06	0.5	TRUE	class	No
AG-447-K23_contigs	0	0.03	0.11	0.54	TRUE	phylum	No
AG-447-L02_contigs	0	0.05	0.14	0.83	TRUE	genus	No
AG-447-L03_contigs	0	0.04	0.05	0.87	TRUE	genus	No
AG-447-L04_contigs	0	0.7	0.04	0.65	TRUE	species	No
AG-447-L07_contigs	0	0.04	0.18	0.86	TRUE	genus	No
AG-447-L10_contigs	0	0.03	0.12	0.85	TRUE	genus	No
AG-447-L14_contigs	0	0.54	0.03	0.71	TRUE	species	No
AG-447-L16_contigs	0	0.51	0.05	0.19	TRUE	order	No
AG-447-L17_contigs	0	0.03	0.03	0.38	TRUE	kingdom	No
AG-447-L18_contigs	0	0.03	0.08	0.47	TRUE	phylum	No
AG-447-L22_contigs	0	0.02	0.08	0.54	TRUE	phylum	No
AG-447-M04_contigs	0	0.04	0.25	0.84	TRUE	genus	No
AG-447-M05_contigs	0	0.5	0.07	0.8	TRUE	species	No
AG-447-M06_contigs	0	0.05	0.2	0.62	TRUE	species	No
AG-447-M08_contigs	0	0.73	0.05	0.26	TRUE	class	No
AG-447-M09_contigs	0	0.02	0.05	0.45	TRUE	phylum	No
AG-447-M10_contigs	0	0.22	0.07	0.82	TRUE	species	No
AG-447-M11_contigs	0.00908794	0.04	0.15	0.85	TRUE	genus	No
AG-447-M14_contigs	0	0.05	0.2	0.67	TRUE	genus	No
AG-447-M16_contigs	0	0.14	0.09	0.72	TRUE	species	No
AG-447-M19_contigs	0	0.04	0.11	0.83	TRUE	genus	No
AG-447-M21_contigs	0	0.04	0.13	0.8	TRUE	genus	No
AG-447-M23_contigs	0	0.05	0.21	0.53	TRUE	class	No
AG-447-N02_contigs	0	0.04	0.06	0.85	TRUE	genus	No
AG-447-N08_contigs	0	0.1	0.03	0.77	TRUE	genus	No
AG-447-N10_contigs	0	0.03	0.09	0.38	TRUE	kingdom	No
AG-447-N13_contigs	0	0.16	0.25	0.73	TRUE	species	No
AG-447-N14_contigs	0	0.53	0.08	0.65	TRUE	species	No
AG-447-N15_contigs	0	0.49	0.03	0.74	TRUE	species	No
AG-447-N16_contigs	0	0.03	0.17	0.89	TRUE	genus	No
AG-447-N17_contigs	0	0.03	0.2	0.82	TRUE	genus	No
AG-447-N18_contigs	0	0.5	0.04	0.71	TRUE	species	No
AG-447-N19_contigs	0	0.03	0.05	0.4	TRUE	kingdom	No
AG-447-N20_contigs	0	0.17	0.03	0.43	TRUE	class	No
AG-447-N21_contigs	0	0.53	0.05	0.65	TRUE	species	No
AG-447-O04_contigs	0	0.57	0.04	0.35	TRUE	order	No
AG-447-O05_contigs	0	0.03	0.16	0.57	TRUE	phylum	No
AG-447-O06_contigs	0	0.78	0.05	0.67	TRUE	species	No
AG-447-O08_contigs	0	0.04	0.36	0.84	TRUE	genus	No
AG-447-O09_contigs	0.00842631	0.08	0.1	0.81	TRUE	species	No
AG-447-O13_contigs	0	0.44	0.05	0.82	TRUE	species	No
AG-447-O14_contigs	0	0.04	0.15	0.86	TRUE	genus	No
AG-447-O15_contigs	0	0.11	0.04	0.44	TRUE	class	No
AG-447-O18_contigs	0	0.79	0.04	0.3	TRUE	genus	No
AG-447-O20_contigs	0	0.52	0.04	0.32	TRUE	phylum	No
AG-447-O22_contigs	0	0.07	0.06	0.71	TRUE	genus	No
AG-447-O23_contigs	0	0.71	0.03	0.76	TRUE	species	No
AG-447-P01_contigs	0	0.56	0.07	0.32	TRUE	family	No
AG-447-P03_contigs	0	0.05	0.07	0.83	TRUE	genus	No
AG-447-P04_contigs	0	0.07	0.06	0.54	TRUE	kingdom	No
AG-447-P07_contigs	0.0027313	0.14	0.31	0.34	TRUE	genus	No
AG-447-P08_contigs	0	0.02	0.26	0.73	TRUE	order	No
AG-447-P13_contigs	0	0.21	0.13	0.76	TRUE	species	No
AG-447-P14_contigs	0	0.02	0.13	0.46	TRUE	phylum	No
AG-447-P15_contigs	0	0.03	0.18	0.66	TRUE	species	No
AG-447-P18_contigs	0	0.03	0.17	0.86	TRUE	genus	No
AG-447-P19_contigs	0	0.05	0.01	0.73	TRUE	genus	No
AG-447-P21_contigs	0	0	0	0.91	TRUE	kingdom	No
AG-447-P22_contigs	0	0.05	0.07	0.79	TRUE	species	No
AG-447-P23_contigs	0	0.5	0.01	0.32	TRUE	phylum	No
AG-453-A03_contigs	0	0.1	0.14	0.79	TRUE	species	No
AG-453-A09_contigs	0	0.36	0.04	0.52	TRUE	species	No
AG-453-A11_contigs	0	0.04	0.18	0.88	TRUE	genus	No
AG-453-A13_contigs	0	0.86	0.05	0.8	TRUE	species	No
AG-453-A18_contigs	0	0.16	0.06	0.45	TRUE	class	No
AG-453-A22_contigs	0	0.62	0.07	0.7	TRUE	species	No
AG-453-B10_contigs	0	0.5	0.12	0.76	TRUE	species	No
AG-453-B11_contigs	0	0.14	0.03	0.45	TRUE	class	No
AG-453-B23_contigs	0	0.18	0.09	0.48	TRUE	class	No
AG-453-C03_contigs	0	0.59	0.05	0.4	TRUE	family	No
AG-453-C05_contigs	0	0.27	0.12	0.46	TRUE	class	No
AG-453-C08_contigs	0	0.48	0.06	0.74	TRUE	species	No
AG-453-C09_contigs	0	0.19	0.19	0.48	TRUE	class	No
AG-453-C10_contigs	0	0.1	0.07	0.43	TRUE	class	No
AG-453-C15_contigs	0	0.08	0.08	0.72	TRUE	genus	No
AG-453-C21_contigs	0	0.05	0.06	0.56	TRUE	class	No
AG-453-C23_contigs	0	0.43	0.04	0.75	TRUE	species	No
AG-453-D03_contigs	0	0.31	0.06	0.45	TRUE	class	No
AG-453-D05_contigs	0	0.04	0.17	0.84	TRUE	genus	No
AG-453-D07_contigs	0	0.56	0.06	0.75	TRUE	species	No
AG-453-D17_contigs	0	0.77	0.02	0.67	TRUE	species	No
AG-453-D18_contigs	0.00277727	0.73	0.04	0.39	TRUE	family	No
AG-453-D19_contigs	0	0.31	0.06	0.72	TRUE	genus	No
AG-453-D22_contigs	0	0.68	0.11	0.56	TRUE	species	No
AG-453-E06_contigs	0	0.06	0.09	0.75	TRUE	genus	No
AG-453-E11_contigs	0	0.52	0.05	0.33	TRUE	phylum	No
AG-453-E13_contigs	0	0.27	0.09	0.73	TRUE	genus	No
AG-453-E14_contigs	0	0.3	0.17	0.27	TRUE	family	No
AG-453-E15_contigs	0	0.07	0.14	0.63	TRUE	phylum	No
AG-453-E17_contigs	0.00402744	0.04	0.48	0.62	FALSE	genus	No
AG-453-E19_contigs	0	0.05	0.19	0.84	TRUE	genus	No
AG-453-F05_contigs	0	0.04	0.3	0.87	TRUE	genus	No
AG-453-F11_contigs	0	0.03	0.22	0.53	TRUE	phylum	No
AG-453-F21_contigs	0	0.84	0.05	0.84	TRUE	species	No
AG-453-F22_contigs	0	0.04	0.35	0.74	TRUE	genus	No
AG-453-G03_contigs	0	0.77	0.06	0.64	TRUE	species	No
AG-453-G04_contigs	0	0.05	0.01	0.77	TRUE	genus	No
AG-453-G11_contigs	0	0.04	0.18	0.64	TRUE	genus	No
AG-453-G13_contigs	0	0.07	0.12	0.49	TRUE	class	No
AG-453-G16_contigs	0	0.02	0.11	0.53	TRUE	phylum	No
AG-453-G19_contigs	0	0.16	0.07	0.46	TRUE	class	No
AG-453-G21_contigs	0	0.81	0.03	0.66	TRUE	species	No
AG-453-I03_contigs	0.00592411	0.49	0.03	0.49	TRUE	class	No
AG-453-I04_contigs	0	0.06	0.12	0.85	TRUE	genus	No
AG-453-I07_contigs	0.00227488	0.07	0.14	0.53	TRUE	class	No
AG-453-I13_contigs	0.00158587	0.42	0.09	0.33	TRUE	order	No
AG-453-I20_contigs	0	0.53	0.21	0.75	TRUE	species	No
AG-453-J14_contigs	0	0.11	0.06	0.81	TRUE	genus	No
AG-453-J21_contigs	0.00238248	0.05	0.14	0.59	TRUE	phylum	No
AG-453-K07_contigs	0	0.18	0.05	0.67	TRUE	species	No
AG-453-K15_contigs	0	0.17	0.22	0.43	TRUE	family	No
AG-453-K19_contigs	0	0.09	0.31	0.81	TRUE	species	No
AG-453-K22_contigs	0	0.26	0.02	0.68	TRUE	genus	No
AG-453-K23_contigs	0	0.1	0.21	0.83	TRUE	species	No
AG-453-L02_contigs	0	0.03	0.05	0.39	TRUE	kingdom	No
AG-453-L03_contigs	0	0.8	0.03	0.64	TRUE	species	No
AG-453-L05_contigs	0	0.07	0.01	0.84	TRUE	species	No
AG-453-L23_contigs	0	0.03	0.29	0.65	TRUE	species	No
AG-453-M02_contigs	0	0.85	0.06	0.88	TRUE	species	No
AG-453-M18_contigs	0.00451138	0.8	0.02	0.32	TRUE	genus	No
AG-453-M21_contigs	0	0.03	0.12	0.84	TRUE	genus	No
AG-453-N02_contigs	0	0.09	0.14	0.42	TRUE	class	No
AG-453-N14_contigs	0	0.28	0.21	0.73	TRUE	order	No
AG-453-N17_contigs	0	0.86	0.07	0.84	TRUE	species	No
AG-453-N20_contigs	0.00167582	0.04	0.32	0.24	TRUE	genus	No
AG-453-O03_contigs	0	0.4	0.05	0.52	TRUE	species	No
AG-453-O04_contigs	0	0.03	0.09	0.85	TRUE	genus	No
AG-453-O19_contigs	0	0.07	0.06	0.77	TRUE	genus	No
AG-453-O21_contigs	0	0.79	0.06	0.78	TRUE	species	No
AG-453-O22_contigs	0	0.2	0.21	0.4	TRUE	family	No
AG-453-P07_contigs	0	0.5	0.03	0.33	TRUE	phylum	No
AG-453-P13_contigs	0	0.13	0.07	0.46	TRUE	class	No
AG-453-P15_contigs	0	0.56	0.06	0.71	TRUE	species	No
AG-453-P16_contigs	0	0.04	0.06	0.51	TRUE	class	No
AG-453-P19_contigs	0	0.03	0.12	0.34	TRUE	phylum	No
AG-453-P23_contigs	0	0.06	0.26	0.82	TRUE	kingdom	No
AG-457-A01_contigs	0	0.03	0.36	0.79	TRUE	phylum	No
AG-457-A05_contigs	0	0.06	0.03	0.78	TRUE	genus	No
AG-457-A08_contigs	0	0.02	0.07	0.46	TRUE	phylum	No
AG-457-A14_contigs	0	0.04	0.08	0.82	TRUE	genus	No
AG-457-A20_contigs	0	0.17	0.13	0.48	TRUE	class	No
AG-457-B14_contigs	0	0.06	0.09	0.8	TRUE	genus	No
AG-457-B16_contigs	0	0.27	0.17	0.25	TRUE	genus	No
AG-457-B17_contigs	0	0.14	0.19	0.79	TRUE	genus	No
AG-457-B20_contigs	0	0.55	0.04	0.77	TRUE	species	No
AG-457-C03_contigs	0	0.05	0.09	0.71	TRUE	genus	No
AG-457-C05_contigs	0.00109374	0.56	0.09	0.39	TRUE	family	No
AG-457-C09_contigs	0	0.1	0.09	0.76	TRUE	genus	No
AG-457-C15_contigs	0	0.14	0.12	0.52	TRUE	species	No
AG-457-C19_contigs	0	0.04	0.15	0.47	TRUE	phylum	No
AG-457-D17_contigs	0	0.04	0.11	0.47	TRUE	phylum	No
AG-457-D18_contigs	0	0.16	0.21	0.7	TRUE	species	No
AG-457-E06_contigs	0	0.28	0.02	0.69	TRUE	genus	No
AG-457-E08_contigs	0	0.03	0.04	0.4	TRUE	kingdom	No
AG-457-E16_contigs	0	0.14	0.07	0.53	TRUE	species	No
AG-457-E22_contigs	0	0.1	0.17	0.42	TRUE	class	No
AG-457-F08_contigs	0	0.08	0.13	0.53	TRUE	class	No
AG-457-F09_contigs	0	0.08	0.34	0.29	TRUE	family	No
AG-457-F14_contigs	0	0.63	0.04	0.4	TRUE	order	No
AG-457-F15_contigs	0	0.03	0.06	0.7	TRUE	species	No
AG-457-F22_contigs	0	0.05	0.08	0.79	TRUE	genus	No
AG-457-G04_contigs	0	0.25	0.03	0.69	TRUE	genus	No
AG-457-G14_contigs	0	0.15	0.04	0.45	TRUE	class	No
AG-457-G17_contigs	0	0.19	0.04	0.33	TRUE	class	No
AG-457-G18_contigs	0.0164843	0.12	0.07	0.41	TRUE	class	No
AG-457-G23_contigs	0	0.1	0.25	0.8	TRUE	species	No
AG-457-I08_contigs	0	0.63	0.1	0.37	TRUE	order	No
AG-457-I11_contigs	0	0.83	0.04	0.69	TRUE	species	No
AG-457-I17_contigs	0	0.71	0.06	0.62	TRUE	species	No
AG-457-I22_contigs	0.013091	0.05	0.26	0.63	TRUE	genus	No
AG-457-J09_contigs	0	0.59	0.06	0.67	TRUE	species	No
AG-457-J16_contigs	0	0.13	0.06	0.45	TRUE	class	No
AG-457-J22_contigs	0	0.07	0.04	0.52	TRUE	class	No
AG-457-K11_contigs	0	0.08	0.05	0.74	TRUE	genus	No
AG-457-K13_contigs	0	0.62	0.09	0.68	TRUE	species	No
AG-457-K17_contigs	0.00412351	0.2	0.17	0.43	TRUE	class	No
AG-457-L02_contigs	0	0.08	0.08	0.8	TRUE	genus	No
AG-457-L05_contigs	0	0.03	0.04	0.9	TRUE	genus	No
AG-457-L11_contigs	0	0.11	0.24	0.8	TRUE	species	No
AG-457-L13_contigs	0	0.03	0.35	0.45	TRUE	species	No
AG-457-L23_contigs	0	0.04	0.07	0.76	TRUE	genus	No
AG-457-M04_contigs	0	0.07	0.06	0.55	TRUE	kingdom	No
AG-457-M07_contigs	0	0.22	0.07	0.71	TRUE	genus	No
AG-457-M14_contigs	0	0.12	0.08	0.46	TRUE	class	No
AG-457-M16_contigs	0	0.25	0.02	0.66	TRUE	genus	No
AG-457-M17_contigs	0	0.53	0.06	0.75	TRUE	species	No
AG-457-M19_contigs	0	0.8	0.02	0.32	TRUE	genus	No
AG-457-M20_contigs	0	0.09	0.08	0.58	TRUE	species	No
AG-457-M22_contigs	0	0.07	0.05	0.71	TRUE	genus	No
AG-457-N04_contigs	0	0.14	0.03	0.8	TRUE	genus	No
AG-457-N06_contigs	0.00426432	0.13	0.09	0.46	TRUE	class	No
AG-457-N16_contigs	0	0.03	0.22	0.51	TRUE	order	No
AG-457-N18_contigs	0	0.17	0.17	0.83	TRUE	species	No
AG-457-N23_contigs	0	0.81	0.03	0.31	TRUE	genus	No
AG-457-O03_contigs	0	0.62	0.06	0.68	TRUE	species	No
AG-457-O06_contigs	0	0.02	0.11	0.73	TRUE	order	No
AG-457-O11_contigs	0	0.74	0.05	0.65	TRUE	species	No
AG-457-O13_contigs	0	0.08	0.12	0.82	TRUE	genus	No
AG-457-O14_contigs	0	0.33	0.21	0.88	TRUE	order	No
AG-457-O16_contigs	0	0.15	0.05	0.46	TRUE	class	No
AG-457-O17_contigs	0	0.22	0.04	0.71	TRUE	genus	No
AG-457-P04_contigs	0	0.12	0.08	0.29	TRUE	genus	No
AG-457-P06_contigs	0	0.08	0.07	0.46	TRUE	class	No
AG-457-P15_contigs	0	0.79	0.02	0.65	TRUE	species	No
AG-457-P16_contigs	0	0.08	0.17	0.8	TRUE	genus	No
AG-457-P20_contigs	0	0.06	0.46	0.81	FALSE	genus	No
AG-457-P23_contigs	0	0.1	0.33	0.66	TRUE	species	No
AG-461-A05_contigs	0	0.12	0.08	0.41	TRUE	class	No
AG-461-A07_contigs	0	0.14	0.06	0.77	TRUE	genus	No
AG-461-A11_contigs	0	0.64	0.06	0.68	TRUE	species	No
AG-461-A21_contigs	0	0.14	0.02	0.44	TRUE	class	No
AG-461-A22_contigs	0	0.02	0.2	0.85	TRUE	genus	No
AG-461-B03_contigs	0	0.03	0.06	0.83	TRUE	species	No
AG-461-B04_contigs	0	0.11	0.03	0.44	TRUE	class	No
AG-461-B09_contigs	0	0.71	0.02	0.69	TRUE	species	No
AG-461-B10_contigs	0	0.43	0.04	0.28	TRUE	family	No
AG-461-B13_contigs	0	0.07	0.1	0.82	TRUE	genus	No
AG-461-B18_contigs	0	0.6	0.04	0.65	TRUE	species	No
AG-461-B21_contigs	0	0.03	0.04	0.58	TRUE	species	No
AG-461-C03_contigs	0.0415864	0.14	0.31	0.36	TRUE	family	No
AG-461-C04_contigs	0	0.61	0.06	0.69	TRUE	species	No
AG-461-C05_contigs	0	0.57	0.03	0.78	TRUE	species	No
AG-461-C10_contigs	0	0.51	0.03	0.33	TRUE	phylum	No
AG-461-C13_contigs	0	0.38	0.21	0.84	TRUE	species	No
AG-461-C17_contigs	0	0.83	0.03	0.32	TRUE	genus	No
AG-461-C18_contigs	0	0.16	0.03	0.48	TRUE	class	No
AG-461-D04_contigs	0	0.22	0.46	0.56	FALSE	family	No
AG-461-D05_contigs	0	0.46	0.04	0.37	TRUE	phylum	No
AG-461-D09_contigs	0	0.03	0.19	0.46	TRUE	phylum	No
AG-461-D22_contigs	0	0.56	0.06	0.78	TRUE	species	No
AG-461-E04_contigs	0	0.08	0.03	0.7	TRUE	genus	No
AG-461-E05_contigs	0	0.61	0.06	0.67	TRUE	species	No
AG-461-E06_contigs	0	0.72	0.03	0.59	TRUE	species	No
AG-461-E16_contigs	0	0.78	0.02	0.53	TRUE	species	No
AG-461-E21_contigs	0	0	0	0.7	TRUE	kingdom	No
AG-461-E22_contigs	0	0.04	0.13	0.47	TRUE	phylum	No
AG-461-E23_contigs	0	0.03	0.07	0.79	TRUE	genus	No
AG-461-F03_contigs	0	0.7	0.02	0.64	TRUE	species	No
AG-461-F13_contigs	0	0.21	0.28	0.45	TRUE	family	No
AG-461-F16_contigs	0	0.14	0.11	0.44	TRUE	class	No
AG-461-G03_contigs	0	0.11	0.14	0.74	TRUE	genus	No
AG-461-G07_contigs	0	0.03	0.23	0.74	TRUE	species	No
AG-461-G08_contigs	0	0.81	0.01	0.3	TRUE	genus	No
AG-461-G18_contigs	0	0.03	0.03	0.4	TRUE	kingdom	No
AG-461-G23_contigs	0	0.09	0.08	0.5	TRUE	kingdom	No
AG-461-I10_contigs	0	0.74	0.02	0.66	TRUE	species	No
AG-461-I20_contigs	0	0.22	0.07	0.42	TRUE	class	No
AG-461-I23_contigs	0	0.33	0.33	0.58	TRUE	order	No
AG-461-J11_contigs	0	0.58	0.1	0.78	TRUE	species	No
AG-461-J14_contigs	0	0.82	0.02	0.29	TRUE	genus	No
AG-461-J19_contigs	0	0	0	0.68	TRUE	kingdom	No
AG-461-J20_contigs	0	0.04	0.07	0.82	TRUE	genus	No
AG-461-K02_contigs	0	0.06	0.12	0.64	TRUE	species	No
AG-461-K05_contigs	0	0.26	0.12	0.45	TRUE	class	No
AG-461-K07_contigs	0	0.05	0.07	0.79	TRUE	genus	No
AG-461-K19_contigs	0	0.02	0.04	0.39	TRUE	kingdom	No
AG-461-L03_contigs	0	0.79	0.04	0.61	TRUE	species	No
AG-461-L06_contigs	0	0.16	0.04	0.47	TRUE	class	No
AG-461-L09_contigs	0	0.6	0.04	0.68	TRUE	species	No
AG-461-L13_contigs	0	0.03	0.11	0.71	TRUE	order	No
AG-461-L17_contigs	0	0.54	0.07	0.75	TRUE	species	No
AG-461-M04_contigs	0	0.79	0.02	0.64	TRUE	species	No
AG-461-M06_contigs	0	0.51	0.07	0.77	TRUE	species	No
AG-461-M08_contigs	0	0.03	0.07	0.41	TRUE	kingdom	No
AG-461-M14_contigs	0	0.06	0.04	0.78	TRUE	genus	No
AG-461-M18_contigs	0	0.8	0.03	0.63	TRUE	species	No
AG-461-M22_contigs	0	0.14	0.03	0.46	TRUE	class	No
AG-461-N05_contigs	0	0.06	0.17	0.67	TRUE	species	No
AG-461-N08_contigs	0	0.1	0.28	0.83	TRUE	species	No
AG-461-N19_contigs	0	0.14	0.04	0.47	TRUE	class	No
AG-461-O03_contigs	0	0.9	0.03	0.86	TRUE	species	No
AG-461-O08_contigs	0	0.78	0.03	0.67	TRUE	species	No
AG-461-O10_contigs	0	0.06	0.07	0.81	TRUE	genus	No
AG-461-O21_contigs	0	0.04	0.27	0.61	TRUE	class	No
AG-461-P01_contigs	0	0.07	0.1	0.53	TRUE	class	No
AG-461-P02_contigs	0	0.84	0.06	0.85	TRUE	species	No
AG-461-P07_contigs	0	0.17	0.28	0.63	TRUE	species	No
AG-461-P14_contigs	0.0019153	0.13	0.05	0.45	TRUE	class	No
AG-461-P16_contigs	0	0.54	0.09	0.32	TRUE	family	No
AG-461-P20_contigs	0	0.03	0.08	0.82	TRUE	genus	No
AG-464-A02_contigs	0.0191293	0.59	0.05	0.63	TRUE	species	No
AG-464-A03_contigs	0	0.66	0.13	0.55	TRUE	species	No
AG-464-B02_contigs	0	0.05	0.16	0.68	TRUE	class	No
AG-464-B04_contigs	0	0.62	0.13	0.6	TRUE	species	No
AG-464-B09_contigs	0	0.5	0.05	0.33	TRUE	phylum	No
AG-464-B13_contigs	0	0.14	0.06	0.72	TRUE	genus	No
AG-464-B15_contigs	0	0.7	0.07	0.59	TRUE	species	No
AG-464-B21_contigs	0	0.65	0.1	0.52	TRUE	species	No
AG-464-C04_contigs	0	0.03	0.63	0.7	FALSE	kingdom	No
AG-464-C10_contigs	0	0.09	0.14	0.8	TRUE	genus	No
AG-464-D09_contigs	0	0.74	0.03	0.63	TRUE	species	No
AG-464-D14_contigs	0	0.08	0.06	0.79	TRUE	genus	No
AG-464-D20_contigs	0	0.36	0.08	0.61	TRUE	genus	No
AG-464-D23_contigs	0	0.2	0.25	0.72	TRUE	genus	No
AG-464-E06_contigs	0	0.77	0.09	0.66	TRUE	species	No
AG-464-F05_contigs	0	0.03	0.35	0.78	TRUE	kingdom	No
AG-464-F23_contigs	0	0.1	0.18	0.72	TRUE	order	No
AG-464-G03_contigs	0	0.13	0.05	0.45	TRUE	class	No
AG-464-G04_contigs	0	0.69	0.15	0.56	TRUE	species	No
AG-464-G09_contigs	0	0.03	0.1	0.44	TRUE	phylum	No
AG-464-G19_contigs	0	0.68	0.1	0.54	TRUE	species	No
AG-464-I02_contigs	0	0.63	0.11	0.52	TRUE	species	No
AG-464-I13_contigs	0	0.69	0.07	0.59	TRUE	species	No
AG-464-J02_contigs	0	0.76	0.05	0.67	TRUE	species	No
AG-464-J03_contigs	0	0.69	0.1	0.55	TRUE	species	No
AG-464-J09_contigs	0	0.03	0.3	0.7	TRUE	class	No
AG-464-J13_contigs	0	0.69	0.12	0.56	TRUE	species	No
AG-464-J21_contigs	0	0.68	0.07	0.59	TRUE	species	No
AG-464-K04_contigs	0	0.7	0.06	0.67	TRUE	species	No
AG-464-K08_contigs	0.0787845	0.06	0.29	0.66	TRUE	class	No
AG-464-K11_contigs	0	0.05	0.09	0.71	TRUE	order	No
AG-464-K18_contigs	0	0.72	0.07	0.74	TRUE	species	No
AG-464-L03_contigs	0	0.02	0.18	0.46	TRUE	phylum	No
AG-464-L20_contigs	0	0.71	0.12	0.61	TRUE	species	No
AG-464-M02_contigs	0	0.28	0.04	0.38	TRUE	species	No
AG-464-M18_contigs	0	0.03	0.27	0.62	TRUE	order	No
AG-464-N14_contigs	0	0.03	0.3	0.68	TRUE	kingdom	No
AG-464-O02_contigs	0	0.58	0.18	0.62	TRUE	species	No
AG-464-O08_contigs	0	0.75	0.1	0.65	TRUE	species	No
AG-464-P04_contigs	0	0.27	0.09	0.69	TRUE	genus	No
AG-464-P07_contigs	0	0.51	0.18	0.64	TRUE	species	No
AG-464-P10_contigs	0	0.05	0.26	0.68	TRUE	class	No
AG-464-P13_contigs	0	0.74	0.03	0.68	TRUE	species	No
AG-464-P19_contigs	0	0.21	0.17	0.47	TRUE	class	No
AG-470-A10_contigs	0	0.15	0.03	0.44	TRUE	class	No
AG-470-B18_contigs	0.00355549	0.14	0.21	0.38	TRUE	class	No
AG-470-C08_contigs	0	0.03	0.02	0.53	TRUE	class	No
AG-470-C13_contigs	0	0.6	0.06	0.67	TRUE	species	No
AG-470-D02_contigs	0	0.04	0.13	0.82	TRUE	genus	No
AG-470-D11_contigs	0	0.08	0.17	0.54	TRUE	class	No
AG-470-D15_contigs	0	0.17	0.14	0.47	TRUE	class	No
AG-470-D16_contigs	0	0.74	0.03	0.66	TRUE	species	No
AG-470-D23_contigs	0	0.27	0.04	0.66	TRUE	genus	No
AG-470-E04_contigs	0	0.69	0.1	0.38	TRUE	order	No
AG-470-E05_contigs	0	0.05	0.08	0.85	TRUE	species	No
AG-470-E10_contigs	0	0.07	0.21	0.51	TRUE	class	No
AG-470-E11_contigs	0.00248695	0.03	0.19	0.53	TRUE	phylum	No
AG-470-E13_contigs	0	0.48	0.03	0.31	TRUE	phylum	No
AG-470-E16_contigs	0	0.09	0.1	0.67	TRUE	genus	No
AG-470-F02_contigs	0	0.25	0.1	0.81	TRUE	species	No
AG-470-F08_contigs	0	0.03	0.04	0.39	TRUE	kingdom	No
AG-470-F09_contigs	0	0.49	0.02	0.32	TRUE	phylum	No
AG-470-F21_contigs	0	0.62	0.06	0.69	TRUE	species	No
AG-470-G05_contigs	0	0.22	0.04	0.34	TRUE	phylum	No
AG-470-G09_contigs	0	0.08	0.11	0.51	TRUE	class	No
AG-470-G10_contigs	0	0.09	0.34	0.57	TRUE	kingdom	No
AG-470-G21_contigs	0	0.11	0.13	0.75	TRUE	species	No
AG-470-G22_contigs	0	0.79	0.03	0.63	TRUE	species	No
AG-470-I02_contigs	0	0.6	0.05	0.67	TRUE	species	No
AG-470-I07_contigs	0	0.63	0.06	0.69	TRUE	species	No
AG-470-I11_contigs	0	0.33	0.05	0.51	TRUE	species	No
AG-470-I23_contigs	0.00517221	0.11	0.25	0.51	TRUE	class	No
AG-470-J09_contigs	0	0.06	0.06	0.23	TRUE	genus	No
AG-470-J14_contigs	0	0.15	0.05	0.67	TRUE	species	No
AG-470-J15_contigs	0	0.08	0.1	0.84	TRUE	species	No
AG-470-J20_contigs	0	0.13	0.04	0.47	TRUE	class	No
AG-470-K05_contigs	0	0.04	0.09	0.54	TRUE	class	No
AG-470-K09_contigs	0	0.09	0.27	0.51	TRUE	class	No
AG-470-K18_contigs	0	0.03	0.11	0.83	TRUE	genus	No
[truncated: 7,332 more rows]
